# Supplementary material for: Gene expression profiles in neurological tissues during West Nile virus infection: a critical meta-analysis
Source: BMC Genomics. 2018 Jul 13;19:530. doi: 10.1186/s12864-018-4914-4 (PMC6044103; doi:10.1186/s12864-018-4914-4)
Supplement: Supplementary file 1 — Additional figures A5.1-A5.5. (DOCX 420 kb) [file 12864_2018_4914_MOESM1_ESM.docx]

## Sheet: all
GeneID	Gene Symbol	early.p	early.q	early.t.abs	late.p	late.q	late.t.abs	PC.p	PC.q	H1.p	H1.q	H2.p	H2.q	YV.p	YV.q	HH.p	HH.q	logFC.min	logFC.max
60533	Cd274	1.5043e-35	7.60273e-32	35.2075	0	0	14.7943	3.19736e-11	1.93913e-08	8.9579e-14	4.52732e-10	1.91645e-12	5.09777e-10	1.51029e-05	0.00424056	3.03232e-15	8.67472e-13	5.1105	6.33854
12363	Casp4	3.04208e-26	7.81762e-24	21.7413	0	0	14.5497	1.24565e-10	4.60647e-08	1.86118e-13	7.0548e-10	4.9826e-14	4.72164e-11	0.000799764	0.0509497	5.6411e-15	1.4471e-12	1.46051	5.61646
20306	Ccl7	3.4395e-25	6.9533e-23	20.5436	0	0	14.5245	5.36657e-10	1.29161e-07	4.10157e-12	5.65345e-09	9.65856e-16	3.66108e-12	0.00185511	0.0792919	3.7589e-16	1.89975e-13	1.47141	6.37416
209086	Samd9l	1.30486e-31	1.04128e-28	28.8019	0	0	14.3595	5.75913e-11	2.81677e-08	4.79616e-08	4.6615e-06	4.37443e-12	9.24557e-10	2.80207e-07	0.000223605	1.37599e-14	2.93842e-12	2.83479	4.28134
58185	Rsad2	1.30151e-38	1.97335e-34	41.0744	0	0	14.2812	1.18846e-12	3.89931e-09	1.37137e-12	2.59908e-09	4.00193e-14	4.12284e-11	9.8336e-10	7.45485e-06	1.34175e-18	3.10531e-15	5.92871	7.7197
14991	H2-M3	5.97624e-35	1.5102e-31	34.1556	0	0	14.1131	1.5775e-09	2.98976e-07	5.98983e-09	9.26713e-07	1.08487e-11	1.80125e-09	2.21669e-07	0.000197703	6.24748e-14	9.89231e-12	2.69077	3.52063
15945	Cxcl10	2.8206e-36	2.1383e-32	36.5243	0	0	14.0906	9.57096e-13	3.89931e-09	1.41728e-10	5.50996e-08	2.72803e-14	3.33313e-11	2.91613e-10	4.42143e-06	8.23236e-19	2.49638e-15	6.30127	8.36
226691	Ifi207	3.64344e-30	2.046e-27	26.7279	0	0	13.9199	1.12526e-10	4.37466e-08	2.28068e-10	7.85903e-08	8.56106e-14	7.21127e-11	0.000618481	0.0460162	7.18123e-14	1.06747e-11	3.53724	4.76734
217069	Trim25	8.70985e-34	1.20053e-30	32.195	0	0	13.9151	4.75071e-09	6.89209e-07	4.70575e-09	8.00574e-07	2.0386e-10	1.68519e-08	4.24153e-07	0.00029156	2.8718e-14	5.37433e-12	2.4034	3.19459
20302	Ccl3	3.70136e-29	1.70061e-26	25.3625	0	0	13.882	6.61599e-09	8.87714e-07	1.63027e-11	1.28151e-08	2.33435e-13	1.31087e-10	0.000558397	0.0429767	4.17473e-15	1.15086e-12	3.54327	6.74463
20821	Trim21	3.02115e-32	2.54481e-29	29.7578	0	0	13.8633	2.24274e-09	3.95401e-07	2.70174e-07	1.70682e-05	3.27623e-13	1.65581e-10	7.64151e-06	0.00254129	4.28527e-15	1.15735e-12	2.87712	3.74619
14962	Cfb	5.73434e-27	1.64045e-24	22.5982	0	0	13.8458	3.35412e-11	1.95597e-08	3.66029e-09	6.76796e-07	1.37117e-14	2.30997e-11	0.00512482	0.132825	2.09966e-15	6.49695e-13	2.32415	6.1174
57444	Isg20	1.94379e-26	5.26281e-24	21.9686	0	0	13.8398	8.18765e-10	1.74847e-07	5.68994e-11	3.19522e-08	3.50675e-13	1.71514e-10	1.21075e-05	0.00353026	9.7835e-12	7.20085e-10	1.57835	4.35202
76933	Ifi27l2a	2.33147e-24	3.68227e-22	19.6365	0	0	13.8211	0.00122899	0.00729846	1.95085e-09	4.28678e-07	9.56669e-15	1.81313e-11	2.6887e-09	1.35887e-05	1.57286e-15	5.07399e-13	1.57605	6.44172
15944	Irgm1	1.94977e-30	1.1625e-27	27.107	0	0	13.7566	9.6452e-12	9.14003e-09	7.78476e-08	6.55736e-06	1.66197e-09	8.90415e-08	9.30633e-07	0.000503938	5.72656e-15	1.4471e-12	3.56809	5.33808
67775	Rtp4	5.79883e-29	2.58594e-26	25.1052	0	0	13.7513	1.23129e-10	4.60647e-08	1.04977e-11	1.06111e-08	4.129e-10	2.92542e-08	7.3054e-05	0.0123072	4.84839e-13	5.58064e-11	1.92266	4.38322
16362	Irf1	7.45166e-28	2.40387e-25	23.6842	0	0	13.6974	1.70366e-10	6.0072e-08	9.01885e-11	4.41109e-08	6.57838e-09	2.66688e-07	0.000403389	0.0366238	5.23699e-15	1.36902e-12	2.53245	4.13059
23962	Oasl2	5.00685e-35	1.5102e-31	34.2889	0	0	13.6768	1.58411e-11	1.20092e-08	1.54211e-11	1.28151e-08	2.48798e-12	6.28713e-10	4.38953e-09	1.66385e-05	2.88889e-16	1.56433e-13	4.56944	6.31093
50778	Rgs1	8.64424e-28	2.7305e-25	23.6037	0	0	13.6098	3.17001e-07	1.80092e-05	9.66797e-11	4.58081e-08	1.91986e-13	1.21287e-10	0.000357136	0.0334253	1.31549e-15	4.51008e-13	2.77193	5.47999
433470	AA467197	1.12733e-26	3.10773e-24	22.2478	0	0	13.5955	1.9823e-08	2.20997e-06	2.312e-11	1.46061e-08	3.35183e-15	8.47007e-12	0.00746032	0.157759	4.85287e-14	8.26733e-12	4.46198	6.29555
231655	Oasl1	1.2997e-30	8.95729e-28	27.3554	0	0	13.5698	6.54672e-11	2.91945e-08	1.26559e-10	5.23298e-08	3.09152e-15	8.47007e-12	1.08275e-07	0.000139271	1.54354e-16	9.0012e-14	3.18891	6.70081
24110	Usp18	2.55188e-34	4.83645e-31	33.0801	0	0	13.5434	2.93033e-12	4.6878e-09	1.02214e-10	4.69628e-08	1.0155e-12	3.27597e-10	5.64068e-08	0.000122177	5.15015e-17	3.2536e-14	4.45973	6.24942
55932	Gbp3	5.14955e-34	7.80774e-31	32.5712	0	0	13.4315	5.00837e-11	2.61851e-08	5.44977e-11	3.17805e-08	2.97679e-11	3.79278e-09	7.18781e-09	2.17963e-05	3.18486e-17	2.19495e-14	3.76365	5.33799
15951	Ifi204	4.16819e-21	3.53062e-19	16.3787	0	0	13.4235	3.09181e-12	4.6878e-09	1.85946e-11	1.28151e-08	8.72098e-16	3.66108e-12	0.797098	0.944813	6.88671e-15	1.68413e-12	-0.038186	6.51364
21810	Tgfbi	1.48594e-25	3.23594e-23	20.9518	0	0	13.4199	8.31947e-11	3.38541e-08	5.44575e-10	1.47444e-07	3.49838e-12	8.08367e-10	0.0180398	0.231171	2.0235e-14	4.03688e-12	3.59183	4.49004
219132	Phf11d	1.95195e-32	1.84972e-29	30.0487	0	0	13.4089	4.53421e-12	6.2498e-09	9.42577e-09	1.31495e-06	2.06013e-14	2.8396e-11	6.61274e-08	0.000123257	7.85006e-18	8.62727e-15	3.60672	5.72368
246256	Fcgr4	3.6213e-28	1.27689e-25	24.0786	0	0	13.3849	4.77291e-09	6.89209e-07	3.44529e-08	3.62201e-06	3.04873e-09	1.41216e-07	1.30724e-06	0.000639365	9.4014e-15	2.22725e-12	2.45148	4.1658
64380	Ms4a4c	2.62862e-21	2.29724e-19	16.5668	0	0	13.3795	2.2476e-11	1.54901e-08	1.12625e-12	2.59908e-09	2.85785e-14	3.33313e-11	0.420018	0.78405	2.71414e-13	3.29215e-11	0.168231	6.80752
74153	Uba7	6.91714e-31	4.99418e-28	27.7458	0	0	13.3608	1.94988e-08	2.18993e-06	5.03046e-07	2.79384e-05	4.63395e-11	5.32273e-09	5.32529e-08	0.000122177	8.63923e-14	1.2595e-11	3.24012	4.21572
229900	Gbp7	3.64906e-25	7.18533e-23	20.5151	0	0	13.3428	2.35083e-11	1.54971e-08	0.000213109	0.0022374	7.80827e-13	2.75323e-10	1.1411e-05	0.00339243	9.57333e-15	2.23309e-12	2.74892	4.73665
11810	Apobec1	4.37622e-30	2.36972e-27	26.6177	0	0	13.2666	3.7605e-09	5.878e-07	2.21875e-10	7.82343e-08	1.40968e-10	1.31935e-08	0.000690596	0.0488487	4.69479e-13	5.47557e-11	2.54989	3.33646
246746	Cd300lf	1.44945e-22	1.58105e-20	17.7853	0	0	13.2509	2.55634e-10	7.48736e-08	1.2982e-09	3.02819e-07	7.55332e-15	1.63605e-11	0.108556	0.465081	1.53306e-14	3.22837e-12	1.11138	6.57319
74481	Batf2	1.18577e-32	1.19857e-29	30.3837	0	0	13.2457	2.43902e-08	2.58604e-06	4.98782e-10	1.4226e-07	5.60755e-12	1.09002e-09	2.33805e-05	0.00596567	1.3218e-12	1.29297e-10	3.12703	4.16956
15953	Ifi47	4.8736e-35	1.5102e-31	34.3093	0	0	13.2359	5.23874e-11	2.64766e-08	2.01393e-11	1.32762e-08	6.2103e-13	2.43583e-10	8.27175e-07	0.00048237	7.96608e-18	8.62727e-15	4.33477	5.78095
12268	C4b	3.13397e-29	1.48491e-26	25.4585	0	0	13.2339	9.41113e-09	1.19575e-06	2.39464e-06	8.25171e-05	1.80042e-10	1.59637e-08	1.87448e-06	0.00083591	8.11169e-15	1.95221e-12	2.5682	3.44269
21355	Tap2	1.41703e-29	6.93063e-27	25.9204	0	0	13.2091	1.46029e-09	2.87545e-07	2.1322e-06	7.55336e-05	3.84427e-11	4.68222e-09	3.83805e-06	0.00149211	2.00744e-13	2.558e-11	2.441	3.43714
16145	Igtp	2.48266e-34	4.83645e-31	33.1002	0	0	13.1979	1.2523e-12	3.89931e-09	8.24524e-10	2.11889e-07	1.18393e-11	1.93018e-09	3.73482e-07	0.000283137	1.09206e-17	1.10385e-14	4.67388	6.33903
15959	Ifit3	5.92051e-33	6.90513e-30	30.8563	0	0	13.1377	1.27363e-11	1.09324e-08	3.76595e-10	1.09806e-07	1.09296e-11	1.80125e-09	7.95768e-08	0.000123257	3.74411e-18	4.73068e-15	4.16745	6.23016
16859	Lgals9	1.8776e-24	3.06109e-22	19.7375	0	0	13.1154	6.20313e-10	1.46956e-07	1.11954e-06	4.8223e-05	5.68752e-06	4.67394e-05	1.48323e-07	0.000160633	1.73132e-14	3.59592e-12	1.83369	3.38206
15019	H2-Q8	1.61647e-30	1.0212e-27	27.2216	0	0	12.9766	8.9059e-09	1.15411e-06	1.26422e-10	5.23298e-08	8.09353e-10	5.17781e-08	3.24904e-06	0.00129637	6.92209e-11	3.9906e-09	2.96654	4.16605
17857	Mx1	4.11824e-24	6.18226e-22	19.373	0	0	12.9723	2.03377e-12	4.40516e-09	2.1089e-15	3.19751e-11	1.72134e-12	4.83313e-10	0.0337383	0.299001	1.37701e-17	1.30489e-14	1.09735	7.52589
20128	Trim30a	4.17258e-34	7.02941e-31	32.7229	0	0	12.9601	3.66732e-11	2.0594e-08	1.73184e-11	1.28151e-08	1.42858e-12	4.1654e-10	6.6915e-05	0.0120782	1.83986e-17	1.54977e-14	4.17841	5.44286
16912	Psmb9	6.68364e-25	1.22093e-22	20.225	0	0	12.9365	3.18364e-09	5.27426e-07	3.05504e-08	3.36219e-06	1.92473e-07	3.63874e-06	1.96416e-06	0.000850876	6.86541e-14	1.03063e-11	1.86981	3.76383
14469	Gbp2	1.48415e-30	9.78379e-28	27.2739	0	0	12.9261	1.45807e-12	3.89931e-09	1.65772e-12	2.7927e-09	4.38136e-11	5.18986e-09	0.000281122	0.0288954	6.96004e-19	2.49638e-15	4.28706	6.54763
56791	Ube2l6	3.03919e-28	1.12391e-25	24.1753	0	0	12.9078	3.59065e-09	5.73068e-07	5.89365e-07	3.04981e-05	4.34789e-12	9.24557e-10	2.49593e-05	0.00615462	2.59746e-11	1.69025e-09	2.05188	3.26665
246728	Oas2	2.35928e-27	7.014e-25	23.0656	0	0	12.8884	2.59873e-08	2.675e-06	5.60719e-06	0.00015628	5.61424e-13	2.43583e-10	2.76784e-06	0.00115094	1.01847e-12	1.04338e-10	2.42797	3.99147
54396	Irgm2	8.39412e-30	4.38868e-27	26.2292	0	0	12.8869	9.57878e-12	9.14003e-09	1.51147e-07	1.09128e-05	1.17827e-12	3.7047e-10	8.72511e-07	0.000489963	1.13546e-15	4.51008e-13	3.22836	5.0111
20296	Ccl2	5.46179e-24	8.11879e-22	19.2433	0	0	12.8613	7.83494e-12	9.13795e-09	5.88756e-14	4.46336e-10	1.24225e-13	9.12532e-11	0.0314286	0.29028	1.60806e-19	2.43814e-15	1.14294	7.40387
99899	Ifi44	2.5738e-19	1.56096e-17	14.7614	0	0	12.8347	9.2133e-12	9.14003e-09	2.47824e-07	1.59216e-05	7.22479e-14	6.44366e-11	0.277656	0.680544	2.3247e-14	4.57755e-12	0.154039	6.28549
17329	Cxcl9	9.45862e-30	4.78039e-27	26.1585	0	0	12.8106	1.39261e-09	2.8153e-07	2.01124e-09	4.35636e-07	2.90996e-13	1.52141e-10	1.89382e-07	0.000179463	4.07347e-17	2.6853e-14	3.74217	6.83928
209387	Trim30d	7.27182e-26	1.67054e-23	21.3046	0	0	12.7639	6.17059e-11	2.91945e-08	2.11987e-05	0.000425872	1.23972e-10	1.19723e-08	0.000419636	0.037648	6.85715e-14	1.03063e-11	2.6046	4.20854
74568	Mlkl	1.71236e-23	2.23817e-21	18.7251	0	0	12.7441	7.12624e-10	1.60192e-07	3.44331e-06	0.000108993	3.79117e-10	2.7769e-08	0.00138306	0.0684077	3.6801e-14	6.64231e-12	1.50584	3.5877
230073	Ddx58	3.61594e-28	1.27689e-25	24.0795	0	0	12.715	4.72463e-10	1.23508e-07	6.7068e-08	5.9467e-06	9.31448e-10	5.81177e-08	0.000379126	0.0352657	1.27203e-11	9.01242e-10	2.36083	3.49822
20343	Sell	5.49511e-22	5.51767e-20	17.2171	0	0	12.6956	7.49622e-10	1.64721e-07	8.94503e-12	1.04327e-08	1.97085e-11	2.79271e-09	0.0242057	0.260064	3.02448e-10	1.46042e-08	0.441495	4.03675
12258	Serping1	2.00347e-24	3.23155e-22	19.7071	0	0	12.6921	4.42776e-10	1.17778e-07	1.37328e-05	0.000307557	1.70159e-11	2.52937e-09	0.00157875	0.0727683	6.5699e-14	1.00619e-11	2.30259	3.80354
70110	Ifi35	6.28266e-24	9.15939e-22	19.1792	0	0	12.6771	3.57897e-09	5.73068e-07	0.000271743	0.00263438	2.42724e-08	7.48051e-07	1.67243e-07	0.000169049	1.96279e-14	4.0216e-12	1.6894	3.41713
12362	Casp1	1.99348e-30	1.1625e-27	27.0935	0	0	12.6476	2.08844e-07	1.30847e-05	9.98953e-10	2.40415e-07	1.92779e-10	1.63291e-08	8.56498e-06	0.00276302	1.5476e-10	8.0913e-09	2.70217	3.3946
12010	B2m	8.856e-33	9.59105e-30	30.5815	0	0	12.62	2.57267e-09	4.48354e-07	9.04995e-09	1.28239e-06	1.01931e-10	1.01676e-08	1.10226e-07	0.000139271	2.21758e-15	6.72459e-13	2.36732	3.61865
68487	Tmem140	2.53377e-20	1.82071e-18	15.6566	0	0	12.6199	3.21134e-10	8.8528e-08	4.88974e-09	8.05851e-07	1.19727e-12	3.7047e-10	0.673369	0.902839	2.79006e-14	5.28786e-12	0.0606216	4.27546
12051	Bcl3	1.15094e-21	1.09066e-19	16.9077	0	0	12.6133	8.63333e-06	0.000228046	1.76246e-11	1.28151e-08	2.21902e-13	1.31087e-10	0.00817848	0.163376	1.25965e-11	9.00675e-10	0.582717	4.1147
98365	Slamf9	5.56936e-28	1.91915e-25	23.8427	0	0	12.6051	5.93751e-05	0.000871834	7.27139e-11	3.80168e-08	8.12107e-11	8.61061e-09	7.67246e-05	0.0127835	6.80374e-13	7.5298e-11	2.2884	3.9638
12702	Socs3	2.98904e-26	7.81377e-24	21.7502	0	0	12.5566	5.47559e-08	4.74405e-06	1.87152e-10	7.00885e-08	3.82031e-09	1.72779e-07	0.00934176	0.1741	2.90657e-14	5.37433e-12	3.02514	4.16991
17067	Ly6c1	1.85343e-24	3.05454e-22	19.7435	0	0	12.5313	4.86767e-09	6.9626e-07	2.52626e-05	0.000483626	6.44195e-10	4.2839e-08	0.000858432	0.0531247	5.68313e-14	9.26534e-12	1.79736	2.92639
15958	Ifit2	3.65455e-31	2.77052e-28	28.1456	0	0	12.5312	1.54306e-12	3.89931e-09	1.77263e-06	6.68571e-05	5.24514e-12	1.06036e-09	8.15371e-07	0.00048237	6.63447e-19	2.49638e-15	4.28366	5.95211
80861	Dhx58	1.52715e-23	2.01345e-21	18.7765	0	0	12.5242	1.87731e-10	6.32528e-08	8.82996e-05	0.00120612	1.59447e-13	1.0511e-10	1.30583e-07	0.000152299	9.83541e-08	2.04841e-06	2.46386	3.85772
64685	Nmi	4.82424e-21	3.95379e-19	16.3193	0	0	12.5234	2.39686e-08	2.55923e-06	8.62953e-07	3.96487e-05	1.37043e-11	2.12026e-09	0.0186021	0.233296	4.56271e-14	7.86135e-12	0.449358	3.20312
107321	Lpxn	3.36505e-27	9.81171e-25	22.8777	0	0	12.5159	1.73656e-07	1.1252e-05	1.89528e-10	7.00885e-08	1.12162e-09	6.5915e-08	0.00371672	0.115794	1.30468e-13	1.76621e-11	2.63323	3.54809
15977	Ifnb1	1.02032e-19	6.47284e-18	15.1144	0	0	12.5145	1.51257e-07	1.02841e-05	7.90706e-10	2.06701e-07	5.53499e-16	3.66108e-12	0.59378	0.871691	1.09363e-15	4.48152e-13	-0.0937047	6.67668
22040	Trex1	6.45276e-28	2.12688e-25	23.7624	0	0	12.5116	1.52099e-06	6.20952e-05	2.42301e-06	8.30196e-05	1.97057e-11	2.79271e-09	0.000107561	0.0149618	4.85849e-13	5.58064e-11	1.72674	2.48516
16854	Lgals3	3.00808e-23	3.83264e-21	18.4736	0	0	12.4894	3.64892e-07	2.01181e-05	5.06662e-10	1.4226e-07	1.78063e-12	4.83434e-10	0.0143882	0.209983	1.31923e-12	1.29297e-10	3.594	5.06695
21857	Timp1	7.2639e-25	1.31113e-22	20.1853	0	0	12.4879	1.78807e-06	7.06799e-05	4.11202e-09	7.24959e-07	1.4011e-13	9.65615e-11	0.0158657	0.219085	7.32248e-13	7.9873e-11	3.26091	4.28514
13040	Ctss	1.85643e-27	5.62943e-25	23.1931	0	0	12.4805	7.51831e-06	0.000205763	1.3345e-10	5.32467e-08	1.92916e-09	1.00515e-07	0.000990311	0.0564526	1.62559e-12	1.52143e-10	1.91379	2.51616
20715	Serpina3g	2.56736e-33	3.24386e-30	31.4335	0	0	12.47	4.63567e-09	6.82388e-07	7.8122e-11	3.94828e-08	6.00043e-13	2.43583e-10	0.000105794	0.0148522	3.21923e-16	1.6831e-13	4.54937	5.5347
214855	Arid5a	1.13125e-22	1.25197e-20	17.8925	0	0	12.4657	5.46408e-07	2.7342e-05	5.94609e-09	9.26713e-07	6.97872e-13	2.58077e-10	0.0831541	0.419329	3.88413e-13	4.60087e-11	0.567717	2.96626
12257	Tspo	1.85133e-24	3.05454e-22	19.744	0	0	12.4505	5.15819e-10	1.29161e-07	5.67233e-05	0.000872606	3.55967e-11	4.38795e-09	0.000104632	0.0148265	7.78732e-13	8.31488e-11	2.08344	3.86784
14129	Fcgr1	3.18034e-26	7.98937e-24	21.7189	0	0	12.4398	5.72508e-09	8.03737e-07	3.1781e-06	0.000103265	2.24549e-09	1.13867e-07	8.91468e-05	0.0141709	2.12376e-12	1.91669e-10	1.58508	2.88463
19073	Srgn	1.16634e-23	1.56495e-21	18.898	0	0	12.4336	1.00267e-08	1.2564e-06	3.31516e-09	6.20936e-07	2.08076e-08	6.60009e-07	0.0380718	0.310777	6.26716e-14	9.89231e-12	1.36773	3.07107
11629	Aif1	9.26247e-29	3.79561e-26	24.8393	0	0	12.433	9.97808e-07	4.37247e-05	2.69373e-08	3.05746e-06	2.63536e-08	8.00747e-07	3.62035e-05	0.00807232	1.52733e-12	1.4609e-10	1.68742	2.45683
18414	Osmr	6.67352e-25	1.22093e-22	20.2257	0	0	12.4312	8.76939e-08	6.74232e-06	4.85043e-06	0.000140616	4.47704e-11	5.21678e-09	0.00416958	0.121501	5.49235e-14	9.05163e-12	1.88606	2.86494
24088	Tlr2	2.13566e-32	1.90476e-29	29.9886	0	0	12.4239	6.15858e-09	8.42095e-07	1.37469e-08	1.79682e-06	4.07879e-14	4.12284e-11	2.51801e-05	0.00615462	6.70401e-17	4.06585e-14	3.39713	4.68703
20556	Slfn2	3.70622e-25	7.20432e-23	20.5076	0	0	12.4034	1.81305e-10	6.24759e-08	3.78655e-06	0.00011669	2.82329e-09	1.3419e-07	0.00205636	0.0838626	3.85935e-14	6.80413e-12	2.37158	4.42728
11910	Atf3	6.48807e-21	5.12355e-19	16.1995	0	0	12.3979	9.09325e-09	1.16841e-06	6.05841e-07	3.12267e-05	1.31275e-10	1.25182e-08	0.0279015	0.275569	1.3849e-15	4.56476e-13	1.58193	4.33869
12263	C2	7.70078e-29	3.24331e-26	24.9438	0	0	12.3853	4.06265e-08	3.77901e-06	5.30584e-07	2.84304e-05	1.42326e-09	7.90455e-08	5.40505e-05	0.010643	1.31216e-12	1.29297e-10	2.3112	3.15393
231507	Plac8	2.63126e-24	4.07093e-22	19.5802	0	0	12.371	6.05924e-08	5.18176e-06	2.43254e-05	0.000470288	1.98827e-10	1.66554e-08	1.0711e-05	0.003248	5.2251e-14	8.80255e-12	2.24662	4.43993
14939	Gzmb	3.91664e-20	2.7366e-18	15.4857	0	0	12.3503	8.48473e-11	3.38541e-08	1.7136e-11	1.28151e-08	3.4007e-11	4.26127e-09	0.768896	0.935326	1.18108e-13	1.64564e-11	-0.0457778	6.24254
246177	Myo1g	1.96178e-25	4.07459e-23	20.816	0	0	12.3491	8.05002e-05	0.00106691	8.40547e-12	1.04327e-08	2.25224e-13	1.31087e-10	0.00129078	0.0654454	7.50956e-10	3.12802e-08	1.82394	3.40366
21356	Tapbp	6.73675e-23	8.04273e-21	18.1182	0	0	12.3454	1.90111e-09	3.5152e-07	0.000181277	0.00200183	5.16443e-12	1.06036e-09	0.000284379	0.028938	6.08324e-13	6.78192e-11	1.6536	3.51622
21929	Tnfaip3	7.92119e-24	1.11205e-21	19.0735	0	0	12.3308	4.79963e-07	2.48369e-05	7.72301e-09	1.148e-06	2.50174e-11	3.32731e-09	0.0271899	0.272114	1.52922e-13	1.9988e-11	0.965538	3.41757
16169	Il15ra	6.0129e-24	8.85122e-22	19.1992	0	0	12.2523	5.9805e-08	5.15206e-06	1.00703e-08	1.37555e-06	6.76637e-10	4.46051e-08	0.00278479	0.0988427	1.23107e-11	8.88832e-10	0.696843	2.59086
21817	Tgm2	2.39853e-22	2.52545e-20	17.5689	0	0	12.2292	1.08583e-09	2.28657e-07	3.16238e-06	0.000103114	3.79085e-10	2.7769e-08	0.00975618	0.176936	8.7336e-13	9.13233e-11	1.89353	3.40932
56045	Samhd1	4.68098e-22	4.8281e-20	17.2847	0	0	12.2267	4.84361e-10	1.24472e-07	0.00143848	0.00841121	6.70081e-09	2.70207e-07	0.000210146	0.0231698	1.15374e-14	2.57251e-12	1.80662	3.45647
20846	Stat1	1.38877e-21	1.29978e-19	16.8297	0	0	12.2263	4.2786e-10	1.15843e-07	0.000448222	0.00372789	5.21368e-06	4.36499e-05	8.12935e-08	0.000123257	6.50095e-14	1.00579e-11	2.26029	3.86279
24108	Ubd	3.21429e-26	7.98937e-24	21.7135	0	0	12.2162	1.68754e-07	1.09813e-05	1.21851e-12	2.59908e-09	1.06695e-13	8.51424e-11	0.00427699	0.121894	2.66495e-17	2.0203e-14	3.43351	6.92818
14130	Fcgr2b	4.19753e-25	8.05608e-23	20.4476	0	0	12.2076	2.30761e-05	0.000448564	2.43947e-10	8.21938e-08	1.47928e-10	1.36761e-08	0.00610636	0.141806	3.27966e-13	3.94652e-11	1.51258	3.38477
19186	Psme1	1.50726e-25	3.23594e-23	20.9448	0	0	12.2006	1.54204e-07	1.03913e-05	9.87575e-05	0.00129867	3.88598e-09	1.74317e-07	1.55582e-05	0.0042766	3.40108e-11	2.11341e-09	1.22225	1.93285
56193	Plek	2.5956e-28	1.00909e-25	24.2626	0	0	12.1785	4.04868e-07	2.16148e-05	8.61246e-08	7.13564e-06	1.06588e-09	6.31287e-08	0.000705571	0.0488487	2.20426e-11	1.48538e-09	1.68587	2.16149
12332	Capg	8.36697e-25	1.47512e-22	20.1182	0	0	12.1533	3.43798e-07	1.92349e-05	5.39102e-10	1.47444e-07	2.67171e-10	2.08377e-08	0.0121803	0.196983	2.14695e-11	1.45322e-09	2.22511	2.96055
74732	Stx11	3.13331e-21	2.68402e-19	16.495	0	0	12.1182	2.60022e-06	9.3645e-05	2.19866e-06	7.69885e-05	7.31935e-09	2.89e-07	7.226e-05	0.0123072	1.13793e-14	2.57251e-12	1.21852	3.62501
19039	Lgals3bp	1.85005e-28	7.3817e-26	24.4508	0	0	12.1164	5.50839e-09	7.80543e-07	2.73187e-09	5.35767e-07	7.08093e-09	2.81787e-07	4.42282e-07	0.00029156	1.30043e-15	4.51008e-13	2.28144	3.86676
14289	Fpr2	5.05065e-21	4.09508e-19	16.3008	0	0	12.1073	0.000141689	0.00159842	2.20088e-09	4.6347e-07	5.51172e-11	6.19028e-09	0.0252802	0.26581	1.33213e-14	2.8854e-12	0.823177	3.60749
53945	Slc40a1	5.27234e-26	1.26888e-23	21.4649	0	0	12.0908	1.15093e-07	8.15437e-06	5.39491e-06	0.00015204	9.62004e-10	5.88996e-08	0.00307829	0.104414	7.91682e-13	8.33575e-11	-2.24585	-1.6286
276950	Slfn8	1.54891e-18	8.21357e-17	14.0918	0	0	12.0879	2.04288e-09	3.6874e-07	6.58681e-07	3.29601e-05	3.93172e-11	4.72398e-09	0.0303998	0.286643	3.00355e-12	2.63236e-10	0.374065	3.75558
15162	Hck	3.72344e-20	2.61365e-18	15.5055	0	0	12.0645	6.88916e-09	9.16258e-07	8.64321e-10	2.14833e-07	1.28398e-12	3.89353e-10	0.603111	0.875011	2.21174e-13	2.74873e-11	-0.085944	3.60932
18037	Nfkbie	2.37076e-19	1.45528e-17	14.7925	0	0	12.0543	2.61306e-08	2.675e-06	6.0619e-06	0.000166204	9.53931e-10	5.87947e-08	0.000139175	0.0180356	1.03588e-12	1.0541e-10	1.24606	3.60029
68774	Ms4a6d	6.49263e-29	2.81261e-26	25.0408	0	0	12.049	2.41105e-10	7.31127e-08	1.03429e-09	2.4503e-07	3.4968e-11	4.34578e-09	0.00142854	0.0698693	4.0814e-16	1.9962e-13	3.42162	4.84886
17872	Ppp1r15a	4.52362e-21	3.72756e-19	16.3454	0	0	12.0418	9.57531e-08	7.09442e-06	1.60399e-07	1.13644e-05	2.67995e-10	2.08377e-08	0.0815121	0.416435	2.50651e-13	3.06482e-11	0.745236	2.88701
85031	Pla1a	2.35579e-21	2.0888e-19	16.6117	0	0	12.0404	8.4741e-09	1.10766e-06	7.57118e-06	0.000196245	5.64164e-11	6.2896e-09	0.0930179	0.436264	5.78976e-14	9.33876e-12	0.767652	2.98137
15900	Irf8	4.38717e-26	1.07288e-23	21.557	0	0	12.0368	6.21997e-09	8.42095e-07	1.71561e-05	0.000366957	3.89737e-10	2.80858e-08	8.50355e-05	0.0138635	6.21908e-12	4.96282e-10	2.78433	3.60335
21815	Tgif1	2.02907e-22	2.15138e-20	17.6406	0	0	12.018	4.5692e-07	2.38891e-05	3.04763e-05	0.000560779	2.80402e-10	2.1472e-08	0.00251291	0.0936137	7.73448e-13	8.31488e-11	0.772179	2.20239
20210	Saa3	1.69655e-24	2.85812e-22	19.7849	0	0	12.0109	1.01308e-12	3.89931e-09	1.08401e-08	1.45449e-06	7.35502e-13	2.65516e-10	0.0451988	0.331546	4.2271e-19	2.49638e-15	4.39653	7.19263
14744	Gpr65	1.07046e-24	1.84435e-22	20.0015	0	0	11.994	2.58778e-06	9.34187e-05	1.24963e-07	9.47347e-06	2.44501e-11	3.30994e-09	0.00866743	0.168165	7.68839e-13	8.31488e-11	1.74997	3.18698
71898	Apol9b	6.32681e-21	5.02236e-19	16.2097	0	0	11.9936	1.61831e-08	1.84487e-06	3.94227e-06	0.000119429	5.7996e-11	6.41851e-09	0.0184915	0.232671	2.00766e-13	2.558e-11	0.998751	3.85292
15978	Ifng	6.99178e-20	4.58915e-18	15.2603	0	0	11.9663	2.6275e-06	9.39579e-05	6.40627e-07	3.23773e-05	8.73063e-16	3.66108e-12	0.0348029	0.300465	2.56457e-11	1.67603e-09	0.965215	5.78103
215900	Fam26f	7.41463e-23	8.78286e-21	18.0763	0	0	11.9367	3.56522e-07	1.97284e-05	5.33735e-06	0.000151545	5.7398e-12	1.10161e-09	0.0115978	0.192176	5.45939e-14	9.05163e-12	3.06803	4.70786
12575	Cdkn1a	5.18975e-22	5.281e-20	17.2412	0	0	11.8773	1.48534e-09	2.88728e-07	1.25315e-05	0.000288757	2.74414e-12	6.82075e-10	0.0387935	0.312935	3.37382e-11	2.1051e-09	1.83375	3.47392
76073	Pcgf5	6.39026e-28	2.12688e-25	23.7677	0	0	11.8757	2.25146e-05	0.000441613	1.04107e-07	8.30771e-06	5.42004e-09	2.27642e-07	2.71049e-05	0.00622675	1.59692e-10	8.29195e-09	1.32968	1.83813
20287	Sct	1.49981e-22	1.6243e-20	17.7706	0	0	11.86	1.58341e-05	0.000345931	9.42075e-08	7.63765e-06	1.94789e-14	2.8396e-11	0.00223091	0.0876476	4.14641e-10	1.87665e-08	1.92646	4.27837
23833	Cd52	2.8036e-28	1.0627e-25	24.2199	0	0	11.8582	2.20741e-07	1.36052e-05	1.93083e-06	7.0373e-05	1.26389e-13	9.12532e-11	2.80866e-06	0.00115094	1.33857e-15	4.51008e-13	2.8554	4.81569
20847	Stat2	2.21697e-21	1.98898e-19	16.6367	0	0	11.7864	2.73573e-09	4.66058e-07	0.00292813	0.0138565	2.18569e-11	3.04031e-09	6.99091e-05	0.0123072	8.33484e-11	4.68047e-09	1.45694	2.90726
76074	Gbp8	2.11636e-18	1.09144e-16	13.9773	0	0	11.7759	1.29787e-11	1.09324e-08	1.02401e-05	0.000248636	1.27224e-11	2.0305e-09	0.943601	0.988435	9.445e-14	1.36386e-11	-0.0121876	5.09026
21816	Tgm1	2.10562e-20	1.54977e-18	15.7296	0	0	11.761	8.80477e-08	6.74232e-06	2.91872e-06	9.70613e-05	1.42818e-12	4.1654e-10	0.067368	0.387072	2.09398e-12	1.90113e-10	1.19759	3.90377
14579	Gem	8.71207e-20	5.59714e-18	15.1753	0	0	11.7342	1.28022e-08	1.56538e-06	5.05016e-07	2.79391e-05	1.77905e-09	9.43146e-08	0.12412	0.492776	1.55127e-12	1.4609e-10	0.238376	2.86078
60361	Ms4a4b	8.98991e-19	4.97463e-17	14.2927	0	0	11.7227	5.69321e-07	2.80261e-05	1.84121e-11	1.28151e-08	9.51688e-13	3.13685e-10	0.971875	0.994166	6.90371e-12	5.45177e-10	-0.00510784	4.22126
16160	Il12b	6.99908e-16	2.36347e-14	11.9494	0	0	11.6939	1.52375e-09	2.92444e-07	2.99468e-05	0.000553258	1.57518e-12	4.50619e-10	0.412578	0.778823	1.22955e-13	1.69476e-11	0.149568	4.49958
14961	H2-Ab1	9.05736e-24	1.24843e-21	19.0126	0	0	11.6895	0.000422444	0.00347924	2.74224e-10	8.87771e-08	3.41474e-12	8.08367e-10	0.000101149	0.0146925	2.93412e-08	7.2467e-07	2.26275	3.65429
16391	Irf9	1.17809e-16	4.65163e-15	12.5533	0	0	11.6753	1.29806e-08	1.5745e-06	0.128549	0.209105	2.94881e-09	1.38724e-07	1.12753e-06	0.000569854	3.19199e-12	2.78144e-10	0.547985	2.5404
15439	Hp	4.98163e-20	3.35696e-18	15.3919	0	0	11.6487	4.90887e-08	4.35253e-06	4.88037e-08	4.6833e-06	8.6347e-13	2.97544e-10	0.373533	0.756717	9.2279e-12	6.89228e-10	0.215973	4.40989
16913	Psmb8	9.93512e-27	2.78956e-24	22.3129	0	0	11.6464	2.17159e-10	7.00546e-08	7.0471e-05	0.0010176	5.24432e-12	1.06036e-09	5.14893e-06	0.00185876	8.32634e-16	3.71306e-13	3.36719	5.14521
215418	Csrnp1	8.89718e-23	1.00671e-20	17.9968	0	0	11.6379	2.67641e-09	4.61132e-07	1.08125e-07	8.5385e-06	6.65535e-09	2.69089e-07	0.0685245	0.3899	1.38615e-11	9.64077e-10	1.25859	3.15376
94094	Trim34a	1.08464e-25	2.45453e-23	21.1066	0	0	11.6348	1.44033e-05	0.000325916	1.62242e-07	1.14415e-05	2.40793e-07	4.35149e-06	5.10443e-06	0.00185876	2.85891e-10	1.39711e-08	1.41712	2.04592
15967	Ifna4	5.45055e-19	3.11854e-17	14.479	0	0	11.6289	7.61529e-10	1.64947e-07	1.72004e-06	6.5538e-05	1.1787e-09	6.83479e-08	0.428313	0.788683	1.13383e-13	1.60665e-11	0.113559	4.24001
66940	Shisa5	9.81718e-23	1.10258e-20	17.954	0	0	11.6165	8.69639e-07	3.94775e-05	1.50123e-07	1.08907e-05	0.000250536	0.000853242	1.86271e-05	0.0049548	2.86572e-10	1.39711e-08	0.801098	1.70993
74558	Gvin1	3.7537e-19	2.2319e-17	14.6189	0	0	11.6098	2.58032e-08	2.675e-06	1.23307e-08	1.63998e-06	1.03724e-10	1.02788e-08	0.84752	0.960324	1.54626e-12	1.4609e-10	0.0275593	3.01594
235587	Parp3	2.08425e-24	3.32647e-22	19.6887	0	0	11.6041	2.22386e-07	1.36511e-05	7.50088e-07	3.61042e-05	7.62682e-10	4.98439e-08	0.0147433	0.213097	1.26529e-11	9.00675e-10	1.5574	2.42148
22695	Zfp36	3.31287e-24	5.02297e-22	19.4734	0	0	11.6007	2.89975e-08	2.8736e-06	6.79296e-07	3.37688e-05	1.83393e-09	9.65486e-08	0.00808324	0.162854	1.45043e-11	1.00417e-09	2.59785	3.48614
67742	Samsn1	1.5091e-27	4.66957e-25	23.3038	0	0	11.5928	2.62561e-06	9.39579e-05	2.64946e-06	8.96677e-05	2.00659e-09	1.03836e-07	4.16437e-05	0.00876947	3.13013e-10	1.50664e-08	1.75553	1.87294
17873	Gadd45b	5.52212e-23	6.69811e-21	18.2054	0	0	11.5719	6.22046e-09	8.42095e-07	2.71621e-08	3.05746e-06	2.48679e-11	3.32731e-09	0.0104136	0.181403	2.74865e-14	5.27532e-12	0.659714	2.98071
20848	Stat3	1.43157e-24	2.43881e-22	19.8646	0	0	11.5686	8.19757e-08	6.43998e-06	5.37486e-06	0.00015204	2.41469e-06	2.49908e-05	0.000528962	0.0417714	8.00904e-12	6.13298e-10	1.50725	2.13107
58203	Zbp1	3.88778e-18	1.93267e-16	13.756	0	0	11.561	5.2954e-10	1.29161e-07	1.07973e-06	4.71781e-05	5.44723e-13	2.43583e-10	0.201059	0.599998	2.99747e-14	5.47562e-12	-0.240277	4.60081
66141	Ifitm3	4.26843e-21	3.59544e-19	16.369	0	0	11.5576	5.36678e-10	1.29161e-07	0.000391705	0.00341127	3.22347e-11	4.07286e-09	1.0494e-06	0.000548653	5.32928e-16	2.52508e-13	1.05548	3.91654
13685	Eif4ebp1	6.14049e-26	1.45472e-23	21.3888	0	0	11.5555	3.95491e-06	0.00013208	3.67649e-08	3.76642e-06	4.52126e-09	1.98699e-07	0.000504929	0.0405538	4.51684e-10	2.01424e-08	1.62979	2.21419
12655	Chil3	1.69272e-18	8.94253e-17	14.0592	0	0	11.5511	0.000128487	0.00149856	3.49322e-10	1.05928e-07	2.44368e-13	1.32326e-10	0.970985	0.994063	2.06617e-13	2.6106e-11	-0.00657574	4.90197
80782	Klrb1b	3.96624e-17	1.68922e-15	12.9302	0	0	11.5359	3.79829e-08	3.6042e-06	0.000130464	0.00157869	8.74307e-12	1.50639e-09	0.129132	0.500357	1.33233e-13	1.78769e-11	0.245381	3.37231
67138	Herc6	1.51495e-17	6.8362e-16	13.2688	0	0	11.5268	1.42612e-10	5.14829e-08	8.26666e-05	0.0011499	4.15279e-10	2.92859e-08	0.548209	0.852434	2.00176e-14	4.03688e-12	0.0899174	4.32401
17474	Clec4d	4.35332e-20	3.01393e-18	15.4444	0	0	11.5137	2.19395e-05	0.000434832	1.74617e-08	2.11803e-06	3.9569e-11	4.72398e-09	0.0309863	0.287932	9.08535e-12	6.85334e-10	0.693286	3.92208
18035	Nfkbia	1.25884e-17	5.78378e-16	13.3345	0	0	11.5117	6.44866e-08	5.37223e-06	0.00149341	0.00863251	1.71782e-10	1.55962e-08	0.043047	0.32623	1.51571e-13	1.99836e-11	1.01042	2.57676
108670	Epsti1	1.5833e-21	1.46378e-19	16.7754	0	0	11.5109	6.62569e-07	3.16726e-05	1.25059e-05	0.000288757	2.2382e-11	3.08505e-09	0.00970592	0.176664	8.7377e-12	6.62405e-10	0.877134	2.87746
17972	Ncf4	6.34887e-26	1.48095e-23	21.3721	0	0	11.509	4.92015e-06	0.000153813	3.7808e-08	3.82163e-06	2.36787e-10	1.89956e-08	0.000774338	0.0503771	2.11467e-09	7.37073e-08	2.03424	2.50309
19354	Rac2	1.51531e-25	3.23594e-23	20.9422	0	0	11.4878	1.36031e-06	5.66623e-05	7.85757e-07	3.73468e-05	9.74487e-09	3.63706e-07	0.00108214	0.0592327	3.45663e-10	1.62762e-08	1.43824	1.943
16178	Il1r2	4.69693e-19	2.71813e-17	14.5347	0	0	11.4863	1.91323e-06	7.38128e-05	1.73405e-06	6.55653e-05	3.72127e-13	1.76319e-10	0.290817	0.691016	1.43362e-13	1.90672e-11	0.170134	4.85056
56619	Clec4e	4.52224e-19	2.63716e-17	14.5489	0	0	11.4762	2.4929e-08	2.62482e-06	2.33827e-12	3.54528e-09	4.10719e-12	9.15782e-10	0.851595	0.961935	2.24447e-08	5.77771e-07	0.0268589	4.65236
12505	Cd44	1.3178e-18	7.03538e-17	14.1513	0	0	11.4753	9.08561e-08	6.92242e-06	1.06746e-05	0.000255685	1.26343e-09	7.22875e-08	0.336883	0.728855	2.29213e-13	2.82547e-11	0.147234	2.51456
74096	Hvcn1	2.82591e-25	5.79005e-23	20.6386	0	0	11.4627	7.90941e-05	0.00105473	8.45279e-09	1.23232e-06	2.8269e-11	3.69495e-09	0.000480033	0.0393467	9.38225e-09	2.6942e-07	1.60419	2.33618
66102	Cxcl16	5.67456e-22	5.66037e-20	17.2035	0	0	11.4464	1.89256e-06	7.34719e-05	0.000249037	0.00248707	9.23815e-10	5.78797e-08	0.000303268	0.0299854	7.86772e-13	8.33575e-11	1.51358	2.86704
12768	Ccr1	1.35108e-19	8.46493e-18	15.0067	0	0	11.4354	3.40039e-08	3.30492e-06	8.62969e-10	2.14833e-07	1.78554e-12	4.83434e-10	0.540664	0.849558	3.36318e-09	1.10373e-07	0.126312	4.10325
21346	Tagln2	6.59978e-24	9.44018e-22	19.1567	0	0	11.434	3.55917e-07	1.97284e-05	2.76436e-07	1.73195e-05	6.73177e-08	1.64624e-06	0.00578018	0.139738	5.04755e-10	2.22474e-08	1.25651	1.82082
65221	Slc15a3	4.33314e-21	3.61278e-19	16.3629	0	0	11.4299	2.53185e-08	2.64744e-06	0.00110667	0.00702655	1.88867e-08	6.1319e-07	0.000454919	0.0387499	6.32867e-14	9.89231e-12	1.69848	3.50137
65972	Ifi30	6.35401e-22	6.2967e-20	17.156	0	0	11.4198	6.60768e-06	0.000188674	0.000365738	0.0032259	6.82111e-11	7.49433e-09	0.000254091	0.0267537	1.26696e-12	1.27216e-10	1.31316	2.58225
13057	Cyba	2.78679e-21	2.41447e-19	16.5429	0	0	11.395	1.52191e-06	6.20952e-05	5.50806e-05	0.000853046	1.28911e-09	7.266e-08	0.000928563	0.0545692	2.5133e-12	2.22846e-10	1.2259	2.76043
54199	Ccrl2	2.28195e-26	6.06998e-24	21.887	0	0	11.3944	3.42553e-09	5.58472e-07	1.58857e-07	1.13579e-05	2.62753e-09	1.28928e-07	0.000441053	0.0384324	4.35092e-15	1.15735e-12	1.56678	3.22639
16193	Il6	1.22491e-20	9.37986e-19	15.9447	0	0	11.3845	2.39353e-10	7.31127e-08	2.40974e-13	7.3073e-10	8.16849e-12	1.44357e-09	0.581241	0.866678	1.63847e-18	3.10531e-15	-0.128482	6.41839
13537	Dusp2	3.50558e-25	6.99363e-23	20.5344	0	0	11.3734	3.12412e-06	0.000108976	6.01287e-08	5.492e-06	6.51624e-10	4.31438e-08	0.000693769	0.0488487	1.5074e-10	7.90838e-09	1.63488	3.02408
20200	S100a6	1.21033e-23	1.60974e-21	18.8813	0	0	11.3715	2.22563e-06	8.29117e-05	1.74565e-07	1.19812e-05	1.09527e-10	1.07139e-08	0.0051962	0.133448	6.16354e-09	1.87278e-07	1.53707	2.0119
12370	Casp8	8.02431e-24	1.11619e-21	19.0676	0	0	11.3624	6.25297e-07	3.0387e-05	8.25278e-07	3.862e-05	1.34678e-05	9.00743e-05	0.00028642	0.0289513	1.5813e-10	8.23905e-09	1.13958	1.83029
56722	Litaf	7.891e-23	9.27468e-21	18.0491	0	0	11.3613	4.10864e-06	0.000135474	2.92554e-06	9.70613e-05	1.80692e-07	3.46353e-06	0.00309952	0.104666	4.12492e-11	2.51173e-09	1.08026	1.68024
27052	Aoah	8.45271e-23	9.70909e-21	18.0191	0	0	11.3518	2.8306e-07	1.63807e-05	5.08324e-07	2.79391e-05	7.34079e-10	4.81823e-08	0.0115023	0.19197	3.52635e-10	1.64512e-08	1.53529	2.3725
13163	Daxx	8.03372e-21	6.24652e-19	16.1135	0	0	11.3432	5.26507e-07	2.65213e-05	0.000180587	0.0019984	1.8164e-10	1.60118e-08	0.0353283	0.303313	2.76249e-12	2.43516e-10	1.20495	2.15469
19171	Psmb10	7.00365e-22	6.85092e-20	17.1151	0	0	11.3317	3.50888e-08	3.38864e-06	0.000192171	0.00208568	3.28947e-06	3.11135e-05	1.57954e-05	0.0042766	9.15302e-12	6.8702e-10	1.55157	2.49651
27279	Tnfrsf12a	1.10348e-16	4.39132e-15	12.5757	0	0	11.3108	9.22476e-08	6.99329e-06	0.0882791	0.157878	8.38666e-12	1.46159e-09	7.15943e-05	0.0123072	7.20045e-12	5.62749e-10	0.631957	2.40548
109225	Ms4a7	9.92966e-22	9.5894e-20	16.9691	0	0	11.283	9.80318e-06	0.000246903	2.08963e-08	2.43715e-06	1.45297e-10	1.35153e-08	0.0172358	0.227441	3.27588e-11	2.06095e-09	2.18957	3.51972
246730	Oas1a	5.83025e-21	4.65254e-19	16.2427	0	0	11.2691	2.56584e-11	1.62097e-08	6.57215e-07	3.29601e-05	6.42614e-13	2.43583e-10	0.214644	0.616598	2.09498e-17	1.67179e-14	0.371917	5.23939
54123	Irf7	6.60258e-25	1.22093e-22	20.2308	0	0	11.2552	6.39698e-11	2.91945e-08	0.000145568	0.00170696	3.63469e-08	1.03394e-06	2.67872e-07	0.000223605	1.63251e-17	1.45601e-14	2.91484	5.20975
22271	Upp1	6.82761e-21	5.36374e-19	16.179	0	0	11.254	1.58385e-07	1.0524e-05	2.90618e-07	1.78043e-05	1.39578e-07	2.86321e-06	0.0120113	0.195823	4.48889e-11	2.71158e-09	1.35783	2.44649
80876	Ifitm2	5.17375e-22	5.281e-20	17.2425	0	0	11.25	2.65344e-07	1.56542e-05	1.25705e-05	0.000289216	2.77104e-07	4.85735e-06	0.00342046	0.110186	2.42166e-11	1.58949e-09	1.28929	2.04671
13024	Ctla2a	8.42632e-19	4.67985e-17	14.3167	0	0	11.2448	1.68703e-08	1.90887e-06	1.28877e-06	5.29564e-05	8.18804e-12	1.44357e-09	0.708219	0.91321	1.3486e-12	1.31073e-10	-0.0640154	3.33738
27060	Tcirg1	6.04935e-23	7.27939e-21	18.1654	0	0	11.2392	2.13847e-07	1.32883e-05	0.000202057	0.00215745	5.71781e-08	1.45459e-06	0.000446008	0.0384578	3.7589e-11	2.30739e-09	1.2883	2.08572
14102	Fas	4.58409e-23	5.60516e-21	18.2873	0	0	11.2204	5.25794e-07	2.65213e-05	3.95525e-06	0.000119429	7.80535e-10	5.03594e-08	0.00928397	0.173782	2.79798e-10	1.38125e-08	1.21248	2.21679
15018	H2-Q7	8.53688e-25	1.48777e-22	20.1086	0	0	11.21	3.07103e-10	8.62278e-08	6.54666e-05	0.000969341	1.00536e-09	6.00129e-08	4.15765e-06	0.00157596	1.52224e-18	3.10531e-15	2.59523	5.33476
21939	Cd40	9.69933e-24	1.32488e-21	18.9815	0	0	11.2019	5.20266e-06	0.000161154	8.14948e-06	0.000208005	1.27542e-10	1.22392e-08	0.00102858	0.0575473	3.76669e-10	1.73588e-08	1.46639	2.46531
20558	Slfn4	1.48509e-17	6.76183e-16	13.2758	0	0	11.1948	2.59897e-12	4.6878e-09	8.57705e-06	0.000216022	4.74142e-09	2.05398e-07	0.822157	0.953023	9.80405e-14	1.40235e-11	-0.0354116	6.95683
17698	Msn	3.10166e-21	2.67201e-19	16.4991	0	0	11.1936	2.73611e-07	1.59557e-05	7.31094e-05	0.0010497	1.85916e-10	1.60738e-08	0.00327604	0.108216	5.23146e-09	1.64222e-07	0.946998	1.95084
15894	Icam1	4.69349e-19	2.71813e-17	14.535	0	0	11.1929	1.10513e-09	2.29535e-07	0.00324363	0.0148714	1.18226e-06	1.45381e-05	0.00136773	0.0682157	6.15273e-15	1.52931e-12	1.83485	4.1318
24055	Sh3bp2	6.47354e-24	9.34779e-22	19.1655	0	0	11.1898	1.24259e-07	8.6423e-06	9.29736e-07	4.22395e-05	1.30181e-08	4.59023e-07	0.00458741	0.126004	7.71835e-10	3.19742e-08	1.95446	2.3456
209200	Dtx3l	7.0349e-24	9.96852e-22	19.1275	0	0	11.1739	3.97329e-09	6.08515e-07	0.00019875	0.00213568	5.24357e-09	2.21457e-07	4.17838e-07	0.00029156	1.02427e-15	4.31387e-13	1.61353	3.58072
12609	Cebpd	7.05011e-20	4.60749e-18	15.2571	0	0	11.164	8.91123e-07	4.02119e-05	3.31723e-09	6.20936e-07	3.91375e-07	6.28605e-06	0.0659052	0.383585	1.08565e-11	7.952e-10	0.385787	3.01843
16431	Itm2a	2.25961e-18	1.15354e-16	13.9534	0	0	11.1484	1.45289e-09	2.87545e-07	1.90804e-06	6.98784e-05	2.05619e-10	1.68519e-08	0.670621	0.901896	2.19852e-13	2.74873e-11	-3.23556	0.141378
72512	Tmem173	3.28044e-24	5.02297e-22	19.478	0	0	11.1471	5.24019e-06	0.00016116	2.05727e-06	7.37409e-05	2.5524e-07	4.54753e-06	0.00398333	0.118422	3.20572e-10	1.52659e-08	1.13095	1.54443
98878	Ehd4	4.40178e-25	8.34247e-23	20.4248	0	0	11.1439	2.23126e-06	8.29174e-05	1.8802e-07	1.27266e-05	3.81391e-08	1.06888e-06	0.000961201	0.0557888	3.95658e-08	9.32965e-07	1.21177	1.54621
17133	Maff	4.15454e-19	2.45102e-17	14.5808	0	0	11.1357	1.85497e-06	7.26747e-05	2.83188e-10	8.94521e-08	5.41856e-12	1.06696e-09	0.515416	0.837226	3.44836e-11	2.13404e-09	-0.104266	3.31318
16197	Il7r	6.79985e-17	2.76406e-15	12.7428	0	0	11.1169	1.45977e-08	1.73354e-06	9.83707e-12	1.06111e-08	3.51881e-12	8.08367e-10	0.0852762	0.422813	6.36206e-05	0.000415601	0.332182	3.77876
19188	Psme2	8.70719e-21	6.72351e-19	16.0812	0	0	11.104	4.03724e-07	2.16148e-05	0.00105318	0.00679794	4.7777e-08	1.27087e-06	0.00150784	0.0723475	4.76166e-11	2.83123e-09	0.926156	1.88751
98999	Znfx1	6.59694e-22	6.49498e-20	17.1402	0	0	11.1029	6.44206e-08	5.37223e-06	6.09623e-07	3.12267e-05	0.000399649	0.0012321	3.22432e-05	0.00729659	1.2472e-10	6.61192e-09	1.26588	2.28087
12369	Casp7	1.27487e-25	2.84258e-23	21.0271	0	0	11.0947	2.12374e-06	8.03009e-05	1.87154e-06	6.92106e-05	6.92207e-09	2.77075e-07	0.0010476	0.0578536	5.33661e-09	1.66832e-07	1.02891	1.64579
269346	Slc28a2	3.13668e-18	1.56958e-16	13.8339	0	0	11.0935	5.97191e-09	8.30699e-07	5.98044e-08	5.492e-06	6.31155e-13	2.43583e-10	0.331911	0.724404	3.85564e-08	9.16288e-07	0.147347	5.60997
11867	Arpc1b	1.74926e-25	3.68364e-23	20.872	0	0	11.0864	1.00212e-06	4.37418e-05	7.68603e-08	6.54694e-06	2.56458e-08	7.8554e-07	0.000446417	0.0384578	2.80631e-08	6.99822e-07	1.59238	2.00966
107607	Nod1	2.07604e-21	1.88152e-19	16.6637	0	0	11.0847	1.58001e-07	1.0524e-05	0.00090919	0.00610772	8.00695e-09	3.09698e-07	0.00154478	0.0727683	5.70261e-11	3.35128e-09	1.2118	2.04341
13198	Ddit3	9.49468e-22	9.22809e-20	16.9878	0	0	11.0846	7.69552e-07	3.57913e-05	0.000502875	0.00402119	1.89284e-07	3.60091e-06	0.000696341	0.0488487	1.28398e-10	6.78319e-09	0.883222	1.73405
22329	Vcam1	1.99201e-22	2.12696e-20	17.6485	0	0	11.0829	1.08775e-07	7.77944e-06	7.62159e-05	0.00108404	7.19233e-09	2.85471e-07	0.000769211	0.0503771	2.8389e-09	9.56519e-08	1.31758	2.22264
15040	H2-T23	1.8234e-23	2.36294e-21	18.6969	0	0	11.0793	1.21809e-09	2.49577e-07	0.000305449	0.00286966	1.03143e-09	6.13278e-08	1.67638e-06	0.000770221	1.31837e-15	4.51008e-13	1.93071	4.59203
23880	Fyb	4.0023e-23	4.93356e-21	18.3472	0	0	11.076	4.64465e-05	0.000731279	3.22311e-06	0.000104198	1.30821e-08	4.6021e-07	0.00157913	0.0727683	3.3864e-12	2.93398e-10	2.05037	2.85424
66412	Arrdc4	1.10723e-21	1.05583e-19	16.9238	0	0	11.0625	1.17519e-07	8.24921e-06	8.34645e-07	3.89381e-05	1.87251e-08	6.10632e-07	0.0474889	0.336934	6.62076e-10	2.81977e-08	0.96996	2.19643
23890	Gpr34	1.39938e-16	5.44034e-15	12.4942	0	0	11.0585	0.000129481	0.00150321	3.01616e-10	9.33285e-08	2.95561e-10	2.24065e-08	0.789579	0.942061	1.18305e-13	1.64564e-11	-3.94373	0.173863
80885	Hcar2	4.48658e-20	3.09207e-18	15.4327	0	0	11.0582	1.25119e-05	0.000294118	0.000579379	0.00445013	9.63401e-10	5.88996e-08	0.000199855	0.0227575	1.36671e-11	9.54933e-10	0.93117	2.41766
12508	Cd53	2.59563e-24	4.05721e-22	19.5865	0	0	11.0557	4.15017e-07	2.20789e-05	5.15415e-06	0.000146893	1.87273e-08	6.10632e-07	0.000990396	0.0564526	2.30323e-10	1.16405e-08	2.11839	2.65096
13036	Ctsh	8.44342e-23	9.70909e-21	18.0196	0	0	11.0517	4.13844e-06	0.000135523	0.00035425	0.00316861	1.64247e-08	5.53404e-07	0.000348186	0.032995	1.02412e-09	4.002e-08	0.907355	1.54765
64138	Ctsz	1.00968e-17	4.72491e-16	13.413	0	0	11.0514	2.92397e-06	0.000103582	0.0351281	0.0806622	6.0511e-10	4.05959e-08	0.000550769	0.0426059	3.64337e-13	4.34967e-11	0.868125	2.26786
58807	Slco1c1	5.21708e-20	3.50006e-18	15.3739	0	0	11.049	1.45677e-06	5.98581e-05	2.17295e-10	7.82343e-08	1.96186e-08	6.31904e-07	0.384916	0.762695	2.14752e-10	1.08898e-08	-2.54546	-0.426057
11520	Plin2	1.00711e-18	5.51256e-17	14.2506	0	0	11.0416	3.57698e-08	3.43254e-06	0.00838306	0.0288562	9.42879e-10	5.83508e-08	0.00551283	0.137025	1.41047e-12	1.36214e-10	1.23151	2.66787
22324	Vav1	3.0349e-23	3.8346e-21	18.4697	0	0	11.0415	2.45769e-07	1.46707e-05	5.11038e-05	0.000810498	4.61544e-09	2.0109e-07	0.000306388	0.0299854	1.79632e-09	6.42353e-08	1.81808	2.38568
229003	Helz2	1.29497e-20	9.86651e-19	15.9225	0	0	11.0404	1.42816e-08	1.71855e-06	0.000232136	0.00236535	5.49477e-06	4.5451e-05	0.000907242	0.0537328	7.14976e-13	7.85541e-11	1.5469	2.85267
16186	Il2rg	2.49201e-20	1.79923e-18	15.6631	0	0	11.0365	3.30461e-08	3.23254e-06	1.63458e-05	0.000353545	1.23049e-05	8.38143e-05	0.00198703	0.0826675	2.47972e-12	2.21161e-10	1.44354	2.9411
227929	Cytip	2.63875e-23	3.39057e-21	18.5319	0	0	11.0268	5.67999e-06	0.000169527	4.69243e-07	2.66467e-05	1.81918e-08	5.97023e-07	0.00018379	0.0216017	2.12625e-09	7.38457e-08	1.71392	2.80018
19879	Slc22a8	1.01351e-18	5.52763e-17	14.2482	0	0	11.0207	2.3296e-08	2.50506e-06	3.93714e-08	3.95331e-06	9.14201e-07	1.20624e-05	0.711232	0.914313	2.71981e-14	5.27532e-12	-3.10936	-0.201755
60440	Iigp1	3.02642e-18	1.51942e-16	13.8469	0	0	11.0159	5.93839e-12	7.50316e-09	1.10529e-10	4.92894e-08	6.71853e-12	1.27333e-09	0.192798	0.590545	2.94925e-17	2.12936e-14	-0.226761	6.24065
17069	Ly6e	4.13649e-21	3.52346e-19	16.3818	0	0	10.9951	5.6363e-07	2.80189e-05	7.41363e-07	3.59123e-05	0.000536025	0.00156413	0.000768237	0.0503771	4.52328e-11	2.7215e-09	1.07671	1.85116
217344	Rhbdf2	6.38839e-20	4.22973e-18	15.2952	0	0	10.992	5.67062e-07	2.80261e-05	1.92998e-08	2.30412e-06	1.33944e-10	1.26929e-08	0.367233	0.75448	2.12838e-09	7.38457e-08	0.383154	2.25707
12608	Cebpb	8.56277e-23	9.76156e-21	18.0135	0	0	10.9883	1.17197e-06	4.97741e-05	8.99794e-08	7.33477e-06	7.51443e-09	2.95932e-07	0.013083	0.201385	2.60432e-09	8.89342e-08	1.67871	2.21408
17304	Mfge8	2.63633e-21	2.29724e-19	16.5656	0	0	10.9851	8.25866e-07	3.82929e-05	8.31808e-06	0.000211487	6.15784e-09	2.52578e-07	0.0164808	0.222513	1.48575e-09	5.49436e-08	-1.75266	-0.92958
14595	B4galt1	1.2755e-22	1.40139e-20	17.8405	0	0	10.985	1.86333e-06	7.2814e-05	2.03504e-06	7.31169e-05	1.66115e-08	5.58454e-07	0.015409	0.216126	5.34877e-09	1.66868e-07	1.1749	1.60027
18826	Lcp1	2.08479e-21	1.88152e-19	16.662	0	0	10.9845	4.31302e-06	0.000139731	0.00144299	0.00843107	2.12203e-09	1.08697e-07	2.35263e-05	0.00596567	6.75635e-10	2.86145e-08	1.08048	1.96021
50909	C1ra	8.3721e-19	4.67985e-17	14.3191	0	0	10.9781	1.55606e-08	1.78735e-06	1.69374e-08	2.07101e-06	2.14152e-12	5.50334e-10	0.620364	0.882774	1.35674e-09	5.07925e-08	-0.0734526	3.66779
231931	Gimap6	1.00366e-21	9.63132e-20	16.9647	0	0	10.9534	2.0091e-07	1.26925e-05	0.000803832	0.00559325	8.76651e-11	9.04203e-09	5.26715e-05	0.010508	2.93462e-08	7.2467e-07	1.35061	2.17701
21937	Tnfrsf1a	5.39832e-21	4.33065e-19	16.2738	0	0	10.9346	1.16882e-07	8.24265e-06	0.00018587	0.00203184	2.9463e-09	1.38724e-07	0.00520166	0.133448	7.47755e-10	3.12327e-08	0.908602	2.12904
20375	Spi1	8.01596e-23	9.34907e-21	18.0423	0	0	10.9321	6.37825e-07	3.07006e-05	1.27051e-06	5.24888e-05	3.11558e-05	0.000171278	0.000130859	0.0175727	1.50074e-09	5.52286e-08	1.09211	1.77724
78781	Zc3hav1	3.06423e-16	1.08551e-14	12.2273	0	0	10.9118	1.5182e-08	1.76263e-06	1.2399e-06	5.1789e-05	3.61006e-10	2.68312e-08	0.389372	0.765332	7.10482e-12	5.58152e-10	-0.278184	2.64499
15163	Hcls1	2.208e-18	1.131e-16	13.9618	0	0	10.9064	2.33183e-07	1.4195e-05	0.00156582	0.00890176	9.76312e-09	3.63706e-07	0.00116994	0.0615629	9.73607e-11	5.31001e-09	0.697107	2.13516
83490	Pik3ap1	3.553e-20	2.50561e-18	15.5238	0	0	10.9059	8.15989e-08	6.43998e-06	0.000973577	0.00641241	2.22038e-05	0.000133002	6.4067e-05	0.0117329	4.19872e-12	3.49786e-10	1.24686	2.30904
17874	Myd88	4.59753e-20	3.13362e-18	15.4231	0	0	10.8987	1.08055e-07	7.76456e-06	3.62664e-05	0.000629144	0.000319773	0.00102805	9.11229e-05	0.0142315	5.37726e-12	4.35989e-10	1.37452	2.43921
12523	Cd84	3.79179e-23	4.71239e-21	18.371	0	0	10.8972	8.85804e-06	0.000231428	2.21954e-06	7.75406e-05	9.59459e-09	3.60082e-07	0.00385142	0.116791	2.07677e-09	7.27336e-08	1.27278	1.66865
229323	Gpr171	3.31618e-20	2.36056e-18	15.5509	0	0	10.8866	3.98104e-06	0.000132661	7.65033e-05	0.00108711	1.49664e-11	2.29213e-09	2.62594e-05	0.00621735	1.06147e-07	2.18076e-06	1.58485	3.07435
110454	Ly6a	1.02392e-23	1.38614e-21	18.9569	0	0	10.8685	9.46379e-09	1.19575e-06	0.000105181	0.00136071	4.77294e-09	2.06175e-07	9.18356e-06	0.00290086	2.63627e-16	1.48041e-13	1.86654	3.89156
80910	Gpr84	2.71689e-19	1.64118e-17	14.7409	0	0	10.8636	3.57289e-06	0.00012119	0.00245973	0.0122469	1.43919e-06	1.68632e-05	7.71002e-06	0.00254129	2.32741e-11	1.55206e-09	0.862815	2.11235
20716	Serpina3n	1.73693e-21	1.58647e-19	16.7372	0	0	10.8582	1.1158e-06	4.76558e-05	2.27527e-06	7.91231e-05	1.65758e-06	1.88116e-05	0.00907798	0.17237	9.59386e-13	9.96316e-11	2.58428	3.42162
67844	Rab32	5.34075e-21	4.30726e-19	16.2781	0	0	10.8287	0.000785619	0.00530818	6.91665e-06	0.00018302	8.35309e-10	5.30622e-08	0.00469596	0.127955	1.72442e-11	1.17773e-09	1.65217	2.25724
72310	Nkg7	3.76278e-22	3.90762e-20	17.3772	0	0	10.8191	3.88987e-06	0.000130483	3.29277e-07	1.97332e-05	3.00099e-07	5.11247e-06	9.45274e-05	0.0143322	3.34739e-08	8.1205e-07	1.29983	2.20123
53896	Slc7a10	2.20673e-18	1.131e-16	13.9621	0	0	10.8139	4.46737e-08	4.05469e-06	0.000425895	0.00361355	1.23726e-08	4.42437e-07	0.089939	0.430311	2.07802e-12	1.89801e-10	-2.47627	-1.36181
20555	Slfn1	4.03783e-20	2.80833e-18	15.4738	0	0	10.7972	4.21312e-08	3.89508e-06	0.00228586	0.0116108	4.17754e-08	1.14332e-06	0.000473662	0.0393213	5.5999e-11	3.30372e-09	1.34531	2.82957
13025	Ctla2b	3.3004e-17	1.42973e-15	12.9945	0	0	10.7861	1.33612e-05	0.000308814	0.000373848	0.00328596	1.00105e-10	1.01186e-08	0.156628	0.541336	8.0524e-14	1.18534e-11	0.252608	3.18359
80719	Igsf6	5.57586e-19	3.17824e-17	14.4705	0	0	10.7597	1.04776e-08	1.30214e-06	1.07557e-05	0.000257146	8.36425e-10	5.30622e-08	0.0506003	0.34512	6.49966e-09	1.97096e-07	0.503422	3.00067
74645	Fam46c	2.32582e-21	2.07436e-19	16.617	0	0	10.7519	6.0443e-06	0.000178295	9.44631e-10	2.31008e-07	2.98032e-09	1.39468e-07	0.0130543	0.201385	1.27932e-07	2.54889e-06	2.06162	3.05917
12506	Cd48	1.06535e-17	4.95486e-16	13.3939	0	0	10.7441	1.11819e-05	0.000268468	3.52389e-07	2.07896e-05	2.0574e-08	6.55344e-07	0.660588	0.897618	1.27803e-12	1.27483e-10	0.0645564	2.38427
18787	Serpine1	1.06847e-18	5.76519e-17	14.2287	0	0	10.7301	9.25683e-07	4.15243e-05	1.74637e-07	1.19812e-05	1.01764e-10	1.01676e-08	0.61952	0.882205	2.38144e-10	1.19166e-08	0.09372	3.25772
13730	Emp1	2.08614e-19	1.28578e-17	14.841	0	0	10.727	8.47441e-09	1.10766e-06	2.16692e-09	4.62744e-07	1.86584e-10	1.60738e-08	0.013701	0.206142	8.54779e-05	0.000527694	1.95091	3.48166
13078	Cyp1b1	9.08394e-19	5.00839e-17	14.2888	0	0	10.7251	8.2646e-08	6.45916e-06	3.84561e-06	0.000118031	8.30119e-09	3.18044e-07	0.360054	0.748032	4.61718e-11	2.75613e-09	0.298175	2.56614
114564	Csprs	3.31493e-23	4.1538e-21	18.4305	0	0	10.7151	1.95577e-05	0.000398567	3.08753e-06	0.000101108	1.12425e-08	4.05855e-07	2.36077e-05	0.00596567	3.18009e-07	5.5613e-06	1.50127	1.85571
18828	Plscr2	1.13933e-19	7.19771e-18	15.0721	0	0	10.6932	1.03054e-07	7.51207e-06	2.49574e-07	1.59511e-05	1.84473e-10	1.60738e-08	0.032557	0.294353	1.09631e-14	2.51853e-12	0.543504	3.38799
69189	Mcemp1	9.71635e-20	6.216e-18	15.1333	0	0	10.6857	2.0906e-06	7.94428e-05	4.47049e-06	0.000131105	9.98906e-09	3.67809e-07	0.0448865	0.329893	3.22192e-10	1.52659e-08	0.476428	2.09042
14964	H2-D1	4.96861e-19	2.86441e-17	14.5137	0	0	10.683	1.7927e-09	3.35568e-07	0.000237052	0.00240736	4.48682e-09	1.97759e-07	1.39275e-06	0.000659901	1.07379e-05	0.000101438	1.70061	3.50753
23882	Gadd45g	2.59804e-17	1.14178e-15	13.0784	0	0	10.6829	3.17139e-07	1.80092e-05	1.4508e-05	0.000320657	4.90289e-10	3.34854e-08	0.248657	0.653177	3.34601e-10	1.58044e-08	0.850126	2.31307
18682	Phkg1	1.20979e-21	1.1393e-19	16.8869	0	0	10.6778	2.58408e-05	0.000486705	3.22095e-07	1.93794e-05	3.50264e-08	1.00391e-06	0.0553382	0.357341	4.57239e-10	2.03304e-08	-1.64866	-0.75332
71934	Car13	6.75693e-20	4.45428e-18	15.2735	0	0	10.6689	4.35711e-08	3.97967e-06	5.581e-06	0.000155836	6.20707e-09	2.5367e-07	0.0484031	0.338701	2.02579e-08	5.27748e-07	0.745006	2.32816
329828	AI464131	1.09919e-22	1.22544e-20	17.905	0	0	10.6687	1.45492e-05	0.000327779	3.87742e-06	0.000118289	2.67383e-07	4.72708e-06	0.00199406	0.0826675	7.08156e-11	4.06707e-09	-2.46002	-1.5834
12262	C1qc	2.25324e-20	1.65042e-18	15.7029	0	0	10.6577	6.26081e-06	0.000182944	0.000184424	0.00202372	1.61202e-05	0.000104095	0.000126504	0.0172797	5.86848e-11	3.42223e-09	1.06789	1.87404
20971	Sdc4	2.1895e-14	5.505e-13	10.825	0	0	10.6541	1.32891e-07	9.11718e-06	4.94285e-06	0.000141939	1.67893e-07	3.25523e-06	0.700947	0.911751	7.63553e-12	5.87664e-10	0.311448	2.18886
19332	Rab20	9.11497e-18	4.31879e-16	13.4495	0	0	10.6305	1.51687e-05	0.000337225	8.8811e-08	7.29414e-06	4.60121e-09	2.0109e-07	0.873655	0.967711	3.91103e-12	3.35023e-10	0.0275602	2.60563
171285	Havcr2	1.63125e-21	1.49897e-19	16.7631	0	0	10.6305	0.00254516	0.0122235	3.7653e-10	1.09806e-07	1.39931e-08	4.85499e-07	0.00228668	0.0886433	2.04529e-08	5.31917e-07	1.72038	2.50851
17948	Naip2	2.49059e-21	2.19549e-19	16.5889	0	0	10.6297	3.70003e-06	0.000124944	2.37995e-06	8.23068e-05	1.31127e-11	2.07099e-09	0.00540877	0.136	5.17376e-07	8.26665e-06	1.59099	2.59148
226040	Tmem252	1.17614e-19	7.39945e-18	15.0599	0	0	10.6264	1.35909e-06	5.66623e-05	1.28881e-06	5.29564e-05	3.90852e-10	2.80858e-08	0.245203	0.648826	2.33012e-10	1.17373e-08	0.49232	2.87401
12642	Ch25h	1.54406e-14	4.03637e-13	10.9367	0	0	10.6182	2.65657e-10	7.59979e-08	0.148363	0.232648	1.95954e-08	6.31904e-07	0.0245549	0.262184	1.23704e-14	2.71825e-12	0.965073	4.1572
18173	Slc11a1	5.30923e-20	3.54619e-18	15.3671	0	0	10.6052	2.43369e-05	0.000466502	0.00280926	0.0134536	4.31703e-10	3.02008e-08	0.00013716	0.0179277	4.05907e-10	1.84816e-08	1.22157	2.2298
12977	Csf1	1.12333e-17	5.20853e-16	13.375	0	0	10.5901	2.83263e-08	2.82554e-06	0.007654	0.0270765	8.88095e-10	5.61054e-08	0.0136608	0.20589	2.05067e-10	1.04337e-08	1.34737	2.24998
81018	Rnf114	7.44356e-20	4.82305e-18	15.2361	0	0	10.5849	2.36374e-06	8.65924e-05	2.85957e-05	0.000534043	0.000461271	0.00138354	0.000427944	0.0379444	6.74257e-10	2.86145e-08	0.748998	1.47722
277468	Slc39a12	4.59402e-20	3.13362e-18	15.4234	0	0	10.582	4.79902e-06	0.000151035	5.11915e-08	4.85103e-06	6.4656e-08	1.60146e-06	0.270221	0.67309	1.19198e-10	6.34132e-09	-1.98393	-0.420653
12703	Socs1	1.0692e-16	4.27737e-15	12.5866	0	0	10.5754	2.15166e-06	8.09333e-05	2.75622e-09	5.35767e-07	1.90083e-10	1.61912e-08	0.833828	0.956576	1.68238e-09	6.13177e-08	-0.115852	2.73213
58237	Nkain4	2.48757e-20	1.79923e-18	15.6638	0	0	10.5701	3.91011e-07	2.13255e-05	1.10271e-06	4.79043e-05	1.37861e-09	7.71308e-08	0.0839239	0.420406	1.65007e-08	4.37385e-07	-2.0264	-0.394686
53314	Batf	1.9809e-20	1.46509e-18	15.7538	0	0	10.558	9.2135e-05	0.00117886	3.95886e-05	0.000665458	5.31585e-12	1.06051e-09	0.000306539	0.0299854	8.54871e-08	1.83332e-06	1.35003	2.69095
327959	Xaf1	1.30038e-18	6.9669e-17	14.1562	0	0	10.5286	2.56789e-10	7.48736e-08	1.88928e-06	6.96208e-05	2.93584e-11	3.7723e-09	0.688147	0.906488	1.30668e-15	4.51008e-13	0.0706463	4.49191
56338	Txnip	4.36049e-21	3.61278e-19	16.3603	0	0	10.5281	1.96199e-07	1.24468e-05	3.08003e-07	1.86798e-05	3.58315e-06	3.33299e-05	0.00958725	0.175646	1.44306e-08	3.87252e-07	1.63858	2.16138
17476	Mpeg1	1.97642e-16	7.39912e-15	12.3763	0	0	10.4909	5.82994e-05	0.000863218	0.0278542	0.0678871	3.88531e-09	1.74317e-07	0.000196285	0.0227297	5.42938e-13	6.0978e-11	1.3229	2.74698
231712	Trafd1	3.31253e-17	1.4309e-15	12.9932	0	0	10.4827	5.13271e-07	2.61148e-05	1.35293e-06	5.51429e-05	0.000266004	0.000891304	0.0871765	0.427204	1.65414e-10	8.55973e-09	0.953726	1.73598
50708	Hist1h1c	5.49196e-22	5.51767e-20	17.2173	0	0	10.4793	2.27092e-06	8.37753e-05	5.55575e-06	0.000155705	1.63518e-05	0.000105276	4.42855e-05	0.00919804	6.85299e-09	2.04537e-07	1.48706	2.13325
213002	Ifitm6	7.36688e-18	3.52355e-16	13.5257	0	0	10.4726	6.78669e-10	1.55909e-07	1.41281e-07	1.03985e-05	1.05425e-08	3.86099e-07	0.34436	0.735067	3.49011e-10	1.63324e-08	-0.172901	3.65813
93695	Gpnmb	6.58736e-17	2.68488e-15	12.7538	0	0	10.47	2.48175e-05	0.000472717	0.0010239	0.00665424	4.91367e-11	5.55978e-09	0.0679566	0.388668	1.22375e-12	1.23697e-10	2.18803	3.49056
15968	Ifna5	6.06327e-16	2.06124e-14	11.9974	0	0	10.464	3.73034e-09	5.878e-07	5.23837e-07	2.83658e-05	1.27746e-06	1.54088e-05	0.725465	0.919887	1.84622e-12	1.70685e-10	-0.0504322	3.47457
15950	Ifi203	8.75135e-17	3.51026e-15	12.6556	0	0	10.4589	1.6445e-07	1.07474e-05	0.000328072	0.00300739	1.09421e-10	1.07139e-08	0.579142	0.86546	5.28884e-12	4.31126e-10	0.111248	3.41924
97165	Hmgb2	5.03966e-21	4.09508e-19	16.3016	0	0	10.4575	2.19747e-05	0.000434962	2.1836e-05	0.000435055	1.36929e-11	2.12026e-09	6.11242e-05	0.0115766	6.30541e-06	6.52577e-05	1.57279	2.27984
19106	Eif2ak2	5.21286e-16	1.77957e-14	12.0482	0	0	10.4392	3.93442e-09	6.08515e-07	4.55446e-07	2.61571e-05	1.74068e-10	1.57096e-08	7.36258e-07	0.000465131	0.018619	0.041841	1.46142	3.96796
216161	Sbno2	2.4429e-18	1.23877e-16	13.9249	0	0	10.4366	1.59644e-07	1.0524e-05	3.77038e-06	0.000116429	5.28306e-09	2.22505e-07	0.539468	0.848751	3.19059e-10	1.52605e-08	0.164869	2.30343
56644	Clec7a	4.59389e-17	1.91353e-15	12.879	0	0	10.4299	0.0352563	0.0837994	2.03649e-07	1.35374e-05	6.88998e-11	7.51553e-09	0.0636549	0.377153	4.23305e-11	2.56726e-09	1.11161	2.50885
22035	Tnfsf10	9.4033e-18	4.42773e-16	13.4384	0	0	10.4292	6.61758e-08	5.45303e-06	5.08587e-07	2.79391e-05	8.92371e-06	6.5808e-05	0.102626	0.453465	7.94041e-10	3.26267e-08	0.263028	2.54957
22038	Plscr1	7.68565e-18	3.66446e-16	13.5106	0	0	10.4241	4.88574e-07	2.51111e-05	0.00325546	0.0149062	1.62036e-08	5.48389e-07	0.00772687	0.161356	1.09427e-10	5.90439e-09	0.584336	1.99757
56312	Nupr1	1.63123e-19	1.01364e-17	14.9347	0	0	10.418	2.78245e-07	1.61638e-05	6.80862e-05	0.00099549	1.40812e-09	7.84926e-08	0.0029972	0.103035	8.6915e-08	1.85606e-06	1.23365	2.26015
15368	Hmox1	4.36179e-18	2.12648e-16	13.7144	0	0	10.4161	1.59027e-07	1.0524e-05	1.18688e-05	0.000276427	5.30666e-08	1.37538e-06	0.276015	0.678822	8.38714e-10	3.40927e-08	0.504152	2.21291
11857	Arhgdib	1.80093e-22	1.93658e-20	17.6918	0	0	10.3834	6.27595e-06	0.000182992	7.24659e-06	0.000189763	6.85127e-06	5.36565e-05	0.000631222	0.0464592	4.01903e-08	9.46219e-07	1.07203	1.42354
12182	Bst1	4.21386e-18	2.06765e-16	13.7269	0	0	10.3758	5.39465e-08	4.70079e-06	7.26896e-09	1.09121e-06	2.70688e-11	3.56885e-09	0.346405	0.737978	6.59648e-09	1.98839e-07	-0.13902	4.14769
16181	Il1rn	2.93622e-17	1.27729e-15	13.0354	0	0	10.3714	1.50734e-08	1.76263e-06	1.70669e-06	6.5538e-05	1.14413e-07	2.46132e-06	0.239663	0.642875	1.01001e-08	2.85172e-07	0.18574	2.62544
17986	Ndp	6.06525e-18	2.92871e-16	13.5955	0	0	10.358	1.12517e-07	8.00931e-06	1.25887e-06	5.2293e-05	1.3181e-08	4.6242e-07	0.753201	0.930941	9.69796e-11	5.30832e-09	-2.27962	-0.153785
14969	H2-Eb1	1.05963e-18	5.73791e-17	14.2318	0	0	10.3551	0.025631	0.0658784	4.53756e-09	7.81801e-07	8.33365e-11	8.65444e-09	0.000145791	0.0181187	2.58246e-06	3.12991e-05	1.13005	2.78078
279572	Tlr13	4.35076e-17	1.82732e-15	12.8979	0	0	10.3548	9.79395e-07	4.30423e-05	0.0148243	0.0430669	1.09969e-09	6.48772e-08	0.0137047	0.206142	2.77467e-11	1.77509e-09	0.898511	2.36685
74131	Sash3	1.63335e-20	1.22598e-18	15.8302	0	0	10.3521	0.0110324	0.0351979	7.03259e-09	1.06628e-06	1.54308e-09	8.4072e-08	0.000239949	0.0256205	5.37956e-07	8.5052e-06	0.925519	2.13654
15024	H2-T10	8.01914e-25	1.43043e-22	20.1383	0	0	10.3504	2.32537e-08	2.50506e-06	3.77252e-05	0.000644859	3.41841e-07	5.6831e-06	3.75612e-05	0.00825367	1.22639e-15	4.51008e-13	2.35623	3.27194
68949	Zfas1	3.17508e-15	9.4765e-14	11.449	0	0	10.341	2.06519e-06	7.88727e-05	0.0515605	0.107106	1.39743e-07	2.86321e-06	0.00438311	0.123068	1.17954e-11	8.55705e-10	0.782463	1.63843
18950	Pnp	9.91971e-16	3.25547e-14	11.833	0	0	10.333	4.77101e-08	4.25518e-06	0.00175633	0.00961006	3.1236e-08	9.16055e-07	0.904536	0.975814	3.41454e-12	2.94155e-10	0.0205622	2.16881
18301	Fxyd5	1.32744e-20	1.00633e-18	15.9126	0	0	10.33	2.16759e-06	8.1148e-05	3.86161e-06	0.000118282	9.44655e-07	1.239e-05	0.0180931	0.231255	9.43151e-10	3.7533e-08	1.50069	1.9583
16543	Mdfic	3.16614e-19	1.89743e-17	14.6831	0	0	10.3299	0.00178603	0.009495	1.15382e-05	0.000269557	4.32237e-10	3.02008e-08	0.0338559	0.299001	2.25611e-11	1.51359e-09	1.16831	2.56248
13032	Ctsc	1.44892e-15	4.61523e-14	11.7073	0	0	10.3129	1.31537e-06	5.52455e-05	0.0652723	0.12626	1.99499e-05	0.000122512	4.56423e-05	0.00935174	4.81573e-12	3.96827e-10	0.465505	2.02504
56048	Lgals8	7.51473e-21	5.87311e-19	16.1404	0	0	10.3113	6.98643e-06	0.000196164	4.64034e-05	0.000750073	6.84218e-08	1.66252e-06	0.0192488	0.236507	1.52659e-08	4.07504e-07	0.665228	1.35011
71586	Ifih1	1.58006e-17	7.08782e-16	13.2538	0	0	10.3075	7.21132e-11	3.12394e-08	3.65858e-08	3.76642e-06	1.98469e-08	6.34822e-07	0.647385	0.893631	9.03647e-16	3.9146e-13	-0.0729745	4.25162
320832	Sirpb1a	1.5729e-16	6.06828e-15	12.4542	0	0	10.3042	0.000453498	0.00366131	1.52419e-09	3.50149e-07	2.09478e-12	5.47605e-10	0.993963	0.999501	6.09834e-09	1.85669e-07	0.00117265	4.46172
319832	Tmem229a	1.79363e-18	9.44272e-17	14.0379	0	0	10.2994	1.53493e-07	1.03895e-05	0.000104319	0.00135418	4.66409e-10	3.21441e-08	0.169675	0.562075	4.52631e-09	1.45091e-07	-2.06769	-0.411286
69146	Gsdmd	3.49614e-20	2.47703e-18	15.5301	0	0	10.2922	8.59919e-07	3.91534e-05	0.00019912	0.00213663	5.48929e-06	4.54305e-05	0.00177231	0.0774051	1.18051e-09	4.47474e-08	1.24432	1.80736
52538	Acaa2	7.74535e-20	4.99723e-18	15.2207	0	0	10.2677	1.07757e-05	0.000261828	9.58637e-05	0.00126942	1.86314e-08	6.10127e-07	0.0896204	0.429875	2.80364e-09	9.48855e-08	-1.36323	-0.464605
216991	Adap2	2.49611e-22	2.61007e-20	17.5519	0	0	10.2657	1.78637e-05	0.000371535	2.09949e-05	0.000423427	6.17047e-06	4.97113e-05	0.000669128	0.0476306	1.87096e-08	4.90787e-07	1.02355	1.37764
18793	Plaur	2.03091e-18	1.05094e-16	13.9924	0	0	10.2637	6.30202e-07	3.04303e-05	5.27111e-09	8.50219e-07	2.85143e-08	8.47714e-07	0.632737	0.887963	1.38826e-08	3.74533e-07	0.0854407	2.40382
100702	Gbp6	3.47137e-17	1.48681e-15	12.9768	0	0	10.2445	1.52931e-11	1.20092e-08	4.02376e-07	2.32856e-05	9.30799e-11	9.53566e-09	0.306389	0.702539	3.64578e-18	4.73068e-15	-0.145011	5.50174
27056	Irf5	2.31238e-20	1.68559e-18	15.6926	0	0	10.2104	3.18974e-06	0.000110417	4.46416e-05	0.000725462	6.70323e-06	5.31005e-05	0.00321573	0.106923	2.07714e-09	7.27336e-08	1.02432	1.65409
17079	Cd180	3.19989e-20	2.28852e-18	15.5649	0	0	10.2009	1.53991e-06	6.25955e-05	0.000362311	0.003209	1.60218e-06	1.83204e-05	0.000201128	0.0227575	1.99373e-08	5.21188e-07	0.947903	1.77086
21928	Tnfaip2	4.45475e-17	1.86069e-15	12.8897	0	0	10.1857	1.32508e-07	9.11718e-06	0.00346525	0.0155536	5.18928e-08	1.34957e-06	0.0297445	0.283017	4.02079e-10	1.84179e-08	0.805064	2.28938
67246	2810474O19Rik	2.84973e-17	1.24518e-15	13.0459	0	0	10.1828	5.52263e-07	2.75441e-05	0.0059119	0.0225217	2.08166e-09	1.07354e-07	0.0133044	0.202735	1.02681e-09	4.0022e-08	0.564615	1.90391
14131	Fcgr3	4.65011e-20	3.14754e-18	15.4187	0	0	10.161	0.0143375	0.0428429	5.27166e-07	2.84304e-05	6.7659e-06	5.33997e-05	0.000131792	0.0175727	5.29862e-10	2.3219e-08	0.939561	1.76958
21938	Tnfrsf1b	1.03775e-18	5.63957e-17	14.2395	0	0	10.1443	6.8167e-08	5.55671e-06	1.50647e-06	5.99506e-05	1.45486e-07	2.93333e-06	0.0389053	0.312935	1.62717e-08	4.32389e-07	0.692854	2.89295
104759	Pld4	2.42574e-15	7.4301e-14	11.5373	0	0	10.1417	4.59179e-06	0.000145955	4.16839e-06	0.000124657	0.0836367	0.115671	0.000142361	0.0180713	2.36304e-11	1.55776e-09	0.432705	1.79556
16819	Lcn2	1.94393e-15	6.03973e-14	11.6102	0	0	10.1378	1.00017e-07	7.3259e-06	3.82089e-07	2.21963e-05	5.14337e-09	2.17832e-07	0.138908	0.513196	2.69429e-18	4.08508e-15	2.67355	5.48129
19264	Ptprc	5.22127e-15	1.49086e-13	11.2867	0	0	10.1332	1.85599e-07	1.18238e-05	0.00341507	0.0154473	8.18713e-08	1.89228e-06	0.544233	0.851369	4.9833e-13	5.68096e-11	0.0834269	2.60119
14190	Fgl2	2.83959e-16	1.02023e-14	12.2531	0	0	10.1331	2.62877e-08	2.675e-06	5.991e-06	0.000164856	0.000959863	0.00250231	0.081252	0.415916	1.12374e-11	8.19142e-10	0.761988	2.694
11853	Rhoc	1.7944e-20	1.33741e-18	15.7929	0	0	10.119	3.65553e-05	0.000615834	3.03552e-05	0.000559229	1.14976e-06	1.42424e-05	0.00341069	0.110186	1.30795e-08	3.56676e-07	0.739978	1.4206
239743	Klhl6	1.79944e-20	1.33741e-18	15.7918	0	0	10.1101	3.00389e-06	0.000105919	1.68997e-05	0.000362938	0.000201513	0.000720258	0.000118129	0.0162824	1.47432e-09	5.46543e-08	1.28701	1.95637
12524	Cd86	8.73587e-21	6.72351e-19	16.0799	0	0	10.0851	0.000608227	0.00447667	3.43838e-05	0.000609027	6.46929e-08	1.60146e-06	4.91572e-05	0.00993762	1.10166e-07	2.2481e-06	1.31503	1.74552
16633	Klra2	7.30275e-16	2.46054e-14	11.9352	0	0	10.0797	4.1769e-06	0.000136194	3.8237e-09	6.82057e-07	3.7128e-12	8.402e-10	0.686877	0.905602	7.78248e-06	7.77325e-05	0.0667418	3.08702
15170	Ptpn6	8.64874e-16	2.8757e-14	11.8787	0	0	10.069	5.00798e-07	2.56478e-05	0.0483309	0.102196	1.1807e-08	4.24211e-07	0.000226067	0.0244831	3.64564e-10	1.69556e-08	1.12561	2.32655
13448	Dok1	1.13421e-16	4.49006e-15	12.5663	0	0	10.0631	1.07294e-06	4.6347e-05	0.000147373	0.00171758	2.33388e-10	1.88225e-08	0.727211	0.92121	5.58657e-10	2.42703e-08	0.0508296	2.31711
19697	Rela	7.54207e-19	4.2669e-17	14.3579	0	0	10.0537	2.67957e-05	0.000499111	0.00248038	0.012294	2.08419e-07	3.89168e-06	0.00547237	0.1365	5.5024e-09	1.7026e-07	0.643143	1.27117
12306	Anxa2	2.23355e-17	9.87318e-16	13.1316	0	0	10.0347	7.77222e-08	6.16976e-06	6.19281e-06	0.000169486	2.87004e-10	2.18671e-08	0.0091915	0.172982	0.000270933	0.00134994	1.35276	2.2395
71904	Paqr7	6.73281e-18	3.24072e-16	13.558	0	0	10.0341	8.66537e-08	6.70328e-06	3.14715e-06	0.000102839	1.18504e-07	2.51999e-06	0.354237	0.744207	7.32923e-10	3.07828e-08	-2.52384	-0.525374
71684	Rbm43	4.60888e-20	3.13362e-18	15.4222	0	0	10.032	6.24147e-05	0.000902127	0.000281927	0.00271146	1.0343e-07	2.28602e-06	0.00198604	0.0826675	5.19766e-09	1.63795e-07	1.16735	1.55614
14972	H2-K1	2.96054e-14	7.26338e-13	10.729	0	0	10.0293	4.08651e-09	6.13462e-07	1.09187e-07	8.57765e-06	3.35669e-12	8.07843e-10	7.45716e-06	0.00254129	0.236713	0.322783	0.284797	3.72964
237887	Slfn10-ps	7.70432e-17	3.11501e-15	12.6996	0	0	10.0266	4.32244e-09	6.42517e-07	5.00731e-07	2.79121e-05	5.82248e-13	2.43583e-10	0.338243	0.729612	6.23549e-07	9.71659e-06	-0.138286	4.45472
63986	Gmfg	1.5009e-19	9.36489e-18	14.9665	0	0	10.019	0.0550764	0.117665	2.35462e-07	1.53222e-05	5.5473e-06	4.58355e-05	0.000132126	0.0175727	9.61152e-09	2.74219e-07	0.500609	1.35436
15982	Ifrd1	2.23098e-15	6.87521e-14	11.5648	0	0	10.0161	1.62703e-06	6.56089e-05	7.86602e-05	0.0011076	7.94345e-08	1.84722e-06	0.77728	0.937735	7.86727e-10	3.2414e-08	-0.0803206	1.51627
72318	Cyth4	4.3586e-21	3.61278e-19	16.3605	0	0	10.0152	8.46228e-06	0.00022431	2.38311e-06	8.23068e-05	2.10338e-07	3.91927e-06	0.00300365	0.103035	5.32011e-07	8.44644e-06	1.20158	1.54446
12870	Cp	2.33748e-18	1.18929e-16	13.941	0	0	9.99747	1.52292e-08	1.76263e-06	0.00266518	0.0129434	8.32312e-11	8.65444e-09	0.0308616	0.287932	3.34509e-15	9.39227e-13	1.18775	3.13763
11690	Alox5ap	1.40317e-21	1.30521e-19	16.8254	0	0	9.97984	0.000480635	0.00380344	9.6651e-07	4.36138e-05	4.41785e-07	6.91978e-06	0.000720147	0.0496312	2.30124e-07	4.27068e-06	1.18474	1.46942
19737	Rgs5	5.50202e-20	3.65884e-18	15.3532	0	0	9.96764	2.10572e-07	1.31387e-05	2.02905e-05	0.000413933	6.93709e-07	9.91725e-06	0.0200691	0.241691	6.53607e-09	1.9741e-07	-2.32572	-1.1377
58801	Pmaip1	4.17028e-17	1.77114e-15	12.9127	0	0	9.96668	0.00176083	0.00941056	6.60649e-09	1.01179e-06	9.76957e-10	5.90144e-08	0.613723	0.880097	2.10987e-09	7.37073e-08	0.0825614	2.5161
64381	Ms4a8a	2.29698e-15	7.06426e-14	11.5552	0	0	9.95954	1.63847e-05	0.000353881	6.70517e-11	3.63085e-08	8.15512e-12	1.44357e-09	0.70654	0.912562	1.70982e-06	2.22718e-05	-0.0521295	4.05753
236312	Ifi209	5.19541e-17	2.1464e-15	12.8361	0	0	9.94512	1.63555e-07	1.07351e-05	0.000258828	0.00254993	2.13283e-10	1.7386e-08	0.038179	0.310777	1.21278e-15	4.51008e-13	0.378088	4.74115
20568	Slpi	2.61616e-13	5.35307e-12	10.0459	0	0	9.94269	0.00124885	0.00739943	1.27701e-10	5.23298e-08	9.1976e-13	3.09898e-10	0.000401834	0.0366238	0.00340815	0.0103952	0.912565	4.68674
67776	Vwa5a	1.98476e-18	1.03058e-16	14.0008	0	0	9.92978	2.53791e-06	9.22778e-05	0.00064187	0.00478748	8.90571e-05	0.000382408	0.000879525	0.0531289	8.44957e-09	2.45426e-07	0.886609	1.5399
75345	Slamf7	1.0602e-17	4.94606e-16	13.3956	0	0	9.92675	4.81137e-06	0.000151035	0.000125829	0.00154354	7.4358e-08	1.76434e-06	0.060075	0.369639	7.41555e-10	3.10593e-08	0.886466	2.28305
13011	Cst7	2.61481e-16	9.48464e-15	12.2811	0	0	9.91514	3.8034e-08	3.6042e-06	0.0299172	0.071597	1.74305e-06	1.96055e-05	0.000846766	0.0526965	9.36772e-12	6.92846e-10	0.992423	3.75767
382062	AB124611	1.55825e-14	4.05947e-13	10.9338	0	0	9.9033	4.87862e-07	2.51111e-05	0.0304831	0.0725678	1.77179e-06	1.98258e-05	0.0358288	0.30409	1.65608e-11	1.13617e-09	0.770847	1.98346
12515	Cd69	1.64071e-17	7.33819e-16	13.2405	0	0	9.90033	0.000539903	0.00410944	2.85737e-05	0.000534043	0.000589468	0.00168696	6.42285e-05	0.0117329	8.16512e-12	6.22109e-10	1.27176	2.40561
66824	Pycard	7.93614e-19	4.45658e-17	14.339	0	0	9.89712	7.83043e-06	0.000212769	1.75979e-05	0.000374221	1.07437e-07	2.35399e-06	0.179991	0.575029	2.94973e-09	9.87281e-08	0.411972	1.61879
75750	Slc10a6	2.43106e-14	6.03269e-13	10.7917	0	0	9.89649	9.59211e-08	7.09442e-06	0.000270718	0.0026278	1.83766e-11	2.6791e-09	0.887421	0.971615	5.97388e-09	1.82245e-07	-0.0195961	2.71262
58187	Cldn10	3.40227e-15	1.00752e-13	11.4264	0	0	9.87768	3.75346e-07	2.06195e-05	1.91313e-06	6.98962e-05	5.16146e-08	1.34464e-06	0.410816	0.776949	3.48953e-10	1.63324e-08	-1.99876	0.315504
50908	C1s1	1.24903e-15	4.02076e-14	11.7565	0	0	9.8758	3.77495e-05	0.000631045	0.0035571	0.0158393	2.88701e-11	3.74127e-09	0.0869158	0.426893	2.82821e-10	1.38775e-08	0.490177	2.70227
230787	Themis2	9.70852e-14	2.14891e-12	10.3544	0	0	9.87372	1.21079e-08	1.49252e-06	0.221617	0.316042	1.5972e-06	1.83204e-05	0.00854688	0.16786	1.90452e-12	1.75008e-10	0.545485	2.55633
22436	Xdh	5.69161e-17	2.33865e-15	12.8045	0	0	9.87342	2.34507e-07	1.4195e-05	0.00336657	0.0152735	5.39344e-07	8.08856e-06	0.01234	0.197779	2.33443e-08	5.96874e-07	0.917087	1.89253
71660	Rarres2	6.24687e-15	1.75398e-13	11.2285	0	0	9.8696	2.45645e-07	1.46707e-05	0.0045733	0.0187558	1.88177e-09	9.87246e-08	0.688808	0.906853	1.26179e-09	4.7472e-08	0.107173	1.86772
66309	Tmem128	2.47522e-19	1.51328e-17	14.7762	0	0	9.86481	0.00017535	0.00186835	1.9652e-07	1.32428e-05	2.81997e-09	1.3419e-07	0.132974	0.505632	2.61763e-07	4.7136e-06	0.599586	1.42257
19200	Pstpip1	4.2413e-18	2.07441e-16	13.7245	0	0	9.85	7.38683e-05	0.0010154	0.00451915	0.0185891	2.11501e-09	1.08697e-07	0.000154817	0.0186296	1.06456e-08	2.98351e-07	1.35167	2.20414
53412	Ppp1r3c	5.05385e-14	1.1917e-12	10.5596	0	0	9.83801	1.94672e-06	7.47245e-05	7.16608e-06	0.000187979	9.99454e-09	3.67809e-07	0.557553	0.85621	1.29737e-11	9.10679e-10	-2.32629	0.401589
170743	Tlr7	4.18546e-19	2.45969e-17	14.578	0	0	9.83375	2.65162e-07	1.56542e-05	1.29564e-05	0.00029364	1.65278e-07	3.21274e-06	0.000666398	0.0476306	3.6288e-05	0.000267736	1.0699	1.95584
17084	Ly86	8.3571e-17	3.36996e-15	12.6715	0	0	9.83316	0.00173246	0.00929496	8.10015e-05	0.00113297	0.00132103	0.00325234	0.000102717	0.0146925	1.74169e-09	6.28752e-08	0.47727	1.31624
14710	Gngt2	7.29032e-19	4.13992e-17	14.3705	0	0	9.81834	0.0101357	0.0331417	1.53716e-08	1.9422e-06	8.86369e-07	1.17887e-05	0.013471	0.204022	1.31717e-09	4.94331e-08	0.76522	1.88
18217	Ntsr2	9.92539e-19	5.45249e-17	14.256	0	0	9.81192	3.09023e-07	1.76808e-05	1.72901e-06	6.5538e-05	9.1627e-08	2.07661e-06	0.0190226	0.235588	5.49956e-06	5.83515e-05	-2.01526	-0.703563
213233	Tapbpl	5.46081e-18	2.64526e-16	13.6333	0	0	9.80102	3.72225e-06	0.000125415	0.000614146	0.0046396	1.78109e-06	1.99024e-05	0.0613756	0.373126	2.63795e-09	8.96786e-08	0.683658	1.5051
16784	Lamp2	1.77138e-19	1.09623e-17	14.9033	0	0	9.79902	6.92711e-05	0.000972655	0.000196937	0.00212226	0.000249279	0.000850106	0.000607915	0.0458567	1.62837e-08	4.32389e-07	0.73421	1.14559
14999	H2-DMb1	2.65194e-18	1.33584e-16	13.895	0	0	9.7832	0.00935641	0.0311716	3.27451e-05	0.000590383	1.47654e-09	8.11136e-08	0.00465816	0.127256	1.55001e-09	5.67662e-08	0.852884	2.09162
210808	Lacc1	8.40347e-19	4.67985e-17	14.3177	0	0	9.77779	8.42065e-06	0.000223597	0.000166786	0.00187598	3.19168e-05	0.000174492	0.00303712	0.103773	2.8477e-09	9.57359e-08	0.923308	1.61963
57875	Angptl4	7.79139e-14	1.76582e-12	10.4234	0	0	9.7766	6.33747e-06	0.000183444	5.85113e-07	3.04862e-05	4.39046e-12	9.24557e-10	0.304783	0.70115	2.45052e-08	6.23402e-07	-0.585677	2.86183
14580	Gfap	1.09885e-15	3.58296e-14	11.799	0	0	9.74947	9.31011e-06	0.00023966	0.0323901	0.0760097	3.02931e-06	2.93673e-05	0.00268656	0.0978749	8.7881e-11	4.91679e-09	0.726583	1.6558
69774	Ms4a6b	6.30674e-17	2.5844e-15	12.7688	0	0	9.74561	2.23718e-10	7.06669e-08	0.000102827	0.00133826	5.34936e-10	3.62085e-08	0.773722	0.936954	1.75162e-15	5.53292e-13	-0.0454632	4.28867
268749	Rnf31	4.37261e-17	1.83142e-15	12.8962	0	0	9.72746	9.44189e-06	0.00024264	0.0149905	0.0433918	2.11951e-07	3.92861e-06	0.00104051	0.0578536	2.62213e-08	6.60412e-07	0.717378	1.35574
207565	Camkk2	1.23639e-18	6.64759e-17	14.1748	0	0	9.7221	6.30138e-07	3.04303e-05	0.000288733	0.00275746	8.10612e-08	1.87641e-06	0.0411557	0.321306	1.10184e-08	3.07097e-07	-2.01416	-1.08476
12359	Cat	1.3618e-12	2.40368e-11	9.54032	0	0	9.71428	3.35924e-05	0.000578124	1.52026e-07	1.09242e-05	1.33079e-09	7.4731e-08	0.349699	0.740837	1.79531e-09	6.42353e-08	-1.76663	0.542496
19698	Relb	1.40578e-14	3.71334e-13	10.9668	0	0	9.70153	3.42005e-06	0.0001171	0.00104058	0.00674822	6.47587e-08	1.60146e-06	0.731187	0.923265	4.58676e-11	2.74879e-09	0.140266	1.85855
15965	Ifna2	2.37277e-11	3.1175e-10	8.6848	0	0	9.68766	2.95061e-09	4.97079e-07	1.20285e-07	9.21094e-06	0.111961	0.149656	0.752868	0.930941	1.27157e-13	1.7369e-11	0.0472477	3.31601
19288	Ptx3	6.0626e-12	9.14639e-11	9.09032	0	0	9.68713	5.73076e-07	2.80996e-05	0.480452	0.576451	3.86016e-11	4.68222e-09	0.192458	0.590207	4.48484e-14	7.81599e-12	0.279129	4.26715
217203	Tmem106a	2.07209e-16	7.71919e-15	12.3602	0	0	9.68549	3.45328e-07	1.92495e-05	0.000671995	0.00493643	4.90435e-05	0.000242541	0.0212811	0.249226	8.06788e-10	3.30609e-08	0.838765	2.05478
15974	Ifnab	1.58213e-16	6.08839e-15	12.4522	0	0	9.68301	6.33978e-08	5.37005e-06	1.02274e-06	4.57425e-05	2.08355e-05	0.000126566	0.0825978	0.418705	1.88284e-06	2.403e-05	0.394094	2.24725
12122	Bid	7.31069e-20	4.75728e-18	15.243	0	0	9.68163	6.76579e-05	0.000957714	1.98707e-06	7.19046e-05	0.000404442	0.00124284	0.00508478	0.132278	2.87634e-08	7.14935e-07	0.799123	1.14817
15186	Hdc	1.15883e-13	2.52446e-12	10.299	0	0	9.671	5.7452e-07	2.80996e-05	0.086902	0.156115	6.99319e-11	7.51991e-09	0.136284	0.510421	2.80586e-10	1.38125e-08	0.591105	2.36457
14609	Gja1	1.99279e-15	6.16626e-14	11.602	0	0	9.66204	9.58128e-07	4.2477e-05	0.000182032	0.00200871	3.718e-08	1.04976e-06	0.885965	0.971155	2.70268e-11	1.74374e-09	-2.06473	-0.0590687
23961	Oas1b	4.51434e-13	8.8432e-12	9.87767	0	0	9.64933	8.35442e-07	3.83847e-05	0.25476	0.351792	0.000579588	0.00166339	6.89971e-05	0.0123072	1.76052e-12	1.63761e-10	0.305322	2.15389
54353	Skap2	5.10858e-19	2.93395e-17	14.5033	0	0	9.64274	0.000309597	0.0027789	0.00106484	0.00685276	3.91143e-07	6.28605e-06	0.00179358	0.0774051	7.48155e-09	2.21121e-07	0.77461	1.33684
20310	Cxcl2	9.90357e-13	1.78973e-11	9.63721	0	0	9.64243	3.28593e-05	0.000568758	0.0172158	0.0478947	9.36006e-10	5.81628e-08	0.762273	0.933082	3.72376e-14	6.64231e-12	0.0425044	3.65921
13014	Cstb	2.10292e-17	9.35027e-16	13.1528	0	0	9.62703	3.15102e-05	0.000556921	0.00195587	0.0103616	6.62193e-07	9.56206e-06	0.0268977	0.271993	8.38145e-09	2.43915e-07	0.623506	1.19795
18854	Pml	1.93896e-14	4.93263e-13	10.8638	0	0	9.62225	1.08388e-06	4.64231e-05	0.000163483	0.00184842	5.41792e-07	8.11725e-06	0.56787	0.860611	7.57912e-10	3.14835e-08	-0.128488	1.60028
20130	Rras	7.97228e-16	2.67424e-14	11.9059	0	0	9.61921	4.62372e-06	0.000146663	0.0158783	0.0452532	6.11748e-06	4.9442e-05	0.0150896	0.215457	2.37889e-09	8.19743e-08	0.669894	1.40536
56066	Cxcl11	1.77861e-10	1.88638e-09	8.09463	0	0	9.6144	7.18443e-10	1.60192e-07	0.191421	0.281779	5.27121e-06	4.40585e-05	0.167105	0.557213	9.7511e-13	1.00576e-10	0.178895	3.35924
14824	Grn	1.00393e-12	1.8121e-11	9.63306	0	0	9.61392	1.20728e-06	5.11307e-05	0.295036	0.3943	1.02202e-05	7.27165e-05	0.000518683	0.0413909	7.443e-12	5.75769e-10	0.475045	1.97909
78754	Galnt15	1.74232e-12	2.98836e-11	9.46559	0	0	9.59916	2.62833e-05	0.000492592	0.4201	0.519624	1.74553e-11	2.56948e-09	0.0105896	0.183497	3.17108e-11	2.00333e-09	0.243618	2.37258
16643	Klrd1	4.40149e-19	2.57666e-17	14.5591	0	0	9.5978	0.000479606	0.00379912	1.38283e-06	5.60602e-05	7.85107e-08	1.83418e-06	0.00109701	0.0598307	2.70994e-06	3.26096e-05	1.51204	1.97181
140492	Kcnn2	1.55153e-17	6.98051e-16	13.2603	0	0	9.58281	2.22475e-06	8.29117e-05	6.21498e-08	5.54303e-06	1.16986e-07	2.49823e-06	0.235427	0.638903	1.69888e-05	0.000148549	-1.53072	-0.394848
68591	Mocos	2.97766e-19	1.79156e-17	14.7062	0	0	9.57833	0.000463078	0.00371885	0.000249888	0.00248772	3.33154e-07	5.55748e-06	0.00120067	0.0623723	9.62172e-09	2.74219e-07	1.21375	1.48754
13709	Elf1	7.71696e-18	3.66785e-16	13.5091	0	0	9.57727	2.78227e-05	0.000510711	0.000205423	0.00218264	6.66877e-08	1.63877e-06	0.031923	0.291576	5.41704e-07	8.54664e-06	0.73898	1.30248
68713	Ifitm1	2.94008e-17	1.27729e-15	13.035	0	0	9.57666	1.95504e-09	3.57137e-07	5.19507e-05	0.000819624	1.67583e-08	5.58489e-07	0.997808	0.999877	2.28029e-15	6.77918e-13	0.000726716	3.08562
16952	Anxa1	2.91628e-16	1.04321e-14	12.2441	0	0	9.57585	1.81866e-07	1.16841e-05	3.80124e-07	2.21671e-05	9.84063e-09	3.64427e-07	0.627833	0.886049	1.1491e-05	0.000107747	0.0760666	2.09296
213053	Slc39a14	4.96863e-17	2.06396e-15	12.8517	0	0	9.57514	2.15651e-06	8.09333e-05	1.23595e-06	5.17665e-05	1.14752e-06	1.42379e-05	0.904529	0.975814	2.40942e-08	6.13977e-07	-0.0205769	1.55282
17110	Lyz1	4.12266e-16	1.43038e-14	12.1271	0	0	9.55629	0.000905521	0.00588997	1.65002e-07	1.15822e-05	4.50731e-11	5.21678e-09	0.941977	0.987503	9.60707e-08	2.01749e-06	0.0129001	2.42971
21897	Tlr1	2.7569e-17	1.20809e-15	13.0576	0	0	9.55627	5.18623e-05	0.000791082	0.00151509	0.00871462	2.42155e-05	0.00014256	0.000260031	0.0271903	6.36311e-10	2.73307e-08	1.0991	2.0655
18263	Odc1	1.42754e-20	1.07683e-18	15.8837	0	0	9.54663	9.59972e-05	0.00121698	2.99581e-05	0.000553258	1.63837e-07	3.19704e-06	0.0120059	0.195823	2.35308e-06	2.90532e-05	0.801569	1.02045
21825	Thbs1	6.75332e-16	2.28558e-14	11.9613	0	0	9.53442	2.17406e-09	3.87801e-07	0.000181016	0.00200041	3.86234e-08	1.07847e-06	0.836244	0.957493	3.80153e-09	1.22636e-07	-0.0344444	3.34062
106878	Smim3	9.86682e-16	3.25219e-14	11.8348	0	0	9.53112	1.58797e-06	6.42049e-05	1.56385e-06	6.17475e-05	1.09643e-06	1.38189e-05	0.111415	0.470033	5.36541e-11	3.17775e-09	-0.305619	1.8294
12950	Hapln1	7.69854e-15	2.12228e-13	11.1608	0	0	9.52911	5.78338e-07	2.81953e-05	0.00243273	0.0121652	2.29801e-08	7.18402e-07	0.761146	0.933082	8.93327e-11	4.9614e-09	-2.19742	-0.108757
13601	Ecm1	2.9173e-16	1.04321e-14	12.244	0	0	9.52757	3.91163e-07	2.13255e-05	0.00264492	0.0128662	1.01369e-06	1.30361e-05	0.0916015	0.433027	1.79473e-09	6.42353e-08	0.562948	2.02373
20250	Scd2	3.76937e-16	1.31382e-14	12.1573	0	0	9.50896	1.57658e-07	1.0524e-05	0.000323765	0.00298052	1.22989e-05	8.38143e-05	0.141263	0.516976	9.61635e-10	3.80687e-08	-1.97046	-0.956441
26377	Dapp1	1.00719e-19	6.41641e-18	15.1194	0	0	9.50085	0.000254014	0.00243142	1.11386e-05	0.000263468	7.77513e-07	1.07757e-05	0.0276207	0.274794	4.98832e-08	1.14422e-06	0.734556	1.21542
76905	Lrg1	6.17966e-13	1.16074e-11	9.78131	0	0	9.49465	3.05627e-08	3.00904e-06	4.41797e-06	0.000130321	4.08567e-06	3.65558e-05	0.0770473	0.408744	1.23709e-11	8.88944e-10	-0.765121	2.63315
12774	Ccr5	2.09112e-16	7.77097e-15	12.3571	0	0	9.49337	9.70663e-06	0.000245287	2.06859e-06	7.39716e-05	0.00494917	0.00985672	0.000135189	0.0178237	3.6804e-08	8.8016e-07	1.14985	1.89249
67664	Rnf125	1.79982e-12	3.07761e-11	9.45576	0	0	9.49189	8.82371e-06	0.000231062	0.117172	0.19465	6.92596e-09	2.77075e-07	0.249795	0.654352	4.6253e-12	3.83217e-10	0.407137	2.0035
246727	Oas3	3.1552e-15	9.43574e-14	11.4511	0	0	9.49188	3.98888e-08	3.7333e-06	0.00126505	0.0077062	3.18187e-06	3.04567e-05	0.0642307	0.378583	1.55084e-08	4.13247e-07	0.32328	2.54665
14405	Gabrg1	1.54932e-18	8.21357e-17	14.0917	0	0	9.48114	7.34332e-06	0.000203174	2.86732e-06	9.58335e-05	5.98003e-06	4.85718e-05	0.0885288	0.427755	3.05042e-08	7.47179e-07	-1.7659	-0.651417
80883	Ntng1	1.13373e-16	4.49006e-15	12.5664	0	0	9.47968	6.92512e-07	3.28121e-05	0.000128803	0.00156608	3.71796e-09	1.69285e-07	3.93827e-05	0.00841015	0.00116602	0.00435772	-1.85472	-1.01747
12260	C1qb	1.26074e-14	3.36538e-13	11.0018	0	0	9.47365	0.000162004	0.00176458	0.00154685	0.00882039	0.00548869	0.0107477	0.00014894	0.0182542	2.33393e-11	1.55206e-09	0.544908	1.81823
16172	Il17ra	7.35686e-17	2.98248e-15	12.7155	0	0	9.46744	1.05908e-05	0.000259318	3.28922e-06	0.000105883	2.48677e-06	2.5476e-05	0.885569	0.971155	1.98294e-09	6.9757e-08	0.0269443	1.6372
73166	Tm7sf2	2.26025e-16	8.34132e-15	12.3306	0	0	9.46669	0.000484459	0.0038277	3.74886e-06	0.000116238	1.04906e-06	1.33551e-05	0.301157	0.698073	7.08439e-10	2.99202e-08	-1.51891	-0.503367
72075	Ogfr	6.59696e-14	1.5155e-12	10.4757	0	0	9.46006	6.64286e-07	3.16726e-05	0.115995	0.193307	4.61651e-05	0.000231696	5.90992e-05	0.0113426	3.5256e-09	1.14957e-07	0.626905	1.67251
22177	Tyrobp	1.39426e-16	5.43439e-15	12.4955	0	0	9.45523	0.00775829	0.0271854	0.00146399	0.00850981	9.50291e-08	2.13773e-06	0.00116435	0.0615629	9.98287e-10	3.92125e-08	1.08386	1.74315
13197	Gadd45a	1.96433e-14	4.98046e-13	10.8597	0	0	9.45434	2.41698e-07	1.45422e-05	0.0587946	0.117064	1.09266e-07	2.39061e-06	0.027162	0.272092	7.20212e-09	2.14115e-07	0.720921	1.81583
11746	Anxa4	1.44179e-16	5.59091e-15	12.484	0	0	9.45004	3.82736e-05	0.000636406	2.98774e-06	9.8693e-05	0.000390734	0.00120954	0.0919599	0.434306	5.48395e-09	1.70256e-07	0.718579	1.36127
11796	Birc3	3.35001e-14	8.11387e-13	10.6897	0	0	9.44601	2.68575e-07	1.57835e-05	0.00422439	0.017762	6.71872e-09	2.7021e-07	0.267446	0.670818	1.29e-11	9.09723e-10	-0.192984	2.22137
16164	Il13ra1	1.50617e-17	6.81688e-16	13.2708	0	0	9.44112	6.55743e-06	0.000187947	0.000104777	0.0013578	0.000128474	0.000507006	0.00462691	0.126859	1.20469e-08	3.33312e-07	0.820528	1.51899
16007	Cyr61	5.57328e-15	1.5854e-13	11.2655	0	0	9.40123	6.67704e-08	5.47228e-06	1.57829e-06	6.18345e-05	3.1166e-10	2.35094e-08	0.803871	0.946722	2.04141e-05	0.000170428	-0.0361632	2.86567
20540	Slc7a7	7.66219e-19	4.31874e-17	14.352	0	0	9.39878	0.000225399	0.0022454	0.000100874	0.00131646	3.35168e-05	0.000181364	0.00344516	0.110186	2.94365e-08	7.25717e-07	0.912131	1.21054
19225	Ptgs2	4.11632e-16	1.43038e-14	12.1276	0	0	9.38886	4.57065e-08	4.10061e-06	1.58298e-05	0.000345341	2.42416e-07	4.37562e-06	0.131671	0.503942	6.54903e-11	3.80446e-09	-0.226996	3.13582
15442	Hpse	1.327e-16	5.20387e-15	12.5124	0	0	9.38329	1.00265e-05	0.000249916	5.28899e-05	0.000828823	0.000109365	0.00044962	0.0560825	0.359935	2.63433e-09	8.96786e-08	1.09	1.56806
105855	Nckap1l	2.49329e-18	1.26011e-16	13.9175	0	0	9.38185	0.000168876	0.00181853	0.00028657	0.00274477	6.73572e-06	5.32047e-05	0.00306508	0.104414	7.75102e-08	1.67648e-06	0.887066	1.22402
67419	3632451O06Rik	2.19101e-17	9.71347e-16	13.1384	0	0	9.37712	4.25436e-06	0.000138125	0.00017794	0.00197651	9.72999e-09	3.63706e-07	0.0488769	0.340253	2.19974e-07	4.09736e-06	-3.03826	-1.57769
66292	Mrps21	4.65482e-18	2.26206e-16	13.6909	0	0	9.3722	0.00016968	0.0018246	5.84119e-06	0.000161613	1.59923e-08	5.42451e-07	0.0727867	0.399721	3.11269e-06	3.66988e-05	-1.16241	-0.795685
104816	Aspg	1.16842e-13	2.54169e-12	10.2965	0	0	9.35783	7.90993e-06	0.00021378	0.0246308	0.0619838	4.39983e-06	3.874e-05	0.0210944	0.248511	1.5407e-12	1.4609e-10	1.10726	2.58752
226422	Rab29	1.68215e-16	6.37617e-15	12.4313	0	0	9.35664	0.000127888	0.00149718	0.00600758	0.022732	1.21038e-05	8.30024e-05	0.0109999	0.187893	1.88093e-09	6.65594e-08	0.690195	1.23732
81910	Rrbp1	2.39299e-16	8.78511e-15	12.3112	0	0	9.35637	1.05845e-05	0.000259318	0.0189516	0.0511927	4.15077e-08	1.14011e-06	0.00858646	0.168025	7.27295e-08	1.59353e-06	0.58673	1.34188
18131	Notch3	5.25253e-17	2.1641e-15	12.8323	0	0	9.34646	0.00248111	0.0120187	3.51011e-08	3.64522e-06	3.014e-09	1.40285e-07	0.123913	0.492481	3.19455e-06	3.7489e-05	-1.83437	-0.641924
20308	Ccl9	1.44672e-10	1.56234e-09	8.15473	0	0	9.33382	2.65727e-05	0.000496788	3.35656e-08	3.58395e-06	2.49697e-07	4.4645e-06	0.0214358	0.249703	1.8706e-10	9.5495e-09	-1.19081	1.94295
64209	Herpud1	2.34688e-14	5.86218e-13	10.8029	0	0	9.33283	6.62235e-06	0.000188737	0.0861956	0.155158	7.82507e-08	1.83418e-06	0.0686152	0.389978	1.07241e-08	2.99445e-07	0.341658	1.29253
27273	Pdk4	1.32825e-16	5.20387e-15	12.5121	0	0	9.33241	1.32007e-06	5.52899e-05	0.000152085	0.00175488	5.71635e-08	1.45459e-06	0.0278681	0.275564	1.40408e-05	0.00012702	0.965173	1.68121
22670	Trim26	1.20753e-17	5.56493e-16	13.3493	0	0	9.3289	0.000444261	0.00360642	0.000287032	0.00274573	2.33369e-06	2.43095e-05	0.0405937	0.319233	1.42488e-07	2.79484e-06	0.581906	0.959809
12514	Cd68	3.67455e-16	1.28669e-14	12.1659	0	0	9.31162	3.20849e-05	0.000561096	0.00720782	0.0259461	6.49372e-06	5.1711e-05	0.00774365	0.161356	1.06347e-09	4.11333e-08	0.819891	1.62252
60596	Gucy1a3	1.18296e-14	3.18579e-13	11.0222	0	0	9.30624	5.95317e-06	0.000176293	1.01898e-06	4.57095e-05	5.67851e-08	1.44945e-06	0.767022	0.934826	2.52812e-06	3.07882e-05	-1.49126	-0.139986
246707	Emilin2	4.50126e-15	1.29749e-13	11.335	0	0	9.30548	4.10262e-06	0.000135474	1.1882e-06	5.07478e-05	4.85753e-09	2.09233e-07	0.445893	0.798092	6.48973e-06	6.68006e-05	0.375259	1.87874
67963	Npc2	1.43017e-15	4.56509e-14	11.7116	0	0	9.30135	1.82928e-05	0.000378901	0.018009	0.0494929	1.23098e-05	8.38143e-05	0.00575292	0.139738	8.72248e-10	3.51729e-08	0.798452	1.4114
14159	Fes	3.68353e-19	2.19881e-17	14.626	0	0	9.30051	0.00491593	0.0194762	4.93091e-06	0.000141865	8.01043e-07	1.09745e-05	0.00179333	0.0774051	3.74649e-07	6.35394e-06	0.830028	1.33149
12983	Csf2rb	1.31121e-16	5.16377e-15	12.5165	0	0	9.30011	0.000106442	0.00130362	1.01824e-05	0.00024781	1.41746e-06	1.66756e-05	0.61957	0.882205	2.47178e-09	8.49822e-08	0.0884614	1.50807
74194	Rnd3	1.89944e-14	4.84022e-13	10.8704	0	0	9.29827	2.09021e-05	0.000419204	6.5223e-06	0.000176276	3.68929e-07	5.98898e-06	0.685311	0.905274	4.28786e-10	1.9349e-08	-0.179107	1.59399
28146	Serp1	4.18228e-17	1.77128e-15	12.9117	0	0	9.29782	5.76188e-05	0.000856039	0.00101837	0.0066268	0.000726053	0.00199935	0.00138512	0.0684077	2.25095e-08	5.78455e-07	0.69666	1.16538
16476	Jun	7.72939e-12	1.13449e-10	9.01776	0	0	9.28506	4.49273e-08	4.05469e-06	0.301149	0.400529	1.13302e-07	2.44365e-06	0.325077	0.717808	3.56836e-11	2.19933e-09	0.299729	2.19272
17060	Blnk	1.49655e-17	6.79364e-16	13.2731	0	0	9.2821	0.032838	0.0794083	0.000313611	0.00291716	7.22947e-07	1.02168e-05	0.000140912	0.0180713	4.1937e-09	1.35e-07	0.581561	1.63583
26874	Abcd2	2.30273e-16	8.47428e-15	12.3243	0	0	9.27984	4.55814e-07	2.38891e-05	6.45521e-06	0.000175401	7.9364e-08	1.84722e-06	0.534124	0.846227	4.24734e-07	7.00741e-06	-2.54716	-0.107297
67389	C1qtnf12	1.31657e-17	6.03075e-16	13.3186	0	0	9.27851	0.000154057	0.00169507	0.000101754	0.00132656	1.99476e-09	1.03577e-07	0.0118783	0.194912	2.62485e-07	4.721e-06	-1.9344	-1.13836
16427	Itih4	2.61709e-15	7.96793e-14	11.5124	0	0	9.277	0.00376992	0.0161285	1.72708e-06	6.5538e-05	3.56575e-07	5.83843e-06	0.969	0.99399	8.56357e-10	3.47168e-08	-0.0056007	1.43047
14825	Cxcl1	1.19743e-14	3.21334e-13	11.0183	0	0	9.26274	0.00272609	0.012832	0.00128751	0.00780848	5.58882e-09	2.33437e-07	0.0626407	0.375622	7.14763e-11	4.07415e-09	1.31625	4.08821
69551	2310022B05Rik	1.87624e-16	7.05895e-15	12.394	0	0	9.25313	2.18711e-05	0.000434682	0.000595071	0.00454303	2.85035e-07	4.93908e-06	0.0972385	0.445531	2.50514e-08	6.35166e-07	-1.48985	-0.865903
107526	Gimap4	6.135e-15	1.72577e-13	11.2343	0	0	9.25308	4.69614e-07	2.43845e-05	0.00124937	0.007626	1.18105e-09	6.83479e-08	0.777185	0.937735	2.54926e-08	6.43838e-07	0.0732007	2.77143
18679	Phka1	3.37824e-16	1.19396e-14	12.1943	0	0	9.24779	0.00132255	0.00770325	6.33303e-07	3.21142e-05	2.73123e-09	1.3234e-07	0.331669	0.724293	2.43422e-06	2.98606e-05	-1.42436	-0.34359
11501	Adam8	8.53712e-15	2.34068e-13	11.1274	0	0	9.24764	1.31469e-06	5.52455e-05	7.61089e-07	3.64026e-05	1.2079e-06	1.4722e-05	0.0869714	0.427027	8.79841e-10	3.51983e-08	-0.385803	1.77896
57783	Tnip1	2.43696e-16	8.90343e-15	12.305	0	0	9.24443	4.69708e-05	0.000737237	0.000239879	0.00242627	0.000266299	0.000891899	0.104193	0.455534	9.90872e-09	2.81341e-07	0.467153	1.1173
21936	Tnfrsf18	8.69866e-14	1.95102e-12	10.3888	0	0	9.24297	2.42538e-05	0.000466078	0.0364721	0.0830066	7.44056e-12	1.3592e-09	1.36227e-05	0.00389712	5.21594e-05	0.000355607	1.0278	2.74067
17119	Mxd1	2.96225e-16	1.05679e-14	12.2388	0	0	9.23529	6.33983e-06	0.000183444	3.2621e-06	0.000105234	3.8978e-07	6.27372e-06	0.513795	0.837112	9.10592e-09	2.62479e-07	-0.109424	1.61883
93694	Clec2d	6.59453e-14	1.5155e-12	10.4758	0	0	9.23137	5.024e-07	2.56478e-05	0.00625209	0.0234002	0.00427378	0.00871423	0.00840061	0.166469	1.68049e-10	8.63714e-09	0.672192	1.84599
72168	Aifm3	2.54474e-19	1.54953e-17	14.7657	0	0	9.22737	2.97821e-05	0.00053502	1.20596e-05	0.000280442	1.70645e-06	1.92729e-05	0.00571427	0.139516	2.00932e-07	3.79866e-06	-1.75241	-1.32443
381845	Rnf225	3.70418e-16	1.29407e-14	12.1632	0	0	9.19853	1.76004e-05	0.000368209	1.05884e-07	8.40534e-06	1.00979e-06	1.29969e-05	0.357615	0.74634	4.6532e-10	2.06292e-08	-0.19813	2.32323
20288	Msr1	4.95049e-15	1.41741e-13	11.304	0	0	9.18718	2.88879e-07	1.65908e-05	8.43458e-05	0.00116684	4.52251e-08	1.21423e-06	0.889384	0.972229	3.88235e-08	9.21192e-07	-0.0201441	2.11008
232333	Slc6a1	3.98787e-19	2.36188e-17	14.5962	0	0	9.17566	3.94247e-05	0.000649735	0.000687662	0.00500306	2.13147e-05	0.000128652	0.000389009	0.0359643	4.79231e-08	1.10259e-06	-1.24988	-0.942878
98932	Myl9	1.71854e-16	6.49789e-15	12.424	0	0	9.17454	0.000148998	0.00165139	6.07861e-07	3.12267e-05	0.000552757	0.00160247	0.145245	0.522097	1.26474e-08	3.4739e-07	-1.34617	-0.447278
107503	Atf5	2.79698e-15	8.48156e-14	11.4906	0	0	9.16469	4.12109e-06	0.000135474	0.0598256	0.118588	1.66155e-07	3.22567e-06	0.00669978	0.148538	6.49882e-08	1.45332e-06	0.376409	1.45755
56794	Hacl1	2.20042e-16	8.15717e-15	12.3397	0	0	9.16047	0.000260806	0.00247301	1.59559e-07	1.13579e-05	3.49761e-08	1.00391e-06	0.86769	0.965448	7.62179e-09	2.24088e-07	-2.42862	-0.0262218
64095	Gpr35	2.30839e-15	7.08499e-14	11.5536	0	0	9.15833	3.75879e-05	0.000629038	0.000364284	0.00321682	9.68126e-10	5.89299e-08	0.672074	0.902088	7.81444e-09	2.28731e-07	0.0799911	2.64241
69638	Enho	3.99613e-18	1.97359e-16	13.7461	0	0	9.1573	3.73988e-05	0.000626679	0.00014214	0.00167845	1.45747e-08	5.04523e-07	0.00457294	0.125992	3.58012e-05	0.00026479	-1.40053	-1.05043
216445	Arhgap9	5.09735e-17	2.11164e-15	12.8428	0	0	9.15512	0.0146732	0.0435164	1.88191e-05	0.000394109	1.27438e-09	7.23396e-08	0.022552	0.253046	4.59442e-08	1.06515e-06	0.748715	1.73243
56532	Ripk3	1.40579e-14	3.71334e-13	10.9668	0	0	9.15118	2.18746e-05	0.000434682	8.51793e-06	0.000215119	4.47754e-11	5.21678e-09	0.901653	0.975216	3.95777e-07	6.64842e-06	0.0309938	3.75382
78416	Rnase6	6.39686e-17	2.61426e-15	12.7639	0	0	9.15068	0.022675	0.0600625	9.22117e-07	4.21118e-05	4.21923e-07	6.66003e-06	2.55732e-05	0.00615462	4.4021e-05	0.000310851	0.8079	1.63959
69065	Chac1	4.70956e-10	4.56271e-09	7.81236	0	0	9.14787	4.02708e-09	6.10586e-07	0.00343986	0.0154994	2.28719e-09	1.15594e-07	0.0159915	0.220022	8.83597e-11	4.92541e-09	-1.47116	2.92682
54403	Slc4a4	5.95621e-15	1.68485e-13	11.2439	0	0	9.14716	8.94672e-06	0.000232676	4.03333e-05	0.000675727	6.07171e-08	1.51776e-06	0.482583	0.819545	8.23659e-10	3.35707e-08	-1.61863	0.21034
16541	Napsa	4.29731e-17	1.80988e-15	12.9022	0	0	9.14624	0.0011063	0.0068186	2.9226e-06	9.70613e-05	2.67345e-07	4.72708e-06	0.0404166	0.318667	9.63389e-08	2.02032e-06	1.31298	1.68167
75029	Purg	9.86e-18	4.6284e-16	13.4215	0	0	9.14613	2.43483e-05	0.000466502	8.08556e-05	0.00113198	5.25221e-07	7.93179e-06	0.102262	0.452968	1.06737e-06	1.49156e-05	-1.17671	-0.350676
99929	Tiparp	3.05692e-16	1.08546e-14	12.2281	0	0	9.14551	1.35223e-05	0.000311589	1.11091e-05	0.000263181	1.18806e-07	2.52287e-06	0.523778	0.841262	9.41854e-09	2.69659e-07	-0.0978794	1.50364
19766	Ripk1	1.00799e-15	3.30089e-14	11.8277	0	0	9.14294	7.0072e-06	0.000196383	0.0011408	0.00716223	1.14937e-06	1.42424e-05	0.116837	0.481635	2.54101e-08	6.43186e-07	0.855947	1.43927
214854	Neurl3	2.90628e-15	8.74307e-14	11.478	0	0	9.13496	7.19083e-06	0.000200787	0.00219967	0.0112871	2.26015e-05	0.000134756	0.0311609	0.288985	1.40537e-09	5.24833e-08	0.738968	2.02968
228913	Zfp217	8.45097e-16	2.82233e-14	11.8864	0	0	9.13223	0.000143311	0.00160835	6.49264e-06	0.000176103	5.90606e-05	0.000279589	0.53306	0.846013	7.10898e-11	4.06741e-09	0.201484	1.55986
66279	Tmem218	1.64276e-15	5.16753e-14	11.6657	0	0	9.12594	2.19084e-05	0.000434784	0.000113258	0.0014346	3.41687e-08	9.88676e-07	0.510294	0.834942	1.30765e-08	3.56676e-07	-1.64783	-0.315721
12267	C3ar1	9.68592e-13	1.75878e-11	9.64398	0	0	9.12436	7.14794e-07	3.37623e-05	0.00344709	0.015518	5.66825e-05	0.000270939	0.632001	0.887382	4.00144e-13	4.70308e-11	-0.0774546	2.4972
67951	Tubb6	1.65026e-14	4.26256e-13	10.9154	0	0	9.12153	1.25649e-05	0.00029445	4.57563e-08	4.47585e-06	2.75084e-10	2.11717e-08	0.0317288	0.290804	0.00465103	0.0134681	0.854587	3.21367
14229	Fkbp5	3.2035e-12	5.10741e-11	9.2817	0	0	9.10918	1.74151e-06	6.9304e-05	5.68405e-07	2.98331e-05	3.62863e-07	5.92221e-06	0.171246	0.563953	1.79182e-07	3.43458e-06	-0.558276	1.62195
239122	Setdb2	1.33774e-15	4.28813e-14	11.7337	0	0	9.1085	1.5399e-05	0.00033936	0.00012214	0.00151298	2.08862e-06	2.23169e-05	0.998181	0.999877	2.18837e-07	4.08118e-06	-0.000343439	1.18287
26410	Map3k8	2.46602e-11	3.22604e-10	8.67342	0	0	9.10183	1.04206e-05	0.000257325	0.446697	0.544363	3.83934e-10	2.79866e-08	0.0255341	0.266815	3.66942e-10	1.7014e-08	0.383674	2.14618
19378	Aldh1a2	1.53794e-13	3.2613e-12	10.2108	0	0	9.09167	1.4147e-05	0.000321299	0.000110586	0.00141256	9.66772e-07	1.25821e-05	0.676829	0.903432	3.05999e-09	1.01745e-07	-0.148932	1.43319
215449	Rap1b	3.62968e-18	1.8103e-16	13.7809	0	0	9.08404	2.24876e-05	0.000441613	8.35869e-05	0.00115951	2.97402e-05	0.000165233	0.000702858	0.0488487	4.99229e-05	0.000343904	0.837017	1.14955
21949	Tnfsf8	6.38615e-16	2.16615e-14	11.9801	0	0	9.08152	5.23057e-06	0.00016116	7.439e-05	0.00106506	5.65933e-07	8.40419e-06	0.244561	0.648147	1.00082e-06	1.42082e-05	0.331386	1.56774
224008	Spidr	1.17162e-15	3.78765e-14	11.7777	0	0	9.08085	4.02465e-05	0.000658982	3.48569e-05	0.000615967	1.45924e-07	2.93824e-06	0.619673	0.882205	9.22176e-09	2.65314e-07	0.210577	1.84595
70719	Arhgap45	9.15332e-18	4.32345e-16	13.448	0	0	9.07768	0.00341172	0.0149854	6.96213e-06	0.000183902	8.64596e-09	3.30202e-07	0.00190241	0.0805706	8.50307e-06	8.34456e-05	0.931128	1.64337
20557	Slfn3	8.50036e-14	1.91504e-12	10.396	0	0	9.07642	2.2885e-05	0.000446558	0.00308636	0.0143544	4.00602e-07	6.42065e-06	0.138868	0.513196	6.67079e-11	3.8604e-09	0.300243	3.74245
17388	Mmp15	3.34198e-17	1.43952e-15	12.9901	0	0	9.07488	6.68806e-05	0.000952154	3.94876e-05	0.000665458	1.98879e-08	6.34822e-07	0.0305471	0.28675	7.56497e-06	7.60611e-05	-1.88219	-0.831959
213491	Szrd1	8.79918e-14	1.97065e-12	10.3852	0	0	9.07443	0.000462092	0.00371684	2.63883e-09	5.35767e-07	1.51569e-08	5.20287e-07	0.431192	0.789106	1.78669e-06	2.31141e-05	0.486997	3.42083
320148	B430306N03Rik	3.7696e-15	1.10125e-13	11.3929	0	0	9.06778	4.46377e-05	0.00070943	4.54903e-07	2.61571e-05	7.05187e-09	2.8137e-07	0.0521333	0.348693	3.0096e-10	1.45788e-08	-0.419832	2.05102
338352	Nell1	1.33418e-17	6.09302e-16	13.3138	0	0	9.06655	7.29151e-06	0.00020248	0.000559252	0.00434485	2.90977e-07	5.00204e-06	0.0289501	0.278693	4.8377e-07	7.85324e-06	-1.4896	-0.791096
22352	Vim	1.70863e-12	2.93721e-11	9.4715	0	0	9.06341	1.39674e-06	5.78618e-05	0.833509	0.875974	1.90442e-07	3.60935e-06	0.00421563	0.121501	1.14774e-10	6.14913e-09	0.0571526	1.79279
171504	Apobr	9.25202e-15	2.52755e-13	11.1014	0	0	9.06218	0.00479769	0.0191579	0.0133028	0.0397745	2.28322e-08	7.15251e-07	0.0139642	0.207166	9.16178e-11	5.06974e-09	0.817806	2.2024
17210	Mcl1	1.49428e-14	3.92656e-13	10.9472	0	0	9.0592	1.68285e-05	0.000359371	5.97172e-05	0.000909983	0.00852818	0.0156808	0.0546528	0.356226	2.16584e-08	5.58476e-07	0.684261	1.17369
16402	Itga5	5.22299e-16	1.77957e-14	12.0475	0	0	9.05079	2.30568e-06	8.48514e-05	0.000245935	0.00246966	1.18338e-07	2.51999e-06	0.0120902	0.196686	1.04308e-05	9.90925e-05	0.48023	1.68075
71398	5430427O19Rik	8.94618e-14	1.99767e-12	10.38	0	0	9.04332	0.000348983	0.00303753	0.430273	0.529873	4.27523e-08	1.16167e-06	0.000762051	0.0503771	2.70322e-10	1.33942e-08	0.127252	1.7303
268878	Atp13a5	1.27711e-15	4.10244e-14	11.7491	0	0	9.03861	5.5943e-06	0.000168295	1.72037e-06	6.5538e-05	1.5749e-09	8.52808e-08	0.642148	0.892333	8.42763e-07	1.24663e-05	-2.39914	0.122318
57776	Ttyh1	1.82245e-18	9.56122e-17	14.0321	0	0	9.03861	3.25063e-05	0.000566506	0.000158234	0.00180795	6.10431e-06	4.94019e-05	0.0141973	0.209126	2.1306e-06	2.66097e-05	-1.10583	-0.617425
68729	Trim37	1.83097e-18	9.57284e-17	14.0304	0	0	9.03581	0.000104528	0.00128536	9.73764e-06	0.000239517	1.43067e-06	1.67894e-05	0.00243395	0.0920263	0.000125696	0.000722166	-1.06365	-0.851486
66395	Ahnak	2.51664e-16	9.15042e-15	12.2941	0	0	9.03202	7.66609e-05	0.0010341	1.74828e-05	0.000372294	1.98169e-08	6.34822e-07	0.0426826	0.325039	4.01442e-05	0.000288604	1.00242	1.41755
110095	Pygl	4.28525e-17	1.80983e-15	12.9032	0	0	9.02996	0.00106611	0.00663837	5.44607e-05	0.000846905	3.30636e-06	3.12343e-05	0.0787082	0.412187	3.17182e-09	1.04546e-07	0.824138	1.33904
12502	Cd3g	2.23351e-14	5.59743e-13	10.8187	0	0	9.02127	0.000419577	0.00346614	0.0373845	0.0844718	9.93089e-10	5.95147e-08	6.96561e-06	0.00245611	9.15742e-06	8.8549e-05	0.927563	2.67956
20723	Serpinb9	7.63042e-14	1.73452e-12	10.4299	0	0	9.01765	7.40695e-07	3.47691e-05	0.000591802	0.00452948	8.79794e-05	0.000379069	0.947532	0.989171	2.46457e-10	1.2292e-08	-0.009738	1.78082
66514	Asrgl1	1.75809e-16	6.63088e-15	12.4162	0	0	9.01233	4.52905e-07	2.38436e-05	0.000843525	0.00579236	1.74034e-06	1.95894e-05	0.0518778	0.348693	7.46904e-08	1.62709e-06	-2.1388	-1.00311
19771	Rlbp1	3.1862e-13	6.3901e-12	9.985	0	0	9.012	3.42913e-06	0.0001171	0.104569	0.178705	1.17031e-08	4.21479e-07	0.0232388	0.25556	1.04595e-08	2.94225e-07	-1.6808	-0.742971
15458	Hpx	1.0316e-15	3.37093e-14	11.82	0	0	9.01094	6.59668e-05	0.000942684	5.16177e-05	0.000816912	5.56964e-07	8.29536e-06	0.957236	0.992045	1.74157e-09	6.28752e-08	-0.0112738	1.66171
68347	Mettl26	3.38258e-17	1.45288e-15	12.9859	0	0	9.00919	0.000232458	0.00229014	5.79375e-06	0.000160594	2.79769e-09	1.33907e-07	0.00175013	0.0770064	0.000462791	0.00206986	-1.56491	-0.789183
17748	Mt1	1.00452e-09	9.07116e-09	7.5939	0	0	9.00911	3.65557e-06	0.000123718	0.0018212	0.00984775	1.40859e-05	9.33436e-05	0.401238	0.771047	1.05043e-10	5.68807e-09	-0.421026	1.50521
53870	Cntn6	2.40236e-17	1.05885e-15	13.1059	0	0	8.99926	0.0017213	0.00924816	7.5325e-05	0.0010754	2.98234e-06	2.91355e-05	0.000468916	0.0393213	1.63883e-07	3.18156e-06	-1.76439	-0.934344
16185	Il2rb	3.12034e-13	6.28094e-12	9.99145	0	0	8.9988	1.12538e-06	4.793e-05	1.58923e-05	0.000346205	6.82352e-12	1.27726e-09	0.0457494	0.33287	0.0060566	0.0167322	0.572281	2.64702
16194	Il6ra	4.28647e-13	8.44046e-12	9.8936	0	0	8.99491	2.57452e-05	0.000486112	0.000266059	0.00259755	2.36781e-09	1.19272e-07	0.549664	0.853226	8.22794e-09	2.39908e-07	-0.257066	1.57366
66297	Pantr1	3.96677e-18	1.9655e-16	13.7487	0	0	8.99295	0.000996639	0.00632526	6.00363e-06	0.000164904	1.8073e-06	2.00749e-05	0.00578827	0.139738	5.12666e-06	5.50498e-05	-1.23877	-1.03903
54445	Unc93b1	4.21388e-15	1.21929e-13	11.3565	0	0	8.97493	2.67496e-05	0.000499111	0.0252144	0.0631088	1.03034e-06	1.31609e-05	9.54866e-05	0.0143343	5.24845e-06	5.61588e-05	0.711598	1.46353
80281	Cttnbp2nl	7.07623e-18	3.39525e-16	13.5402	0	0	8.9738	0.000187045	0.00195315	0.00132218	0.00793623	1.14158e-06	1.41874e-05	0.000705104	0.0488487	8.5676e-06	8.40246e-05	0.77197	1.08837
59095	Fxyd6	4.08445e-18	2.01066e-16	13.7382	0	0	8.97224	4.83274e-05	0.000746214	1.07026e-06	4.68995e-05	8.33744e-06	6.24566e-05	0.0327513	0.29475	8.32058e-06	8.20798e-05	-1.16355	-0.873765
212032	Hk3	3.33216e-15	9.90367e-14	11.4332	0	0	8.96639	0.000116691	0.00139422	0.0218715	0.0569201	1.5687e-06	1.8046e-05	0.00593936	0.140294	3.46489e-08	8.37872e-07	0.669272	1.20611
15904	Id4	2.36876e-12	3.92806e-11	9.3727	0	0	8.96033	2.34992e-07	1.4195e-05	2.42565e-06	8.30196e-05	2.00647e-10	1.67154e-08	0.208535	0.609375	4.92722e-06	5.32477e-05	-2.51726	0.769005
72014	Btbd17	1.9466e-13	4.0822e-12	10.1375	0	0	8.95836	6.77197e-06	0.000192639	0.0266267	0.0656126	4.60671e-09	2.0109e-07	0.770954	0.936259	3.71492e-09	1.20354e-07	-1.4934	-0.0599468
14103	Fasl	3.69114e-15	1.0825e-13	11.3998	0	0	8.95356	0.0750785	0.14931	9.04701e-09	1.28239e-06	3.05189e-08	8.98501e-07	0.0254756	0.266387	3.32425e-06	3.87114e-05	0.472954	2.17124
14727	Lilr4b	1.898e-14	4.84022e-13	10.8707	0	0	8.94433	3.20032e-09	5.27426e-07	0.000143654	0.00169237	1.10997e-06	1.392e-05	0.881073	0.970812	7.58888e-16	3.48675e-13	0.0257092	4.52925
16568	Kif3a	1.1814e-17	5.46109e-16	13.3571	0	0	8.94399	0.000257149	0.00245213	3.53661e-06	0.000110729	2.94631e-07	5.0363e-06	0.000935699	0.0547763	0.000723548	0.00296418	-1.18788	-0.802404
53608	Map3k6	2.12116e-13	4.42989e-12	10.1109	0	0	8.94204	4.89198e-06	0.000153248	1.05226e-05	0.000253647	5.74632e-09	2.387e-07	0.111437	0.470033	1.05084e-08	2.95052e-07	-0.545342	1.73615
230279	Tmem268	5.14154e-16	1.76371e-14	12.0528	0	0	8.93505	9.7433e-05	0.00122902	0.00046979	0.00382749	9.14901e-07	1.20624e-05	0.122126	0.489685	2.36468e-07	4.35642e-06	0.679857	1.09532
14866	Gstm5	5.65375e-15	1.60528e-13	11.2609	0	0	8.93097	9.30035e-07	4.15964e-05	0.00452721	0.0186121	7.04928e-08	1.68793e-06	0.0948409	0.440026	4.40884e-08	1.02683e-06	-1.71107	-0.88431
20698	Sphk1	3.04684e-13	6.15129e-12	9.99881	0	0	8.93059	7.55341e-05	0.00102786	4.60395e-05	0.000744985	2.50474e-10	1.98831e-08	0.402014	0.771618	1.06719e-07	2.18364e-06	-0.318451	1.91476
18194	Nsdhl	9.89131e-15	2.6925e-13	11.0799	0	0	8.92457	0.00076513	0.00520126	0.00133818	0.00799113	2.3886e-05	0.000141083	0.115082	0.476222	7.62625e-09	2.24088e-07	-1.09262	-0.570136
16452	Jak2	5.69106e-15	1.61286e-13	11.2587	0	0	8.92367	4.52954e-05	0.000716878	3.51982e-05	0.000618396	0.000146211	0.000561371	0.423267	0.7858	1.34136e-07	2.65158e-06	0.25043	1.1055
17392	Mmp3	7.16082e-13	1.32729e-11	9.7362	0	0	8.92203	1.71516e-06	6.84349e-05	1.68764e-08	2.07101e-06	4.7082e-11	5.36735e-09	0.773432	0.936954	0.00619901	0.0170456	0.0471315	3.7321
17750	Mt2	1.16028e-08	8.36623e-08	6.89302	0	0	8.91873	2.58737e-07	1.53842e-05	0.196865	0.288135	2.25957e-05	0.000134756	0.58604	0.868661	5.60911e-12	4.52369e-10	0.420822	1.88926
23849	Klf6	9.62233e-16	3.18463e-14	11.8432	0	0	8.91315	2.04302e-07	1.28532e-05	0.000904303	0.00608568	5.12755e-05	0.000251354	0.0166718	0.224094	1.04239e-07	2.15031e-06	1.0393	2.03995
17000	Ltbr	1.62919e-15	5.1462e-14	11.6685	0	0	8.91274	9.45807e-06	0.000242645	0.00589554	0.0224876	4.97323e-08	1.31366e-06	0.101929	0.452418	9.13848e-08	1.93516e-06	0.527675	1.55777
66607	Ms4a4d	1.11497e-13	2.43941e-12	10.3111	0	0	8.91061	7.51077e-08	6.02531e-06	0.000300881	0.00284057	2.81293e-07	4.89662e-06	0.383864	0.762298	2.93927e-15	8.57025e-13	0.192064	3.73803
12477	Ctla4	3.3378e-15	9.90367e-14	11.4327	0	0	8.90385	4.45267e-06	0.000143032	0.000183972	0.0020213	2.732e-09	1.3234e-07	0.0917098	0.433314	4.00936e-05	0.000288604	0.432509	2.16576
14738	Gpr12	1.90771e-15	5.95159e-14	11.6164	0	0	8.89554	1.81994e-06	7.16725e-05	0.00199662	0.0105041	9.78619e-07	1.26927e-05	0.060195	0.369804	7.01855e-08	1.54673e-06	-1.88244	-0.807608
27007	Klrk1	2.46211e-12	4.07094e-11	9.36104	0	0	8.89299	6.60721e-08	5.45303e-06	0.0925115	0.163271	1.76566e-08	5.8452e-07	0.175361	0.569039	5.45104e-08	1.23911e-06	0.219727	2.41472
208263	Tor1aip1	1.76644e-12	3.0263e-11	9.46142	0	0	8.87245	9.01649e-06	0.000234089	0.172204	0.259926	0.000833921	0.00222879	0.00204344	0.083737	1.16556e-10	6.22264e-09	0.440547	1.5491
68177	Ebpl	4.635e-15	1.33351e-13	11.3255	0	0	8.87142	0.000139529	0.0015823	8.09098e-08	6.77764e-06	1.50309e-06	1.74635e-05	0.911712	0.979154	4.28247e-08	1.00357e-06	-1.32182	0.0399495
414801	Itprip	1.82286e-15	5.71036e-14	11.6314	0	0	8.86709	0.132611	0.228406	2.01963e-07	1.34897e-05	9.55277e-09	3.59402e-07	0.0231516	0.25556	2.44572e-06	2.99532e-05	0.303628	1.72602
14704	Gng3	1.93358e-18	1.00746e-16	14.0104	0	0	8.86671	0.000617809	0.0045138	0.000500027	0.00400075	7.90841e-07	1.08612e-05	0.0119196	0.195084	1.8548e-07	3.54187e-06	-0.987655	-0.783059
319236	Trim12c	1.28189e-14	3.41582e-13	10.9964	0	0	8.86337	1.96308e-05	0.00039952	0.000343551	0.00310254	8.9804e-06	6.61617e-05	0.725498	0.919887	9.90983e-10	3.90267e-08	0.0894758	1.77119
68545	Ecscr	2.527e-15	7.72467e-14	11.5239	0	0	8.86044	1.122e-05	0.000268468	0.000350008	0.00314572	6.38206e-08	1.58891e-06	0.884587	0.971155	2.57815e-09	8.8239e-08	-0.0243426	1.85415
14945	Gzmk	1.80452e-13	3.79474e-12	10.1611	0	0	8.85469	0.959982	0.973334	1.01914e-07	8.17576e-06	2.28276e-07	4.17098e-06	9.79192e-05	0.0145554	2.64745e-06	3.19083e-05	-0.0183091	1.49458
22320	Vamp8	7.73538e-13	1.42821e-11	9.71261	0	0	8.84783	6.94237e-05	0.000972655	0.719849	0.785375	8.44311e-07	1.13791e-05	0.00263242	0.0965003	8.25407e-11	4.65235e-09	0.070381	1.52861
22376	Was	4.23694e-15	1.22363e-13	11.3547	0	0	8.84738	0.00374905	0.0160619	0.00992612	0.0322635	8.16884e-06	6.1467e-05	0.000473457	0.0393213	7.85839e-09	2.29574e-07	0.815581	1.39029
80898	Erap1	4.48708e-11	5.49541e-10	8.49712	0	0	8.847	1.05496e-07	7.65325e-06	0.0942884	0.16552	3.28361e-06	3.10837e-05	0.885714	0.971155	4.11981e-11	2.51173e-09	0.0220232	2.12788
101772	Ano1	1.92144e-15	5.98211e-14	11.614	0	0	8.84246	0.0108516	0.0347923	2.12708e-07	1.39012e-05	1.37506e-08	4.80385e-07	0.669059	0.900833	1.65869e-07	3.21599e-06	-1.69271	-0.081627
14528	Gch1	6.48022e-15	1.80945e-13	11.2166	0	0	8.8422	1.09521e-05	0.00026442	0.000796893	0.00555773	0.00587073	0.0113782	0.00540028	0.136	3.70084e-09	1.20155e-07	0.873969	1.53897
13616	Edn3	3.19857e-15	9.52784e-14	11.4466	0	0	8.84181	0.000935608	0.00603765	1.36548e-08	1.79682e-06	2.83883e-08	8.45624e-07	0.557436	0.85621	3.57007e-06	4.11006e-05	-2.18622	-0.175299
68169	Ndnf	3.46346e-15	1.02364e-13	11.4206	0	0	8.83271	2.46866e-06	8.99754e-05	0.000105036	0.00136	6.05852e-09	2.49617e-07	0.894463	0.972803	7.28852e-07	1.114e-05	-2.26288	-0.0233363
71943	Tom1l1	6.61087e-15	1.84254e-13	11.2101	0	0	8.8291	2.96472e-05	0.000534522	0.00011981	0.00149389	3.60473e-07	5.88955e-06	0.651601	0.895375	2.82545e-08	7.0344e-07	-1.26978	-0.187228
73724	Mcee	1.9043e-16	7.14678e-15	12.3889	0	0	8.82587	4.05377e-05	0.000660895	0.000396599	0.0034381	3.72973e-05	0.00019759	0.00582642	0.139738	2.29914e-08	5.88843e-07	-1.61892	-0.889544
12394	Runx1	1.17573e-15	3.79285e-14	11.7765	0	0	8.81645	0.000275201	0.0025646	1.14496e-06	4.91781e-05	5.83191e-08	1.47618e-06	0.0943713	0.439048	2.58871e-05	0.000204624	0.34896	1.97526
17219	Mcm6	2.2611e-16	8.34132e-15	12.3305	0	0	8.81436	1.68128e-05	0.000359371	3.92955e-06	0.000119399	0.000455521	0.00137039	0.00678063	0.149213	3.77973e-05	0.000276451	0.717861	1.2492
64010	Sav1	4.67408e-16	1.6133e-14	12.0848	0	0	8.80841	0.000176388	0.00187163	0.0119553	0.0367925	1.26895e-05	8.58919e-05	0.00350259	0.111568	3.44222e-07	5.91734e-06	0.62476	0.964473
14011	Etv6	9.89685e-16	3.25501e-14	11.8338	0	0	8.80701	3.07131e-05	0.000546608	0.00299754	0.0140901	8.6787e-06	6.45348e-05	0.0303194	0.286152	9.38455e-07	1.34736e-05	0.601613	1.18518
18712	Pim1	2.0694e-12	3.47083e-11	9.41353	0	0	8.80451	1.28406e-07	8.88995e-06	0.109486	0.184982	2.5491e-06	2.59566e-05	0.443202	0.796187	5.03525e-10	2.22474e-08	0.17999	1.99205
20249	Scd1	2.92623e-15	8.78564e-14	11.4757	0	0	8.80421	1.52326e-05	0.000337655	0.0325557	0.0763038	6.58808e-07	9.5365e-06	0.00856701	0.168025	2.08943e-07	3.92564e-06	-1.35717	-0.502187
384009	Glipr2	2.20585e-10	2.27828e-09	8.03208	0	0	8.7975	5.12013e-08	4.48737e-06	0.0792647	0.145663	0.000912746	0.00240554	0.804035	0.946722	4.16073e-12	3.49786e-10	0.0576442	2.20902
57785	Rangrf	1.73829e-15	5.45671e-14	11.6471	0	0	8.79517	0.0670375	0.136726	4.83222e-06	0.000140357	1.44821e-07	2.93136e-06	0.0500539	0.344399	1.65264e-06	2.16571e-05	-0.943214	-0.58179
12475	Cd14	6.9992e-14	1.60063e-12	10.457	0	0	8.79388	0.00373178	0.015997	0.00936323	0.0311055	0.000388626	0.00120449	0.00150309	0.0723475	7.26022e-11	4.12283e-09	0.750788	1.76741
19283	Ptprz1	8.92436e-13	1.63222e-11	9.66896	0	0	8.79379	1.79007e-06	7.06799e-05	0.00167304	0.00927145	7.5568e-09	2.96829e-07	0.869862	0.965886	1.20836e-08	3.33719e-07	-2.08022	0.0665987
22239	Ugt8a	7.1978e-14	1.64357e-12	10.4483	0	0	8.79132	2.79097e-08	2.80242e-06	1.0454e-06	4.6346e-05	1.54703e-09	8.4072e-08	0.187248	0.584409	0.000139488	0.000784755	-2.7189	0.258118
78388	Mvp	1.95733e-13	4.09904e-12	10.1358	0	0	8.79018	4.3634e-07	2.31321e-05	0.0702926	0.133172	0.000244878	0.000837545	0.00477775	0.129127	1.71612e-09	6.22485e-08	0.724057	2.08518
20339	Sele	1.52927e-14	4.00463e-13	10.9398	0	0	8.78531	7.39303e-08	5.9624e-06	3.85911e-05	0.000655228	2.28681e-05	0.000136185	0.486843	0.821629	1.63031e-06	2.14536e-05	0.109791	2.27412
16924	Lnx1	8.53284e-17	3.4317e-15	12.6643	0	0	8.78007	0.00149511	0.00836767	4.86265e-07	2.7408e-05	2.29618e-07	4.1895e-06	0.217032	0.619313	1.95112e-06	2.47556e-05	-1.39036	-0.349148
140497	Cd300c2	9.64083e-16	3.18463e-14	11.8425	0	0	8.77269	0.00209712	0.010693	0.000149815	0.00173529	1.98606e-06	2.15861e-05	0.0736523	0.40128	5.84208e-09	1.78945e-07	0.400156	1.46082
12032	Bcan	7.67788e-15	2.12044e-13	11.1617	0	0	8.76511	1.24886e-06	5.27443e-05	0.00185155	0.00996212	6.09305e-07	8.92588e-06	0.173031	0.566102	2.43437e-07	4.44698e-06	-1.99083	-0.599486
71137	Rfx4	4.6818e-16	1.6133e-14	12.0843	0	0	8.76159	0.000141194	0.00159641	0.000246742	0.00247427	8.279e-08	1.9106e-06	0.0755718	0.406319	9.79512e-05	0.000590277	-0.99858	-0.296627
14281	Fos	6.67866e-14	1.53195e-12	10.4718	0	0	8.75982	6.70081e-07	3.18488e-05	0.000622032	0.00467521	1.26041e-06	1.52273e-05	0.674014	0.902839	1.33379e-08	3.63069e-07	0.309628	2.70673
67272	Cmtm5	3.21684e-12	5.1233e-11	9.28045	0	0	8.75818	9.07144e-06	0.000235113	1.04542e-05	0.000252399	1.93818e-07	3.65962e-06	0.491214	0.824692	1.66743e-06	2.1809e-05	-1.3236	0.275064
228775	Trib3	3.00324e-14	7.35623e-13	10.7244	0	0	8.75121	7.33255e-07	3.45267e-05	4.40117e-05	0.000716756	5.47758e-09	2.29423e-07	0.466528	0.81	1.23277e-06	1.68998e-05	-0.129331	2.50317
12772	Ccr2	2.07861e-14	5.25265e-13	10.8416	0	0	8.74918	9.77007e-07	4.30423e-05	0.000233483	0.00237749	1.21733e-11	1.96353e-09	0.266256	0.669629	1.46575e-06	1.95459e-05	-0.167553	3.34028
114643	Oas1c	5.80339e-14	1.34543e-12	10.516	0	0	8.74854	3.06666e-05	0.000546608	4.6391e-06	0.000135788	3.50242e-09	1.60434e-07	0.683372	0.904784	2.73104e-07	4.88303e-06	-0.166437	2.11346
215378	Brinp3	4.99174e-16	1.71621e-14	12.0627	0	0	8.74777	7.83851e-05	0.00104737	0.000209295	0.00220984	0.000186202	0.000677089	0.056523	0.360988	4.19503e-07	6.96034e-06	-1.07101	-0.686676
20753	Sprr1a	2.19412e-13	4.56967e-12	10.1004	0	0	8.74476	3.3253e-07	1.86734e-05	0.00059488	0.00454303	0.000117102	0.000474352	0.420719	0.78405	2.64458e-11	1.71355e-09	-0.174005	2.37207
67177	Cdt1	8.6119e-14	1.93442e-12	10.392	0	0	8.74211	3.21775e-05	0.000562068	0.0305566	0.0727087	1.76831e-09	9.40741e-08	0.0222397	0.252449	2.41471e-07	4.42171e-06	1.03399	1.95337
12349	Car2	2.39959e-13	4.96352e-12	10.0727	0	0	8.739	9.44987e-08	7.05808e-06	6.9395e-05	0.0010059	6.99318e-11	7.51991e-09	0.463494	0.808967	5.48722e-05	0.000369573	-2.15069	0.198789
66594	Uqcr11	3.04671e-16	1.08437e-14	12.2293	0	0	8.73865	6.29658e-05	0.000906636	0.00141606	0.00831936	1.41215e-07	2.88948e-06	0.0359026	0.30409	6.62504e-07	1.02296e-05	-1.18275	-0.889479
68588	Cthrc1	1.1044e-15	3.59334e-14	11.7973	0	0	8.73755	0.000174116	0.00186043	7.00731e-06	0.000184774	4.58716e-06	3.99012e-05	0.263594	0.667752	3.91679e-08	9.25874e-07	-2.15489	-0.260921
14758	Gpm6b	2.19299e-14	5.505e-13	10.8245	0	0	8.73623	2.37413e-05	0.000457389	2.56306e-05	0.000488819	4.17664e-08	1.14332e-06	0.470477	0.811831	1.79806e-05	0.000154548	-1.20081	-0.326528
329910	Acot11	1.34568e-15	4.30446e-14	11.7318	0	0	8.73282	0.000313575	0.00280829	0.000909123	0.00610772	3.0085e-08	8.8918e-07	0.0570324	0.362113	2.98006e-08	7.31127e-07	-1.65376	-0.894747
212114	Nhlrc3	5.05529e-13	9.7393e-12	9.8429	0	0	8.73236	1.50695e-05	0.000336003	0.0542032	0.110744	8.81819e-09	3.35933e-07	0.0645798	0.379373	5.01272e-08	1.14808e-06	0.468827	1.77217
66447	Mgst3	1.59503e-16	6.12248e-15	12.4494	0	0	8.72864	4.56998e-06	0.000145567	1.85406e-06	6.89e-05	2.64956e-06	2.66573e-05	0.0179281	0.230733	0.000553865	0.00240318	-1.39848	-0.841461
108069	Grm3	1.27809e-11	1.76488e-10	8.86804	0	0	8.72271	7.48898e-07	3.50457e-05	4.35135e-05	0.000711512	0.0713914	0.100711	0.148421	0.527757	6.32997e-10	2.72656e-08	-1.82135	-0.218584
20725	Serpinb8	1.1301e-13	2.46895e-12	10.3069	0	0	8.71855	0.0106861	0.0344853	8.72485e-09	1.25987e-06	1.26012e-08	4.4955e-07	0.0525352	0.350435	0.000182584	0.000983422	0.468585	2.83067
17916	Myo1f	8.16254e-16	2.73202e-14	11.898	0	0	8.70094	0.00125045	0.00740309	0.0020224	0.0106029	9.28953e-06	6.76502e-05	0.000549853	0.0426059	8.65415e-08	1.85069e-06	1.28725	1.90966
66282	Tma16	1.63361e-15	5.14944e-14	11.6676	0	0	8.69699	6.62709e-05	0.000945249	1.26911e-05	0.000291032	2.21022e-08	6.93817e-07	0.670739	0.901896	4.82765e-06	5.25085e-05	0.0635757	1.65273
57784	Bin3	2.47909e-14	6.14181e-13	10.7854	0	0	8.69641	4.18739e-05	0.000678468	0.000834983	0.00574933	2.675e-07	4.72708e-06	0.808309	0.948331	1.40801e-07	2.76938e-06	0.0675972	1.11586
20321	Frrs1	5.16883e-16	1.76907e-14	12.051	0	0	8.69184	0.111711	0.200968	2.84102e-07	1.76539e-05	2.54637e-06	2.59463e-05	0.00455391	0.125992	2.75576e-07	4.92142e-06	0.426806	2.14293
233280	Nipa1	3.89203e-15	1.13483e-13	11.3824	0	0	8.68665	7.80237e-05	0.00104597	6.13348e-05	0.000926253	4.63045e-07	7.17128e-06	0.461113	0.806975	3.65856e-06	4.18334e-05	-1.13237	-0.244129
22154	Tubb5	8.87586e-16	2.94477e-14	11.8701	0	0	8.68401	3.15522e-05	0.000556921	0.00349722	0.0156415	1.44025e-07	2.92723e-06	0.0612979	0.372803	1.85831e-07	3.54411e-06	-1.44551	-0.422349
13850	Ephx2	1.0797e-16	4.30802e-15	12.5832	0	0	8.68358	0.00227406	0.0113195	2.86957e-06	9.58335e-05	3.93017e-06	3.54066e-05	0.000616453	0.0460162	0.000183755	0.000986925	-1.22081	-0.8364
66401	Nudt2	3.41748e-16	1.20502e-14	12.1904	0	0	8.68119	6.70644e-05	0.000953875	2.04321e-05	0.000415271	1.25984e-05	8.54662e-05	0.0774151	0.409798	2.33203e-07	4.31198e-06	-1.53484	-1.01305
227059	Slc39a10	4.73015e-14	1.1206e-12	10.5805	0	0	8.68049	2.25252e-07	1.37713e-05	0.00697295	0.0253595	3.71424e-06	3.41098e-05	0.104505	0.456105	1.69549e-07	3.26646e-06	-2.09518	-0.814421
229759	Olfm3	5.97278e-15	1.68639e-13	11.243	0	0	8.67816	4.47714e-06	0.000143515	0.000457045	0.00377847	3.18222e-05	0.000174153	0.3494	0.740613	5.75365e-09	1.76593e-07	-1.86482	-0.250481
22403	Wisp2	2.68199e-14	6.61208e-13	10.7604	0	0	8.66703	0.118623	0.210014	0.000434963	0.00365774	4.29363e-08	1.16458e-06	0.12663	0.496372	7.77541e-10	3.21228e-08	0.375305	1.57501
16331	Inpp5d	1.62435e-16	6.2193e-15	12.4432	0	0	8.66665	0.000244267	0.00236047	0.00024933	0.00248707	2.30089e-07	4.19304e-06	0.00921877	0.173203	3.91253e-06	4.41711e-05	0.938359	1.23559
74137	Nuak2	1.2217e-13	2.64826e-12	10.2826	0	0	8.65625	9.61167e-06	0.000245259	0.009755	0.0318624	0.00185193	0.00431298	0.00783444	0.161505	3.44842e-09	1.12683e-07	0.677809	1.5654
70693	Adgra3	4.01096e-15	1.16529e-13	11.3726	0	0	8.65059	0.000296824	0.00270459	0.000122896	0.00151853	8.50518e-07	1.14424e-05	0.321374	0.713422	6.78179e-07	1.04391e-05	-1.04578	-0.385333
104174	Gldc	2.69144e-16	9.69302e-15	12.2713	0	0	8.64975	0.000255315	0.00244079	0.000342072	0.00309457	5.6507e-06	4.65377e-05	0.155142	0.538804	1.69234e-07	3.26454e-06	-1.00997	-0.473563
70839	P2ry12	2.22746e-11	2.93932e-10	8.70347	0	0	8.64786	0.000197826	0.0020349	0.00516734	0.0205081	6.30675e-05	0.000294951	0.750482	0.929811	5.17074e-12	4.23777e-10	-1.97012	-0.206844
14432	Gap43	6.1081e-15	1.7214e-13	11.2358	0	0	8.63494	9.76435e-05	0.00122963	0.00241467	0.0120989	3.36911e-06	3.16692e-05	0.0853913	0.422813	5.25943e-07	8.36763e-06	-0.988048	-0.737281
68043	Eef1akmt1	3.09512e-14	7.53262e-13	10.7149	0	0	8.63164	1.01304e-05	0.000251386	8.33141e-05	0.00115678	7.61536e-07	1.0632e-05	0.696932	0.910727	4.85052e-08	1.1143e-06	-1.52467	-0.189479
75234	Rnf19b	3.12779e-12	4.99195e-11	9.2889	0	0	8.63109	3.31118e-05	0.000572453	0.188447	0.278225	4.95974e-08	1.31238e-06	0.151199	0.532399	4.46712e-08	1.03722e-06	0.319386	1.24985
19696	Rel	1.03553e-13	2.28208e-12	10.3342	0	0	8.62573	1.35548e-05	0.000311863	0.000800831	0.00557493	1.21778e-09	6.99395e-08	0.90737	0.976591	4.47483e-07	7.32893e-06	-0.0218106	1.8818
21672	Prdx2	1.83623e-17	8.18853e-16	13.2007	0	0	8.61944	0.000685707	0.00485599	0.000772971	0.00543842	8.58408e-07	1.15179e-05	0.0205717	0.245243	1.70705e-06	2.22548e-05	-0.940362	-0.714229
12228	Btg3	2.41167e-13	4.9817e-12	10.0711	0	0	8.61805	0.00730892	0.0259831	2.91014e-07	1.78043e-05	1.54644e-07	3.06497e-06	0.0472301	0.336404	5.7864e-10	2.50667e-08	-0.41298	1.6094
77056	Tmco4	1.55442e-14	4.05648e-13	10.9346	0	0	8.61456	0.00976635	0.0322398	2.5921e-06	8.81198e-05	1.37265e-10	1.29267e-08	0.0101467	0.179097	0.000218765	0.00113321	0.722834	2.08564
20750	Spp1	5.39974e-14	1.26361e-12	10.5387	0	0	8.6095	0.00357954	0.0155155	0.000612071	0.00462854	2.20946e-06	2.32751e-05	0.0621395	0.374914	4.89323e-09	1.55537e-07	1.47486	2.07705
27361	Msrb1	2.28373e-14	5.71385e-13	10.8116	0	0	8.60567	1.12078e-05	0.000268468	2.11314e-06	7.50336e-05	4.50615e-07	7.02181e-06	0.0920162	0.434355	0.00218628	0.00724554	0.716371	1.30316
108673	Ccdc86	9.53825e-14	2.11741e-12	10.3599	0	0	8.6052	2.09769e-05	0.000419594	0.133936	0.216036	1.22749e-05	8.37591e-05	0.00565616	0.139005	6.78598e-08	1.50864e-06	0.348796	1.25771
17960	Nat1	8.68225e-12	1.25851e-10	8.98309	0	0	8.60443	0.000717557	0.00498607	6.72436e-06	0.000179814	6.97607e-12	1.28989e-09	0.801239	0.945694	2.41581e-05	0.000194007	-2.53571	0.144365
20353	Sema4c	1.52184e-14	3.99208e-13	10.9414	0	0	8.59612	3.26681e-05	0.000568673	1.97052e-06	7.14762e-05	2.45932e-09	1.21857e-07	0.604381	0.875876	3.99979e-06	4.49554e-05	-0.101849	2.17534
14191	Fgr	6.3434e-15	1.77779e-13	11.2235	0	0	8.58747	8.2802e-05	0.00108602	1.90736e-06	6.98784e-05	9.73234e-07	1.26445e-05	0.626126	0.885959	8.8007e-07	1.28799e-05	-0.0931179	1.35684
381990	Zbtb2	5.54842e-12	8.42094e-11	9.11683	0	0	8.58661	2.64054e-05	0.00049427	6.56931e-07	3.29601e-05	1.52146e-07	3.02734e-06	0.453136	0.801967	6.62544e-07	1.02296e-05	-0.365318	1.42709
52892	Sco1	9.21812e-14	2.05235e-12	10.3706	0	0	8.57917	1.83454e-05	0.000379239	0.000422097	0.00359138	1.1682e-07	2.49823e-06	0.44006	0.794653	2.46182e-08	6.25229e-07	-0.195555	1.42588
15117	Has2	2.2627e-10	2.33064e-09	8.02469	0	0	8.56663	4.04462e-07	2.16148e-05	0.813595	0.860052	4.26583e-08	1.16167e-06	0.88211	0.97088	3.98447e-12	3.39396e-10	-0.0298124	2.27705
104112	Acly	2.83285e-15	8.57318e-14	11.4864	0	0	8.56611	0.000327037	0.00289745	0.00123628	0.00756743	2.9934e-06	2.92058e-05	0.154297	0.537186	6.54814e-06	6.73561e-05	-0.83147	-0.441923
16581	Kifc2	3.52707e-16	1.24078e-14	12.1798	0	0	8.56577	6.95789e-06	0.000195724	4.19178e-05	0.000695359	1.2798e-06	1.54247e-05	0.0131097	0.201496	0.000282085	0.00139315	-1.4512	-0.825147
54483	Mefv	4.20126e-15	1.21796e-13	11.3575	0	0	8.56142	0.000500301	0.00390565	6.53603e-06	0.000176333	2.77913e-08	8.31107e-07	0.473597	0.813859	2.52589e-05	0.000200721	0.112275	1.32652
20393	Sgk1	4.14581e-13	8.18474e-12	9.90386	0	0	8.5606	7.94188e-06	0.000214261	3.23969e-05	0.00058616	1.01933e-05	7.25591e-05	0.482997	0.819592	2.39721e-07	4.40031e-06	0.472992	1.45911
17768	Mthfd2	4.63468e-07	2.40079e-06	5.83948	0	0	8.55649	7.2852e-08	5.90685e-06	0.183373	0.272659	9.7167e-10	5.89299e-08	0.553241	0.855027	5.41643e-13	6.0978e-11	-0.718498	2.65475
209268	Igsf1	2.85448e-15	8.62144e-14	11.4839	0	0	8.55118	2.14529e-06	8.09127e-05	4.78094e-05	0.000767075	0.00253026	0.00558182	0.0194826	0.238192	2.14781e-07	4.01543e-06	-1.6034	-1.10696
67702	Rnf149	9.93613e-15	2.69985e-13	11.0784	0	0	8.54979	3.62511e-05	0.000612071	6.51915e-06	0.000176276	3.38938e-06	3.184e-05	0.186561	0.583464	6.40987e-10	2.74538e-08	-0.248696	1.58211
20775	Sqle	2.73239e-14	6.72541e-13	10.7545	0	0	8.54707	0.000225809	0.00224568	0.0081187	0.0282353	7.55691e-05	0.000336697	0.050215	0.344399	5.31201e-08	1.21479e-06	-1.03856	-0.444895
233571	P2ry6	2.65937e-16	9.62324e-15	12.2754	0	0	8.5469	0.00687426	0.0248677	2.70708e-05	0.000512419	0.000104241	0.000434439	0.000452801	0.0387499	2.73908e-06	3.2894e-05	0.942411	1.48591
67041	Oxct1	2.68679e-16	9.69302e-15	12.2719	0	0	8.54339	0.000176694	0.00187214	0.000171341	0.00191442	7.75721e-06	5.88663e-05	0.153956	0.536246	5.20108e-07	8.29219e-06	-1.08522	-0.406165
224090	Tmem44	2.86915e-15	8.64851e-14	11.4822	0	0	8.54227	3.66594e-05	0.000616903	6.69775e-06	0.000179419	4.42088e-05	0.000224931	0.267769	0.670818	1.20355e-07	2.42341e-06	-1.6341	-0.581678
329679	Fnip2	6.4674e-15	1.8092e-13	11.2172	0	0	8.54203	1.1226e-05	0.000268468	2.34263e-06	8.1279e-05	1.97324e-08	6.33862e-07	0.874802	0.967908	1.51366e-05	0.000135702	0.0284564	2.17799
68346	Sirt5	1.96535e-15	6.0938e-14	11.6066	0	0	8.51384	4.04841e-05	0.000660733	0.000311061	0.00290056	7.89106e-07	1.08612e-05	0.132184	0.504787	7.66399e-08	1.66478e-06	-1.70553	-0.594452
12193	Zfp36l2	3.55504e-15	1.0446e-13	11.412	0	0	8.51353	4.41571e-05	0.000704748	0.000266464	0.00259982	1.71224e-07	3.31134e-06	0.37393	0.756717	2.58789e-07	4.66558e-06	0.333128	1.48723
226421	Rab7b	4.8166e-15	1.38313e-13	11.313	0	0	8.51069	0.000445126	0.00360909	0.000259232	0.00255037	2.34216e-08	7.29759e-07	0.0399575	0.317026	5.40784e-06	5.75443e-05	1.07007	1.91307
68977	Haghl	1.60313e-15	5.07446e-14	11.6738	0	0	8.5099	3.92371e-06	0.000131327	0.000504832	0.00403068	2.63321e-07	4.66955e-06	0.0220185	0.251579	2.79523e-05	0.000216642	-1.56216	-0.902534
13732	Emp3	1.84383e-15	5.76414e-14	11.6276	0	0	8.5069	1.97683e-05	0.000401778	9.3959e-06	0.000232779	1.22264e-05	8.35404e-05	0.0173236	0.227787	8.36705e-05	0.000518648	1.35821	1.56428
107271	Yars	1.25437e-14	3.35428e-13	11.0034	0	0	8.50659	0.000109831	0.00133648	0.00807554	0.028141	5.98446e-07	8.78378e-06	0.244691	0.648214	2.85245e-06	3.41348e-05	0.301494	0.942478
16363	Irf2	1.39494e-12	2.45077e-11	9.53302	0	0	8.49746	6.42746e-06	0.00018492	0.00177714	0.0096855	0.0825572	0.114387	0.00596041	0.140294	6.74883e-09	2.02225e-07	0.495039	1.39793
67122	Nrarp	2.77506e-10	2.80317e-09	7.96547	0	0	8.49714	3.42536e-06	0.0001171	0.363892	0.465244	3.74665e-07	6.06541e-06	0.0283879	0.277134	1.67953e-10	8.63714e-09	-1.5388	0.194979
19088	Prkar2b	7.7922e-15	2.1442e-13	11.1569	0	0	8.49602	0.000296726	0.00270459	0.0013487	0.00803184	6.78867e-06	5.34185e-05	0.0162805	0.221853	7.96697e-08	1.71828e-06	-1.65813	-0.55656
11899	Astn1	4.44284e-16	1.53795e-14	12.1019	0	0	8.49379	8.10221e-06	0.000217654	1.37925e-05	0.000307985	5.00365e-06	4.2325e-05	0.192592	0.590361	1.91638e-05	0.000162144	-1.2943	-0.269568
71607	Snx20	3.07241e-15	9.20629e-14	11.4598	0	0	8.49336	0.0584806	0.12298	3.79394e-05	0.000647789	2.41553e-08	7.47433e-07	0.00355629	0.112804	9.94317e-06	9.54771e-05	0.694746	1.90612
20190	Ryr1	1.57241e-16	6.06828e-15	12.4543	0	0	8.48505	0.000761647	0.00519249	4.09864e-05	0.000683647	8.11826e-07	1.10791e-05	0.00248915	0.0931572	2.48495e-05	0.000198631	-1.5369	-0.812308
106861	Abhd3	5.77232e-13	1.0995e-11	9.80221	0	0	8.47635	9.47667e-07	4.22604e-05	0.000296101	0.00281473	0.000220704	0.000772262	0.59021	0.870704	2.99933e-09	1.00167e-07	-1.84165	-0.330915
55963	Slc1a4	4.31981e-12	6.71076e-11	9.19185	0	0	8.47591	9.77105e-08	7.19168e-06	3.76332e-09	6.79864e-07	1.09901e-07	2.39759e-06	0.89391	0.972708	0.00468718	0.0135495	0.0732478	3.09289
233271	Luzp2	1.30963e-13	2.82859e-12	10.2609	0	0	8.4751	4.47479e-07	2.364e-05	0.00190077	0.0101299	1.14446e-07	2.46132e-06	0.0763665	0.408206	6.27778e-05	0.000411161	-1.73725	-0.833563
19294	Nectin2	3.5308e-17	1.508e-15	12.9708	0	0	8.46583	0.000490087	0.00386412	0.000223721	0.00230126	3.31137e-05	0.000179503	0.00598668	0.140294	7.05606e-06	7.16091e-05	0.771902	0.942562
54195	Gucy1b3	1.34938e-16	5.27303e-15	12.5067	0	0	8.46481	9.66943e-05	0.00122275	0.000125279	0.00153804	0.000108761	0.000447741	0.0492948	0.341769	9.99896e-08	2.0735e-06	-1.01308	-0.802245
14570	Arhgdig	7.84757e-16	2.63825e-14	11.9111	0	0	8.46072	0.000107053	0.00130792	0.000537024	0.00421011	6.51704e-05	0.000301622	0.0462001	0.334418	3.66565e-07	6.24478e-06	-1.1112	-0.794784
68385	Tlcd1	2.66339e-14	6.57693e-13	10.7626	0	0	8.45962	6.08332e-08	5.18176e-06	5.22572e-05	0.000821061	0.000111821	0.000456865	0.0663178	0.384632	5.48924e-05	0.000369573	-2.16629	-1.10784
19124	Procr	1.94465e-12	3.29072e-11	9.43233	0	0	8.45258	0.0225496	0.0598351	0.0169567	0.0473571	3.5092e-10	2.62101e-08	0.205393	0.60528	2.91795e-09	9.78804e-08	0.340228	2.12583
14560	Gdf10	1.887e-11	2.53641e-10	8.75253	0	0	8.45101	0.12489	0.218608	0.0342194	0.0791751	3.8289e-09	1.72779e-07	0.0299266	0.283947	2.34876e-11	1.55511e-09	-2.25337	-0.470591
74155	Errfi1	1.2391e-10	1.34966e-09	8.19987	0	0	8.45087	8.69328e-06	0.00022923	7.73114e-06	0.000199353	4.04585e-06	3.62762e-05	0.112786	0.472264	3.7189e-08	8.87968e-07	-0.6681	1.30684
14623	Gjb6	6.09715e-11	7.18857e-10	8.40715	0	0	8.44399	2.14935e-05	0.000428794	0.00167163	0.00926698	8.63137e-08	1.97687e-06	0.986914	0.997956	4.78474e-08	1.10253e-06	-1.56216	0.0113283
106648	Cyp4f15	3.72022e-15	1.08892e-13	11.3972	0	0	8.43949	0.000701846	0.00492492	1.61978e-06	6.28111e-05	7.62782e-08	1.79865e-06	0.00342937	0.110186	0.00477212	0.0137368	-1.51492	-0.696909
67564	Tmem35a	4.95466e-15	1.41741e-13	11.3038	0	0	8.43405	7.79521e-06	0.000212192	0.00582748	0.0223291	6.24069e-06	5.00642e-05	0.0061229	0.141806	1.46566e-06	1.95459e-05	-1.54368	-1.20612
67455	Klhl13	3.63824e-14	8.75604e-13	10.6636	0	0	8.43396	0.000146575	0.00163367	0.00934737	0.0310824	1.05956e-08	3.87109e-07	0.292404	0.69287	4.47568e-07	7.32893e-06	-1.3732	-0.252931
73124	Golim4	1.64632e-16	6.28753e-15	12.4386	0	0	8.43168	0.00237913	0.0116663	2.28732e-05	0.00045098	1.5779e-06	1.81243e-05	0.0863961	0.425557	1.01977e-06	1.43964e-05	-1.10929	-0.671795
11813	Apoc2	1.24958e-12	2.22373e-11	9.56645	0	0	8.43159	8.28578e-06	0.000221178	0.0170948	0.0476455	1.13823e-05	7.88388e-05	0.341283	0.732418	4.458e-10	1.99387e-08	0.661644	2.34094
26362	Axl	7.16059e-12	1.05898e-10	9.04057	0	0	8.42853	0.000257946	0.00245665	0.6049	0.690313	8.38195e-07	1.13471e-05	0.00407319	0.120385	7.91567e-07	1.18947e-05	0.099012	0.906342
16658	Mafb	7.59687e-12	1.11612e-10	9.02292	0	0	8.4266	0.000598084	0.00441702	7.63276e-08	6.5383e-06	6.62947e-06	5.26814e-05	0.247922	0.652603	2.29923e-09	7.94098e-08	-0.421276	1.91332
170460	Stard5	1.29085e-09	1.13923e-08	7.52176	0	0	8.42264	4.12801e-06	0.000135474	0.598852	0.684957	0.000522421	0.00153269	0.00219636	0.0869484	3.14617e-09	1.03926e-07	0.182569	1.38572
214917	Fam173a	1.4924e-15	4.73386e-14	11.6975	0	0	8.42009	0.00148383	0.0083356	6.87199e-07	3.39619e-05	7.03166e-08	1.68768e-06	0.012751	0.200401	0.000773311	0.00313501	-1.56067	-0.705142
27356	Insl6	1.78632e-14	4.57502e-13	10.89	0	0	8.41982	0.0178646	0.0501877	5.47115e-06	0.000153903	4.94722e-09	2.11892e-07	0.000522022	0.0414392	0.000587414	0.00251025	0.734172	2.18307
66257	Nicn1	6.68464e-15	1.85968e-13	11.2065	0	0	8.41902	0.000613825	0.00450039	0.000152801	0.00176047	1.29559e-06	1.55409e-05	0.287772	0.689348	1.05827e-06	1.48158e-05	-0.94623	-0.421329
14661	Glud1	4.80512e-13	9.32214e-12	9.85849	0	0	8.41609	3.15502e-05	0.000556921	0.00903322	0.0303617	3.13357e-05	0.000172142	0.229649	0.633378	3.08822e-08	7.5522e-07	-1.11375	-0.509084
20897	Stra6	5.94192e-14	1.37335e-12	10.5086	0	0	8.40898	8.28393e-07	3.8293e-05	5.91474e-06	0.00016335	1.37162e-06	1.6311e-05	0.625589	0.885728	0.000172961	0.000939607	0.102172	1.88162
67204	Eif2s2	6.20827e-13	1.16353e-11	9.77989	0	0	8.40678	5.6026e-05	0.000837738	0.0019977	0.0105061	1.1898e-07	2.52305e-06	0.622324	0.883777	4.91649e-06	5.32076e-05	0.174281	1.08531
66857	Plbd1	4.01511e-11	4.97768e-10	8.52979	0	0	8.39788	0.0681078	0.138518	2.9631e-11	1.79706e-08	4.25823e-12	9.24557e-10	0.480901	0.818994	0.000672741	0.00280222	-0.113689	4.93385
66695	Aspn	4.45865e-13	8.75674e-12	9.88149	0	0	8.39616	0.00299578	0.0136731	1.39662e-06	5.63386e-05	2.43668e-09	1.21131e-07	0.11144	0.470033	0.000472966	0.0021057	-2.06529	-0.267414
23971	Papss1	1.65881e-16	6.3147e-15	12.436	0	0	8.39307	4.83302e-05	0.000746214	0.000360228	0.00319776	1.62725e-05	0.000104876	0.0501109	0.344399	9.80386e-08	2.04465e-06	-1.23736	-0.671731
26399	Map2k6	6.95955e-14	1.59397e-12	10.4588	0	0	8.39112	7.65101e-05	0.00103299	0.000434169	0.00365454	1.33644e-07	2.78063e-06	0.324197	0.716437	4.57722e-05	0.000320257	-1.05391	-0.361861
12984	Csf2rb2	9.17186e-12	1.32568e-10	8.96674	0	0	8.39071	2.37337e-05	0.000457389	0.448316	0.545842	1.38421e-08	4.81479e-07	0.158304	0.541777	5.54475e-09	1.71152e-07	0.164152	1.62785
66175	Mustn1	5.87246e-11	6.95068e-10	8.41815	0	0	8.37884	1.05619e-06	4.57544e-05	0.038152	0.0858251	2.00378e-07	3.76006e-06	0.0583905	0.365116	7.49152e-11	4.2383e-09	-0.377209	1.74207
29876	Clic4	1.65791e-10	1.77148e-09	8.11507	0	0	8.37686	3.9938e-07	2.15495e-05	0.1431	0.226504	0.00921808	0.0167563	0.0341701	0.299446	1.00385e-10	5.45536e-09	0.597803	1.80596
52468	Ctdsp2	4.54844e-14	1.08263e-12	10.5929	0	0	8.37093	0.00302878	0.01377	9.15839e-05	0.00123219	1.11063e-08	4.01894e-07	0.40785	0.774733	1.08286e-06	1.51043e-05	0.345609	1.51006
20684	Sp100	2.77029e-11	3.59001e-10	8.63908	0	0	8.36871	1.84473e-07	1.18016e-05	0.00961311	0.0316306	0.00197861	0.00455369	0.948767	0.989694	2.61721e-10	1.30105e-08	-0.0130057	2.06156
66863	Lztr1	5.2448e-15	1.49477e-13	11.2853	0	0	8.36231	0.000986015	0.00627886	4.80815e-05	0.000770625	5.37488e-07	8.07671e-06	0.234787	0.638348	8.44441e-06	8.29774e-05	-0.906939	-0.458251
71683	Gypc	5.34385e-13	1.02432e-11	9.82586	0	0	8.36126	2.96486e-05	0.000534522	0.000263016	0.00257447	4.04107e-07	6.44276e-06	0.938658	0.986848	1.11251e-06	1.54468e-05	-0.0263514	1.31666
20621	Snn	1.46516e-15	4.65717e-14	11.7036	0	0	8.35192	3.47888e-05	0.000596009	8.93211e-05	0.00121243	7.45733e-05	0.000333534	0.0734632	0.400937	2.30451e-07	4.27151e-06	-1.61705	-0.801919
320827	C530008M17Rik	1.61801e-14	4.20074e-13	10.9217	0	0	8.35126	0.055407	0.118221	4.88887e-05	0.000781016	5.16222e-06	4.32907e-05	0.0587225	0.365876	1.22348e-07	2.45377e-06	-1.05497	-0.658332
20973	Syngr2	2.64434e-15	8.03476e-14	11.509	0	0	8.3509	0.000201859	0.002059	1.29461e-05	0.00029364	3.51447e-07	5.78633e-06	0.00053846	0.0420831	0.00789441	0.020687	0.389371	1.26746
56615	Mgst1	4.80089e-09	3.73863e-08	7.14516	0	0	8.34508	4.71314e-06	0.000149187	0.872634	0.905666	2.47003e-07	4.43137e-06	0.0273034	0.272531	6.45079e-10	2.75512e-08	-0.0631162	1.48804
242687	Wasf2	3.56221e-16	1.25024e-14	12.1764	0	0	8.34145	0.000713808	0.00496711	0.000117638	0.00147529	0.000990594	0.00256595	0.0053701	0.135902	5.76588e-06	6.06063e-05	0.720223	0.865487
15468	Prmt2	2.49667e-16	9.09963e-15	12.2968	0	0	8.34049	0.0277152	0.0699595	2.07786e-06	7.41283e-05	2.43775e-06	2.51266e-05	0.0450728	0.330941	1.02873e-06	1.44992e-05	-1.13004	-0.441726
67466	Pdcl	8.5023e-16	2.83323e-14	11.8844	0	0	8.34004	0.00504515	0.0198791	0.000453567	0.00375586	6.95792e-05	0.000316451	0.011014	0.187893	2.07817e-08	5.38619e-07	-1.22598	-0.834389
69574	Cmbl	1.39276e-13	2.99533e-12	10.2417	0	0	8.33406	1.69718e-05	0.0003604	1.69856e-07	1.17769e-05	6.6395e-06	5.27058e-05	0.321258	0.713422	0.000641766	0.00269569	-1.56495	-0.457626
68235	Mturn	9.67087e-14	2.14371e-12	10.3556	0	0	8.33275	3.18292e-05	0.000557913	8.19833e-05	0.00114249	6.35979e-07	9.27184e-06	0.429587	0.788683	0.000123897	0.000713186	-1.1853	-0.260978
68209	Rnaseh2c	1.80987e-14	4.62752e-13	10.8859	0	0	8.32677	0.00714462	0.0255789	1.05725e-06	4.6599e-05	3.36915e-08	9.7673e-07	0.177424	0.57188	2.34589e-05	0.000189825	-1.79039	-0.689523
245828	Trappc1	4.01189e-15	1.16529e-13	11.3725	0	0	8.32654	0.000352306	0.00305743	6.19172e-05	0.000931337	1.23349e-06	1.49617e-05	0.332808	0.725421	3.45693e-06	4.01391e-05	-1.03683	-0.351223
20708	Serpinb6b	2.48823e-12	4.1007e-11	9.35785	0	0	8.31943	9.51376e-06	0.000243251	0.000978771	0.00643366	0.00138342	0.00337443	0.92527	0.982901	9.26352e-11	5.1074e-09	0.0185568	1.9493
326618	Tpm4	3.49908e-15	1.03216e-13	11.4172	0	0	8.31885	0.000168538	0.00181618	4.32194e-05	0.000708406	7.52106e-07	1.05685e-05	0.0422583	0.323923	0.000982818	0.00380484	0.668786	1.00856
67044	Higd2a	1.13782e-15	3.68625e-14	11.7874	0	0	8.31578	4.23023e-05	0.000682999	5.67118e-05	0.000872606	1.60567e-06	1.83317e-05	0.0354554	0.303408	7.11819e-06	7.20949e-05	-1.51585	-0.494926
56350	Arl3	2.53808e-15	7.74293e-14	11.5224	0	0	8.31401	7.18393e-05	0.000995637	0.000870622	0.00591415	5.02889e-07	7.66312e-06	0.0483528	0.338701	1.51233e-06	2.00964e-05	-1.35318	-0.922828
328833	Treml2	2.98257e-11	3.82263e-10	8.61731	0	0	8.30699	3.99225e-07	2.15495e-05	1.38681e-07	1.03072e-05	2.05203e-10	1.68519e-08	0.874833	0.967908	0.0461619	0.0867079	0.0648697	2.39709
20315	Cxcl12	5.48706e-12	8.33615e-11	9.12016	0	0	8.30695	0.000377697	0.00319886	0.00419288	0.0176787	4.31782e-07	6.78412e-06	0.560735	0.857388	2.75597e-09	9.34812e-08	-1.23456	0.171815
12053	Bcl6	4.91677e-11	5.94956e-10	8.47026	2.22045e-16	4.59296e-15	8.28472	5.91456e-05	0.000869801	0.0214294	0.0560601	3.84146e-06	3.49186e-05	0.995849	0.999877	1.2441e-07	2.49182e-06	0.0018771	1.04301
20198	S100a4	3.03883e-14	7.41944e-13	10.7207	2.22045e-16	4.59296e-15	8.28061	0.0946267	0.177127	3.41426e-06	0.000108983	8.23903e-07	1.12087e-05	0.0903971	0.43081	4.27063e-07	7.02593e-06	0.502406	1.758
16818	Lck	3.42352e-11	4.29697e-10	8.57669	2.22045e-16	4.59296e-15	8.27985	1.61537e-05	0.000350391	9.99529e-09	1.37555e-06	9.48705e-09	3.57818e-07	0.000282055	0.0288954	0.945356	0.957457	-0.0160019	1.9425
223332	Ranbp3l	9.74534e-13	1.76745e-11	9.64212	2.22045e-16	4.59296e-15	8.27662	9.13996e-05	0.00117341	0.266235	0.363931	1.67598e-08	5.58489e-07	0.00991951	0.177567	2.38413e-06	2.93649e-05	-1.32839	-0.230547
226652	Arhgap30	1.51853e-10	1.63639e-09	8.14063	2.22045e-16	4.59296e-15	8.27612	1.85027e-05	0.000380649	2.03053e-08	2.40523e-06	1.15752e-10	1.12502e-08	0.000879348	0.0531289	0.97802	0.981852	-0.0101228	2.7767
72948	Tppp	2.02239e-14	5.1191e-13	10.8504	2.22045e-16	4.59296e-15	8.27601	9.17826e-07	4.1294e-05	2.3346e-05	0.00045615	1.2926e-05	8.71427e-05	0.0478412	0.337572	0.00043449	0.00196005	-1.906	-1.06285
16891	Lipg	1.89373e-11	2.5432e-10	8.75148	2.22045e-16	4.59296e-15	8.27389	1.75906e-07	1.13493e-05	0.0189192	0.0511415	6.42632e-06	5.12551e-05	0.412327	0.778544	8.62939e-09	2.49692e-07	-0.168106	1.98995
73690	Glipr1	4.53563e-12	6.99586e-11	9.17723	2.22045e-16	4.59296e-15	8.27206	2.06292e-05	0.000416485	0.476806	0.573074	1.09879e-06	1.38299e-05	0.00104569	0.0578536	3.28243e-08	8.00131e-07	0.241005	1.61124
16589	Uhmk1	4.11554e-14	9.85779e-13	10.6245	2.22045e-16	4.59296e-15	8.26639	1.36787e-05	0.000313216	0.00595897	0.0226044	1.25172e-05	8.50272e-05	0.310223	0.70464	1.94524e-07	3.69949e-06	-1.22914	-0.196829
223881	Rnd1	2.01249e-12	3.39145e-11	9.42196	2.22045e-16	4.59296e-15	8.26504	2.88468e-06	0.00010267	0.0229378	0.0590085	8.69732e-07	1.16389e-05	0.90359	0.975814	6.38441e-08	1.42984e-06	0.0238357	1.69032
50498	Ebi3	1.1074e-15	3.59537e-14	11.7964	2.22045e-16	4.59296e-15	8.26391	0.0207223	0.0561256	2.79772e-05	0.0005276	3.59959e-06	3.34008e-05	0.0026227	0.0965003	7.77638e-05	0.000488423	0.631094	1.03656
21926	Tnf	7.13198e-11	8.23573e-10	8.36123	2.22045e-16	4.59296e-15	8.26007	8.52859e-07	3.9035e-05	0.247127	0.343535	0.00016304	0.00061234	0.0535631	0.353491	9.50957e-10	3.77445e-08	0.411795	2.09714
243780	E330009J07Rik	2.04624e-15	6.31875e-14	11.5933	2.22045e-16	4.59296e-15	8.25563	0.000341016	0.00298699	0.000118035	0.0014766	3.2082e-07	5.39277e-06	0.541724	0.850183	1.10544e-06	1.5405e-05	-1.18611	-0.116788
230257	Ptbp3	3.31684e-14	8.05928e-13	10.6929	2.22045e-16	4.59296e-15	8.25351	4.54623e-06	0.000145116	4.24238e-05	0.000700686	0.000339136	0.00107821	0.817237	0.950956	1.25009e-07	2.5005e-06	0.0410492	1.45335
227095	Hibch	3.04523e-14	7.42312e-13	10.72	2.22045e-16	4.59296e-15	8.25327	0.00366578	0.0157899	3.6838e-07	2.16488e-05	1.37766e-07	2.84966e-06	0.703934	0.911992	6.47388e-06	6.66828e-05	-1.28267	0.0623153
230738	Zc3h12a	1.21126e-11	1.68725e-10	8.884	2.22045e-16	4.59296e-15	8.25325	0.00921334	0.0308456	5.29188e-08	4.98357e-06	2.71179e-10	2.09777e-08	0.786889	0.941417	0.000110457	0.000650387	0.108386	3.36178
21822	Tgtp1	8.19241e-11	9.26965e-10	8.32067	2.22045e-16	4.59296e-15	8.24979	1.90997e-11	1.379e-08	0.0348196	0.0801558	0.0915987	0.125367	0.000621853	0.0460162	1.99886e-18	3.36741e-15	0.631199	5.10722
70549	Tln2	2.43472e-16	8.90343e-15	12.3053	2.22045e-16	4.59296e-15	8.24349	0.000100712	0.00125266	0.00260874	0.0127346	8.87448e-07	1.17927e-05	0.00511585	0.132819	0.000189618	0.00101268	-0.964663	-0.575991
13618	Ednrb	3.55011e-11	4.44115e-10	8.566	2.22045e-16	4.59296e-15	8.24296	1.265e-05	0.000295986	0.0628371	0.122775	1.36106e-05	9.08293e-05	0.665833	0.899124	8.78752e-10	3.51983e-08	-1.62248	-0.198623
20365	Serf1	1.11907e-12	2.01036e-11	9.6	2.22045e-16	4.59296e-15	8.24017	0.335374	0.459676	1.98115e-07	1.32912e-05	2.73355e-06	2.72135e-05	0.405431	0.773128	2.55208e-08	6.43838e-07	-1.33434	-0.299488
78892	Crispld2	1.60473e-14	4.1734e-13	10.9244	2.22045e-16	4.59296e-15	8.23999	0.000557477	0.00420176	6.64889e-06	0.000178426	2.86814e-07	4.9473e-06	0.595628	0.87212	1.00874e-06	1.4294e-05	-0.0892547	1.38231
70546	Zdhhc2	1.68691e-14	4.34244e-13	10.9084	2.22045e-16	4.59296e-15	8.23251	6.82145e-06	0.000192994	1.06743e-05	0.000255685	1.58631e-05	0.000102609	0.857834	0.963354	2.63321e-05	0.000207198	-1.30033	-0.0246523
83436	Plekha2	9.62373e-12	1.37656e-10	8.95242	2.22045e-16	4.59296e-15	8.23108	5.58662e-05	0.000836999	0.112798	0.189228	0.000225556	0.000785098	0.0741816	0.402535	2.88488e-08	7.15886e-07	0.354656	1.09431
70652	Tmem144	4.89638e-14	1.15817e-12	10.5696	2.22045e-16	4.59296e-15	8.23084	4.11065e-06	0.000135474	0.000971665	0.00641096	6.52308e-05	0.000301717	0.294738	0.69424	6.6908e-07	1.03095e-05	-1.42305	-0.360194
60504	Il21r	5.24912e-14	1.232e-12	10.5477	2.22045e-16	4.59296e-15	8.22497	3.18007e-06	0.000110335	1.30943e-05	0.000296323	5.96468e-07	8.76322e-06	0.905448	0.976138	1.15819e-05	0.000108331	0.0189199	2.08374
170768	Pfkfb3	2.39325e-11	3.13897e-10	8.68226	2.22045e-16	4.59296e-15	8.21728	6.22615e-06	0.000182594	0.115043	0.192212	0.000656396	0.00183757	0.108075	0.464716	1.36225e-08	3.68829e-07	0.454329	1.3407
140795	P2ry14	3.89972e-14	9.37045e-13	10.6416	2.22045e-16	4.59296e-15	8.21234	0.00147341	0.00830477	0.0173372	0.0481356	0.000332864	0.00106138	0.000899899	0.0537328	7.78717e-08	1.6819e-06	0.452601	1.18716
50767	Pnpla6	1.66176e-16	6.3147e-15	12.4354	2.22045e-16	4.59296e-15	8.20998	0.00207874	0.01063	5.78574e-07	3.02494e-05	6.74897e-05	0.000308868	0.0262735	0.269691	8.88722e-06	8.64878e-05	-1.18413	-0.769706
17135	Mafk	5.57447e-14	1.29632e-12	10.5287	2.22045e-16	4.59296e-15	8.2089	1.47022e-05	0.000329015	0.00367174	0.016174	5.35495e-07	8.07074e-06	0.881312	0.970868	3.43268e-07	5.91436e-06	0.0217309	1.276
104027	Synpo	5.1334e-13	9.87723e-12	9.83819	2.22045e-16	4.59296e-15	8.2044	0.0186516	0.0518553	0.00146198	0.00850594	2.42739e-08	7.48051e-07	0.756577	0.932106	6.69322e-09	2.00956e-07	0.0565017	1.67842
68127	B230217C12Rik	3.50653e-15	1.03235e-13	11.4165	2.22045e-16	4.59296e-15	8.1973	7.09397e-06	0.000198448	8.52701e-06	0.000215119	1.65339e-05	0.000105916	0.00787416	0.161505	0.000710733	0.00292115	-1.64263	-0.800478
18377	Omg	1.32033e-13	2.84764e-12	10.2583	2.22045e-16	4.59296e-15	8.19473	1.89472e-06	7.34719e-05	8.13254e-05	0.00113646	1.30977e-06	1.56491e-05	0.0098113	0.176936	0.0116061	0.0283917	-1.55601	-0.548138
71956	Rnf135	8.25095e-10	7.57131e-09	7.65056	2.22045e-16	4.59296e-15	8.19145	1.08983e-05	0.00026354	0.000241375	0.00243657	0.113361	0.151288	0.69923	0.911584	2.9708e-10	1.44369e-08	0.168986	1.45301
21942	Tnfrsf9	4.04713e-12	6.32694e-11	9.21143	2.22045e-16	4.59296e-15	8.18434	5.03229e-05	0.000773045	7.04647e-08	6.21155e-06	3.57502e-09	1.63267e-07	0.682137	0.904612	0.00900798	0.0230552	0.0964758	2.73241
60406	Sap30	4.44848e-09	3.48388e-08	7.16697	2.22045e-16	4.59296e-15	8.18389	7.59935e-05	0.00102876	0.557438	0.64815	9.39305e-08	2.11616e-06	0.0084925	0.167443	4.05781e-10	1.84816e-08	-0.2029	1.4939
74144	Robo4	1.46372e-13	3.12577e-12	10.2262	2.22045e-16	4.59296e-15	8.18379	0.00051402	0.00397834	0.00105539	0.0068064	1.25197e-07	2.62914e-06	0.775807	0.937348	1.64837e-06	2.16386e-05	0.0775134	1.06408
11486	Ada	6.33832e-13	1.18644e-11	9.77354	2.22045e-16	4.59296e-15	8.18331	5.39021e-05	0.000814008	0.0065237	0.0241839	1.79911e-08	5.93002e-07	0.535133	0.847419	9.17767e-07	1.32652e-05	0.148766	1.49413
18003	Nedd9	2.14593e-14	5.40475e-13	10.8314	2.22045e-16	4.59296e-15	8.17454	0.00112298	0.0068897	0.00564297	0.021882	4.11856e-06	3.67543e-05	0.0494477	0.342497	9.71846e-08	2.03243e-06	0.721715	1.11523
170459	Stard4	1.1163e-10	1.22742e-09	8.2303	2.22045e-16	4.59296e-15	8.16976	1.56762e-05	0.000344468	0.240916	0.337096	6.7964e-06	5.34185e-05	0.0502462	0.344399	3.01293e-09	1.004e-07	-1.61961	-0.514151
54167	Icos	3.73403e-13	7.43876e-12	9.93607	2.22045e-16	4.59296e-15	8.1683	0.000163725	0.00177822	3.76624e-08	3.82163e-06	3.27197e-07	5.46964e-06	0.00545511	0.1365	0.0605845	0.108155	0.443851	2.01495
22145	Tuba4a	1.18973e-14	3.19835e-13	11.0204	2.22045e-16	4.59296e-15	8.16767	0.00027729	0.0025762	0.000517707	0.00410108	5.05981e-05	0.000248597	0.143539	0.52028	4.6253e-06	5.07077e-05	-0.88784	-0.513837
19309	Pygm	6.98488e-13	1.29945e-11	9.74381	2.22045e-16	4.59296e-15	8.16442	2.53829e-05	0.00048107	5.18142e-07	2.82592e-05	1.65619e-05	0.000106044	0.140261	0.515547	0.0037915	0.0113565	-1.25435	-0.570723
17969	Ncf1	5.04486e-11	6.07837e-10	8.46271	2.22045e-16	4.59296e-15	8.16192	8.39219e-05	0.00109503	0.451653	0.549123	2.10312e-05	0.000127448	0.00373413	0.115794	4.33264e-08	1.01376e-06	0.213335	1.1925
52882	Rgs7bp	2.88289e-13	5.86716e-12	10.0159	4.44089e-16	8.90646e-15	8.15992	1.50915e-05	0.000336003	0.000221842	0.00228641	1.5201e-07	3.02734e-06	0.0531847	0.352288	0.000933162	0.00364843	-1.258	-0.544477
246696	Slc25a28	2.985e-12	4.79942e-11	9.30297	4.44089e-16	8.90646e-15	8.15388	0.000572573	0.00428709	0.00529363	0.020897	2.69755e-05	0.000153703	0.876333	0.968402	1.28429e-07	2.55543e-06	0.0442876	0.886352
17064	Cd93	9.91337e-12	1.41e-10	8.94359	4.44089e-16	8.90646e-15	8.15177	3.92415e-07	2.13255e-05	9.83887e-06	0.000241019	4.16373e-09	1.85133e-07	0.0266271	0.271821	0.223959	0.308473	0.220548	1.97971
23845	Clec5a	2.18737e-10	2.26382e-09	8.03452	4.44089e-16	8.90646e-15	8.1474	2.67787e-05	0.000499111	0.208017	0.301467	0.000223372	0.000779285	0.00433968	0.122603	9.49933e-11	5.21844e-09	0.584677	3.08164
142980	Tlr3	3.20363e-09	2.59058e-08	7.26095	4.44089e-16	8.90646e-15	8.14668	2.86608e-07	1.6523e-05	0.365156	0.466649	0.00832674	0.0153664	0.170927	0.563642	4.17726e-12	3.49786e-10	0.350433	2.07741
71911	Bdh1	3.3912e-14	8.20053e-13	10.6859	4.44089e-16	8.90646e-15	8.14414	0.00556358	0.021291	0.000713394	0.00514091	6.5303e-05	0.000301792	0.0945236	0.439136	6.52177e-09	1.97372e-07	-1.42029	-0.508017
68002	Sdhaf4	7.86994e-13	1.44987e-11	9.70734	4.44089e-16	8.90646e-15	8.1435	0.00852818	0.0291616	3.38835e-05	0.000604463	9.81796e-08	2.19882e-06	0.713792	0.91561	1.44637e-07	2.83332e-06	-1.55978	-0.190448
29869	Ulk2	9.96104e-15	2.70178e-13	11.0776	4.44089e-16	8.90646e-15	8.14332	0.000795836	0.00535098	5.87349e-05	0.00089772	2.21505e-06	2.32912e-05	0.211159	0.612041	1.94491e-06	2.47003e-05	-1.3887	-0.560922
72821	Scn2b	1.22552e-14	3.28292e-13	11.0109	4.44089e-16	8.90646e-15	8.14299	9.85586e-06	0.000247819	5.31558e-05	0.000831731	1.47225e-05	9.66333e-05	0.01511	0.215457	0.000395448	0.00182077	-1.60311	-0.854146
15129	Hbb-b1	5.72805e-09	4.40857e-08	7.09466	4.44089e-16	8.90646e-15	8.14248	2.73178e-07	1.59557e-05	0.00150028	0.00865753	0.0167827	0.0283395	0.890984	0.972489	9.28633e-12	6.90193e-10	-2.88806	-0.171755
244654	Mtss1l	1.15422e-13	2.51804e-12	10.3003	4.44089e-16	8.90646e-15	8.13418	2.34469e-05	0.000454026	0.000171836	0.00191713	8.51791e-08	1.95977e-06	0.0139726	0.207166	0.00332188	0.0101894	-1.35628	-0.674363
56417	Adar	6.82398e-12	1.01238e-10	9.05495	4.44089e-16	8.90646e-15	8.13173	0.000676676	0.00481563	0.090456	0.160709	0.0215765	0.0352792	0.000662983	0.0476306	1.19647e-06	1.64469e-05	0.297915	0.789407
29817	Igfbp7	5.71373e-14	1.32667e-12	10.5209	4.44089e-16	8.90646e-15	8.12558	0.000111813	0.00135278	0.00244566	0.0122025	1.28402e-05	8.66796e-05	0.480688	0.818994	2.72436e-06	3.27571e-05	0.0956856	1.06038
78372	Snrnp25	9.30979e-15	2.53876e-13	11.0994	4.44089e-16	8.90646e-15	8.12308	0.00682433	0.0247419	0.00026157	0.00256528	1.05903e-07	2.32374e-06	0.192699	0.590361	9.52978e-07	1.3657e-05	-1.23405	-0.435322
279653	Pcdh19	2.15107e-12	3.60381e-11	9.40183	4.44089e-16	8.90646e-15	8.12306	6.95879e-05	0.000973332	0.108859	0.18421	2.10011e-08	6.63373e-07	0.125878	0.494961	1.30597e-06	1.77284e-05	-1.26667	-0.409792
319765	Igf2bp2	1.22265e-13	2.64826e-12	10.2823	4.44089e-16	8.90646e-15	8.12046	0.0146311	0.0434294	0.000221976	0.00228641	2.01114e-06	2.17651e-05	0.000942528	0.0549639	1.3808e-05	0.000125363	0.875143	2.32382
70785	Dennd1c	9.60353e-13	1.748e-11	9.64659	4.44089e-16	8.90646e-15	8.12024	0.0431728	0.0975538	0.000721183	0.00517736	9.84095e-10	5.92097e-08	0.0138999	0.207166	1.41939e-06	1.90957e-05	0.76199	1.91612
16792	Laptm5	3.02742e-14	7.4035e-13	10.7219	4.44089e-16	8.90646e-15	8.11872	0.0304012	0.0750477	0.000136034	0.00162567	5.19178e-05	0.000253846	0.000153156	0.0185772	5.74984e-06	6.05583e-05	1.01669	1.88518
20442	St3gal1	3.47684e-14	8.3809e-13	10.6779	4.44089e-16	8.90646e-15	8.11531	0.000179056	0.00188683	1.22675e-06	5.15933e-05	7.03948e-06	5.4819e-05	0.885743	0.971155	5.48533e-05	0.000369573	0.0273809	1.05927
56427	Tubd1	5.40047e-14	1.26361e-12	10.5387	4.44089e-16	8.90646e-15	8.11176	0.00551637	0.0211745	4.29786e-06	0.000128024	7.84168e-08	1.83418e-06	0.0833015	0.419329	0.000212433	0.00110532	-1.71961	-0.589864
76219	Arxes1	2.23596e-13	4.64405e-12	10.0945	4.44089e-16	8.90646e-15	8.10601	0.000425233	0.00349641	0.00298441	0.014057	0.00272092	0.00593848	0.125122	0.49455	1.1629e-07	2.35406e-06	-0.92418	-0.374158
71564	Izumo4	7.24105e-15	2.00711e-13	11.1806	4.44089e-16	8.90646e-15	8.10279	0.101623	0.187105	6.7502e-07	3.36666e-05	3.20757e-06	3.05869e-05	0.0017836	0.0774051	9.46071e-05	0.000573769	-1.50065	-0.451723
67801	Pllp	4.62363e-10	4.48806e-09	7.81769	4.44089e-16	8.90646e-15	8.10115	1.458e-07	9.95776e-06	1.64589e-06	6.36608e-05	4.43025e-07	6.93205e-06	0.015529	0.216806	5.7243e-06	6.03559e-05	-2.24373	1.27277
14077	Fabp3	1.65925e-14	4.2785e-13	10.9137	6.66134e-16	1.30659e-14	8.09663	0.0078321	0.027354	0.0369458	0.0837077	2.66312e-06	2.67405e-05	0.00130992	0.0655479	2.86e-05	0.000220791	-0.726886	-0.373035
16981	Lrrn3	2.38664e-14	5.94192e-13	10.7975	6.66134e-16	1.30659e-14	8.09589	0.0031247	0.0140625	2.22424e-05	0.000441413	7.2525e-06	5.60175e-05	0.198365	0.596921	3.64749e-06	4.17383e-05	-0.959319	-0.555622
73173	Pcdh18	1.45179e-14	3.82154e-13	10.9565	6.66134e-16	1.30659e-14	8.09156	0.000198	0.0020353	1.82087e-05	0.000384512	7.82738e-08	1.83418e-06	0.310455	0.704651	2.11722e-07	3.96803e-06	-1.90165	0.14933
17869	Myc	8.46008e-13	1.55481e-11	9.68526	6.66134e-16	1.30659e-14	8.09121	2.36468e-06	8.65924e-05	0.00595377	0.022596	1.0071e-07	2.24554e-06	0.903104	0.975692	6.14162e-06	6.37803e-05	-0.0174336	1.62934
14151	Fech	1.72621e-14	4.42857e-13	10.901	6.66134e-16	1.30659e-14	8.08239	0.00112404	0.0068897	0.00268977	0.013042	2.04898e-07	3.83067e-06	0.00439278	0.123111	2.34756e-05	0.000189825	-1.03343	-0.9018
110196	Fdps	5.68899e-13	1.08499e-11	9.80666	6.66134e-16	1.30659e-14	8.08095	0.295511	0.417572	0.000431363	0.00364363	1.99557e-07	3.74929e-06	0.0280694	0.275831	4.34077e-08	1.01409e-06	-1.54692	-0.35758
22778	Ikzf1	1.33904e-14	3.56186e-13	10.9824	6.66134e-16	1.30659e-14	8.07801	0.00855024	0.0292111	0.00338019	0.0153261	1.60861e-06	1.83381e-05	0.0370734	0.307835	6.87373e-07	1.05488e-05	0.636898	0.973237
66873	Tril	3.96478e-13	7.84777e-12	9.9176	6.66134e-16	1.30659e-14	8.07567	0.00177064	0.00944964	0.00083561	0.00575103	1.09665e-07	2.39588e-06	0.529965	0.844756	1.13922e-07	2.3185e-06	-1.40677	-0.278127
19260	Ptpn22	1.97053e-06	8.9883e-06	5.42179	6.66134e-16	1.30659e-14	8.07395	5.04482e-08	4.44706e-06	2.07577e-05	0.000420199	9.38902e-12	1.59951e-09	0.00210835	0.0847928	4.16e-12	3.49786e-10	-1.62196	2.71081
210044	Adcy2	1.13279e-14	3.05611e-13	11.0362	6.66134e-16	1.30659e-14	8.0727	1.70203e-05	0.00036042	9.0572e-06	0.000225123	1.12376e-05	7.81583e-05	0.1279	0.49779	5.4528e-05	0.00036788	-1.63794	-0.669284
14184	Fgfr3	2.58353e-12	4.23933e-11	9.34651	6.66134e-16	1.30659e-14	8.07133	1.59151e-05	0.000346819	0.0115312	0.0358712	0.00205087	0.00468869	0.152308	0.533482	7.17746e-09	2.13801e-07	-1.31984	-0.523672
15488	Hsd17b4	7.76306e-12	1.13833e-10	9.01646	6.66134e-16	1.30659e-14	8.07111	3.98522e-05	0.000654223	0.000487136	0.00393708	4.76497e-08	1.27087e-06	0.455632	0.803175	7.24233e-08	1.59047e-06	-1.6227	0.30709
226781	Slc30a10	2.98369e-13	6.03182e-12	10.0053	6.66134e-16	1.30659e-14	8.06989	1.64592e-05	0.000354984	0.00181106	0.00980338	0.000428171	0.00130439	0.130955	0.502962	5.55381e-09	1.71152e-07	-1.66133	-0.416354
19650	Rbl1	1.90534e-12	3.23503e-11	9.43851	6.66134e-16	1.30659e-14	8.06792	2.56524e-05	0.000484964	0.123744	0.202878	6.61083e-08	1.62945e-06	0.045948	0.33376	3.16969e-05	0.000240655	0.282761	1.23454
16149	Cd74	7.21343e-10	6.7016e-09	7.68929	6.66134e-16	1.30659e-14	8.06342	1.61236e-05	0.000350238	0.073815	0.138034	0.383037	0.441039	9.1986e-05	0.0142315	5.82548e-11	3.41027e-09	0.253544	1.96519
14960	H2-Aa	4.21487e-11	5.1956e-10	8.51551	6.66134e-16	1.30659e-14	8.06292	0.000190048	0.00197769	0.000219827	0.00227665	0.271869	0.327201	0.000727506	0.0497479	1.91703e-09	6.75954e-08	0.337044	1.90684
66181	Nop10	5.49355e-13	1.05168e-11	9.81738	6.66134e-16	1.30659e-14	8.05817	0.00395324	0.0166775	0.0178564	0.0492108	6.66462e-07	9.61455e-06	0.196495	0.595215	8.97508e-08	1.90856e-06	-1.03231	-0.417427
327978	Slfn5	1.83307e-10	1.9341e-09	8.08586	8.88178e-16	1.71113e-14	8.05478	5.29056e-07	2.65614e-05	0.000681214	0.00498002	0.0432243	0.0648943	0.882976	0.97088	1.15736e-09	4.40903e-08	-0.0215444	1.82855
105837	Mtbp	2.24882e-13	4.65801e-12	10.0928	8.88178e-16	1.71113e-14	8.05104	9.97931e-05	0.0012443	0.0123428	0.0376316	7.23034e-07	1.02168e-05	0.18712	0.584322	7.74939e-06	7.75553e-05	0.37754	1.12903
71263	Mro	8.59137e-14	1.93268e-12	10.3927	8.88178e-16	1.71113e-14	8.04977	0.000609741	0.00448503	0.129445	0.210201	3.90713e-05	0.000204841	0.00271219	0.0978749	1.24003e-05	0.000114853	-0.798479	-0.204499
270162	Elmod1	4.37101e-14	1.04367e-12	10.6055	8.88178e-16	1.71113e-14	8.04879	0.000605062	0.00445987	0.000402164	0.00346849	4.70513e-06	4.05106e-05	0.201034	0.599998	2.64623e-05	0.000207779	-0.789352	-0.471832
66355	Gmpr	6.47846e-14	1.4928e-12	10.4814	8.88178e-16	1.71113e-14	8.04796	2.39041e-05	0.000459942	0.0274915	0.067297	1.1584e-06	1.43143e-05	0.0242662	0.260201	5.78984e-06	6.07933e-05	-1.28638	-0.613906
27275	Nufip1	1.53513e-13	3.25989e-12	10.2114	8.88178e-16	1.71113e-14	8.04646	0.000545803	0.00413792	0.00533711	0.021024	8.57551e-05	0.000371916	0.508963	0.834259	1.4254e-06	1.91425e-05	0.119549	0.823795
236899	Pcyt1b	5.57245e-14	1.29632e-12	10.5288	8.88178e-16	1.71113e-14	8.04075	7.77779e-05	0.00104452	0.0516993	0.107278	6.02395e-05	0.000283914	0.00226331	0.0879908	3.32325e-06	3.87114e-05	-0.998539	-0.430988
244484	Wdr17	1.35174e-14	3.58934e-13	10.9794	8.88178e-16	1.71113e-14	8.0405	0.000470661	0.00375192	0.000296036	0.00281473	1.37667e-07	2.84966e-06	0.0909542	0.432303	0.000274205	0.00136222	-1.11344	-0.541734
55989	Nop58	2.74972e-10	2.78313e-09	7.96813	8.88178e-16	1.71113e-14	8.0353	3.81949e-05	0.000636385	0.000164425	0.00185543	0.000382284	0.00118945	0.538668	0.848667	1.12419e-09	4.30427e-08	-0.316508	1.39803
67454	Ikbip	1.4266e-14	3.76177e-13	10.9621	8.88178e-16	1.71113e-14	8.03394	0.000381921	0.00322781	2.9122e-07	1.78043e-05	3.02753e-05	0.000167408	0.591553	0.871093	1.76436e-06	2.29035e-05	-1.77095	-0.0843677
68082	Dusp19	5.8634e-14	1.35727e-12	10.5128	8.88178e-16	1.71113e-14	8.03211	6.06304e-05	0.000884276	0.0106547	0.0338246	7.61034e-07	1.0632e-05	0.0423299	0.324147	6.46886e-06	6.66763e-05	-1.49635	-0.579048
14677	Gnai1	1.44879e-13	3.09825e-12	10.2294	8.88178e-16	1.71113e-14	8.02954	7.40737e-06	0.000204573	0.0165808	0.0466244	1.22114e-05	8.34756e-05	0.0154392	0.216149	4.71319e-06	5.14481e-05	-1.27546	-0.893154
71584	Gdpd2	1.24238e-12	2.21352e-11	9.56821	8.88178e-16	1.71113e-14	8.02783	0.00094884	0.00610624	2.91469e-05	0.000540252	4.45707e-06	3.90399e-05	0.5958	0.87212	5.87105e-08	1.33259e-06	-1.42157	0.192904
74616	Scrn3	1.62615e-14	4.21464e-13	10.9201	8.88178e-16	1.71113e-14	8.02721	0.00234435	0.0115594	5.36361e-06	0.000152006	1.2541e-06	1.51632e-05	0.961038	0.993066	6.69306e-06	6.8614e-05	-1.02642	0.00661974
23963	Tenm1	7.94093e-15	2.18117e-13	11.1508	1.11022e-15	2.11207e-14	8.02494	0.00019905	0.00204057	0.000112134	0.00142513	0.000880897	0.00233581	0.0135982	0.205354	7.77601e-06	7.7719e-05	-1.14197	-0.956629
216829	Mmgt2	1.69434e-14	4.35418e-13	10.907	1.11022e-15	2.11207e-14	8.01812	0.000320128	0.00285181	0.000228771	0.00234051	0.000164644	0.000616319	0.382915	0.761545	5.04357e-07	8.1179e-06	-0.99568	-0.210411
230872	Crocc	3.34803e-14	8.11387e-13	10.6899	1.11022e-15	2.11207e-14	8.01663	0.0090826	0.0305535	3.02809e-06	9.95919e-05	3.16438e-06	3.03852e-05	0.0143055	0.209161	2.79626e-05	0.000216642	-2.14488	-0.734683
54153	Rasa4	1.23564e-11	1.71406e-10	8.87808	1.11022e-15	2.11207e-14	8.01579	0.00014579	0.00162774	0.375553	0.477135	1.51364e-06	1.75592e-05	0.00611482	0.141806	1.62429e-06	2.13966e-05	0.221924	1.00462
73167	Arhgap8	2.50048e-14	6.18472e-13	10.7827	1.11022e-15	2.11207e-14	8.01558	0.0133953	0.040693	1.19447e-06	5.07491e-05	4.14149e-06	3.68721e-05	0.812474	0.949891	6.17612e-07	9.63399e-06	-0.0319917	1.11257
72565	Uaca	7.35396e-13	1.36143e-11	9.72807	1.11022e-15	2.11207e-14	8.01139	0.000341599	0.00298926	0.092909	0.163725	1.12435e-05	7.81634e-05	0.00377283	0.116318	7.95489e-06	7.91417e-05	0.374844	0.952832
27364	Srr	1.95871e-14	4.97454e-13	10.8606	1.11022e-15	2.11207e-14	8.00971	0.00118925	0.00716099	0.00023999	0.00242627	7.81009e-07	1.07946e-05	0.0512677	0.347018	0.00019886	0.00105203	-0.991498	-0.772388
74617	Scpep1	2.54553e-13	5.21558e-12	10.0544	1.11022e-15	2.11207e-14	8.00836	1.44235e-05	0.000325916	0.000170104	0.00190201	4.54125e-07	7.062e-06	0.393611	0.766877	5.75547e-06	6.05583e-05	-0.149309	1.26113
18595	Pdgfra	1.0468e-14	2.83422e-13	11.0616	1.11022e-15	2.11207e-14	8.00519	0.000169996	0.00182607	0.00125084	0.00763187	4.93818e-05	0.000243885	0.00223137	0.0876476	0.000100581	0.000602529	-1.159	-0.821858
13869	Erbb4	2.91693e-13	5.92849e-12	10.0123	1.11022e-15	2.11207e-14	8.00244	1.36962e-05	0.000313216	0.000342001	0.00309457	1.01363e-08	3.72121e-07	0.516003	0.837226	0.00039449	0.00181857	-1.55766	-0.110168
17087	Ly96	2.64043e-12	4.30939e-11	9.33994	1.33227e-15	2.51242e-14	7.99995	0.000112983	0.00135741	0.202832	0.295138	2.01356e-06	2.17679e-05	0.00394414	0.117747	9.39299e-07	1.34736e-05	0.389177	1.37044
109689	Arrb1	6.97034e-15	1.93561e-13	11.1929	1.33227e-15	2.51242e-14	7.9955	0.00030051	0.00271857	0.00114025	0.00716223	5.04298e-06	4.25733e-05	0.0766218	0.408497	8.72065e-05	0.000537053	-0.868955	-0.473618
20409	Ostf1	4.86689e-13	9.42423e-12	9.85456	1.33227e-15	2.51242e-14	7.99387	8.20954e-05	0.00107956	0.0219669	0.0570899	1.94184e-07	3.66197e-06	0.0187565	0.23387	7.49276e-05	0.000474393	0.691889	1.16382
53321	Cntnap1	2.24871e-13	4.65801e-12	10.0928	1.33227e-15	2.51242e-14	7.99141	7.93049e-05	0.00105476	2.32836e-05	0.000455517	6.34344e-06	5.07131e-05	0.136069	0.510421	0.00257223	0.0082645	-1.07854	-0.518642
74152	Stra6l	3.49436e-13	6.98043e-12	9.95652	1.33227e-15	2.51242e-14	7.99064	0.0377026	0.0881084	2.80886e-06	9.42212e-05	2.53142e-08	7.76952e-07	0.204502	0.604652	3.15573e-05	0.000239955	0.19992	2.00203
17387	Mmp14	3.02644e-10	3.04694e-09	7.94033	1.33227e-15	2.51242e-14	7.98872	1.46308e-05	0.000328828	0.680739	0.754253	0.000177327	0.000651452	0.000787454	0.0503771	1.30663e-07	2.59307e-06	0.125471	1.25209
235106	Ntm	1.34477e-12	2.37916e-11	9.54414	1.33227e-15	2.51242e-14	7.98769	1.83654e-06	7.21389e-05	0.0108922	0.0344236	8.73834e-06	6.49146e-05	0.135867	0.510421	8.3056e-07	1.23043e-05	-1.55993	-0.838963
245886	Ankrd27	1.06191e-14	2.87e-13	11.057	1.55431e-15	2.91664e-14	7.98	0.00334077	0.0147676	1.1281e-05	0.000266421	8.2428e-07	1.12087e-05	0.106059	0.459599	6.61013e-05	0.000428485	-1.26724	-0.654083
17085	Ly9	3.53739e-11	4.43406e-10	8.56705	1.55431e-15	2.91664e-14	7.97774	0.00621967	0.0231702	0.150359	0.234856	6.49082e-07	9.4447e-06	0.0322094	0.292633	2.50873e-09	8.60575e-08	0.597112	1.61726
12018	Bak1	1.54843e-12	2.70164e-11	9.50134	1.55431e-15	2.91664e-14	7.97563	4.16074e-06	0.000135959	0.00343048	0.0154801	6.51589e-09	2.64863e-07	0.641647	0.892292	2.83614e-05	0.000219172	-0.0698644	1.56092
14763	Gpr37	1.03367e-12	1.86356e-11	9.62417	1.55431e-15	2.91664e-14	7.97467	3.18596e-07	1.80244e-05	0.000230722	0.0023557	2.08701e-05	0.000126579	0.238396	0.641221	0.000154876	0.000856394	-1.96136	-0.184424
65963	Tmem176b	2.9934e-12	4.80783e-11	9.30213	1.77636e-15	3.30874e-14	7.96364	0.000833286	0.00553892	0.00212327	0.0109836	0.160579	0.205737	0.00650014	0.146878	1.81364e-06	2.33631e-05	0.192191	0.775768
19242	Ptn	5.66164e-13	1.08113e-11	9.80814	1.77636e-15	3.30874e-14	7.96339	4.09679e-06	0.000135474	5.48484e-05	0.000850319	8.45609e-06	6.32411e-05	0.283103	0.685907	3.98396e-07	6.6672e-06	-1.65485	0.298642
18606	Enpp2	2.72139e-09	2.23399e-08	7.30769	1.77636e-15	3.30874e-14	7.96309	9.44136e-08	7.05808e-06	0.00155762	0.00887178	6.89733e-07	9.8751e-06	0.888058	0.971615	4.43318e-05	0.000312196	-2.16608	-0.128817
234463	Tmem184c	2.88972e-11	3.7352e-10	8.62664	1.77636e-15	3.30874e-14	7.95289	6.38945e-06	0.000184176	0.00188434	0.0100759	3.26142e-06	3.09447e-05	0.859484	0.96401	6.66004e-08	1.48499e-06	-1.61719	0.0995132
105000	Dnal1	5.18522e-13	9.9643e-12	9.83511	1.77636e-15	3.30874e-14	7.95211	1.71384e-05	0.000361911	0.00164673	0.00919959	7.59823e-06	5.80667e-05	0.656087	0.895655	1.51273e-05	0.000135702	-1.22808	-0.107463
20340	Glg1	2.6901e-13	5.48953e-12	10.0373	1.77636e-15	3.30874e-14	7.94946	6.07476e-05	0.000884779	0.0226095	0.0583101	8.08714e-07	1.10603e-05	0.0754362	0.405878	1.42326e-06	1.91308e-05	-1.16932	-0.561929
192663	Abcg4	2.00338e-16	7.48159e-15	12.3717	1.9984e-15	3.68162e-14	7.94851	0.00120778	0.00722096	6.68507e-05	0.000985982	7.61794e-06	5.81805e-05	0.00282012	0.0994388	0.000828932	0.00331704	-0.857382	-0.567847
77975	Tmem50b	2.99589e-11	3.83079e-10	8.616	1.9984e-15	3.68162e-14	7.94804	1.99718e-05	0.000405372	0.034675	0.0799	5.462e-06	4.53283e-05	0.391645	0.766308	1.18168e-08	3.27544e-07	-1.36198	-0.287546
140703	Emid1	4.6388e-14	1.10068e-12	10.5867	1.9984e-15	3.68162e-14	7.94495	0.0556768	0.118613	1.60292e-05	0.000348687	1.20568e-06	1.47068e-05	0.472467	0.813282	1.21957e-07	2.44915e-06	-1.29489	-0.14179
16598	Klf2	5.41552e-12	8.24399e-11	9.12409	1.9984e-15	3.68162e-14	7.94468	7.89758e-06	0.00021378	0.000161214	0.00183019	4.92088e-07	7.5288e-06	0.161355	0.547077	0.00262354	0.00837963	0.777863	1.38051
22401	Zmat3	9.76718e-14	2.15875e-12	10.3525	1.9984e-15	3.68162e-14	7.9433	0.009796	0.0323166	0.0305708	0.072731	1.09499e-06	1.38122e-05	0.00665052	0.148287	3.22946e-06	3.784e-05	-0.889736	-0.49046
76965	Slitrk1	5.53553e-14	1.29321e-12	10.5309	1.9984e-15	3.68162e-14	7.94328	3.77977e-05	0.000631154	0.00120893	0.00742095	2.50038e-06	2.55291e-05	0.0280329	0.275831	2.12619e-05	0.000176064	-2.05221	-0.962438
18027	Nfia	1.37006e-14	3.63162e-13	10.9751	1.9984e-15	3.68162e-14	7.93941	0.000208398	0.00211205	0.000618287	0.00465471	7.69804e-07	1.07179e-05	0.480907	0.818994	8.60364e-06	8.41692e-05	-1.07765	-0.100658
27984	Efhd2	4.75968e-13	9.25208e-12	9.8614	1.9984e-15	3.68162e-14	7.9362	0.0646452	0.13283	1.21515e-07	9.25836e-06	3.55073e-06	3.30689e-05	0.312206	0.705502	1.72055e-08	4.54476e-07	-0.190269	1.4803
14963	H2-Bl	1.55447e-12	2.70906e-11	9.50016	1.9984e-15	3.68162e-14	7.93549	2.13858e-08	2.34965e-06	0.000458723	0.00378414	7.92249e-09	3.07333e-07	0.297897	0.696748	9.32532e-05	0.000566695	-0.168152	3.49456
70834	Spag9	8.88225e-14	1.98632e-12	10.3823	2.22045e-15	4.06599e-14	7.93068	0.000190231	0.00197824	0.000981366	0.00643796	6.11137e-06	4.9419e-05	0.144482	0.521885	0.000147759	0.000822436	-0.910463	-0.492585
16979	Lrrn1	3.2971e-12	5.23462e-11	9.27304	2.22045e-15	4.06599e-14	7.92832	4.10244e-06	0.000135474	0.00479736	0.0194278	4.98595e-07	7.62066e-06	0.263265	0.667454	6.01741e-06	6.27483e-05	-2.09818	-0.799457
72865	Rtl8c	1.23872e-13	2.67925e-12	10.2782	2.22045e-15	4.06599e-14	7.92775	1.75442e-05	0.00036792	1.21424e-05	0.000281935	3.00215e-06	2.92297e-05	0.0338197	0.299001	0.00260485	0.0083293	-1.69298	-0.751934
240354	Malt1	7.22372e-14	1.64701e-12	10.4471	2.22045e-15	4.06599e-14	7.9274	0.00025323	0.00242698	0.00142608	0.00835696	6.56289e-07	9.51306e-06	0.0817755	0.41724	0.000200903	0.00105883	0.485922	1.02553
12565	Cdh9	2.54089e-12	4.17388e-11	9.35153	2.22045e-15	4.06599e-14	7.92363	1.69466e-05	0.0003604	0.00138712	0.00818666	3.5318e-08	1.01036e-06	0.310498	0.704651	5.33824e-06	5.69187e-05	-1.47382	0.156644
64292	Ptges	6.5825e-11	7.67916e-10	8.3847	2.44249e-15	4.44574e-14	7.92176	6.00717e-05	0.000880007	0.110745	0.186631	5.09288e-06	4.28514e-05	0.848363	0.960727	1.00409e-08	2.84029e-07	-0.0355506	1.22602
228765	Sdcbp2	5.57585e-12	8.45411e-11	9.11536	2.44249e-15	4.44574e-14	7.92094	0.770475	0.840052	1.51609e-06	6.01753e-05	2.38092e-09	1.19535e-07	0.600727	0.874277	1.23724e-06	1.69458e-05	0.080506	1.82305
74190	Exoc3l4	3.26826e-11	4.12601e-10	8.59036	2.44249e-15	4.44574e-14	7.92048	0.110336	0.199037	0.0945334	0.165798	1.44939e-09	8.02034e-08	0.0840235	0.420406	5.20703e-09	1.63795e-07	0.35093	1.82965
18212	Ntrk2	8.85164e-12	1.28184e-10	8.97733	2.44249e-15	4.44574e-14	7.9203	2.56255e-06	9.27287e-05	0.0115417	0.0358859	6.53655e-05	0.000301811	0.366482	0.75448	1.022e-07	2.1111e-06	-1.54169	-0.516138
14264	Fmod	1.55397e-11	2.11502e-10	8.81005	2.44249e-15	4.44574e-14	7.91919	5.19429e-05	0.000791516	0.0734485	0.13757	3.4959e-08	1.00391e-06	0.980152	0.995917	1.60254e-07	3.11509e-06	-1.43309	0.0054831
231130	Tnip2	2.64259e-11	3.43922e-10	8.65301	2.66454e-15	4.81522e-14	7.90882	0.000186067	0.00194428	1.04303e-06	4.6346e-05	4.97849e-06	4.21462e-05	0.080237	0.414856	1.05656e-06	1.48055e-05	-0.495386	1.18086
18033	Nfkb1	2.95689e-11	3.80258e-10	8.61986	2.66454e-15	4.81522e-14	7.90633	4.44011e-05	0.000707896	0.833703	0.876071	0.000314108	0.0010133	0.0112231	0.189683	3.3156e-08	8.06244e-07	0.0288697	1.07949
231470	Fras1	1.5243e-12	2.66567e-11	9.50611	2.66454e-15	4.81522e-14	7.90568	0.000116556	0.00139371	0.0169251	0.0472942	2.94293e-08	8.71499e-07	0.816994	0.950891	3.70889e-07	6.31135e-06	-1.56173	-0.0541878
317758	Gimap9	4.61507e-13	9.02886e-12	9.87089	2.66454e-15	4.81522e-14	7.90363	0.000180674	0.00190102	0.0161876	0.0458846	3.41852e-06	3.20344e-05	0.0265007	0.271489	2.88533e-05	0.000222294	0.400992	1.1157
72054	Cyp4f18	1.18347e-12	2.11851e-11	9.58298	2.66454e-15	4.81522e-14	7.90249	0.00116718	0.00706742	0.00594225	0.0225767	0.0010778	0.00274971	0.0635957	0.377097	2.12163e-08	5.48944e-07	0.777264	1.1239
22685	Zfp239	9.45795e-14	2.10266e-12	10.3626	2.66454e-15	4.81522e-14	7.90174	0.00181647	0.00963085	2.17534e-06	7.63485e-05	4.41359e-06	3.88386e-05	0.261429	0.665622	1.49952e-05	0.000134679	-2.00069	-0.465638
244954	Prss35	6.59985e-12	9.82976e-11	9.06493	2.88658e-15	5.19173e-14	7.89926	0.00245556	0.0119216	1.67228e-05	0.000360159	9.81881e-05	0.000414456	0.528534	0.843629	6.11216e-08	1.37701e-06	-1.67305	-0.468719
19090	Prkdc	2.22681e-13	4.6314e-12	10.0958	2.88658e-15	5.19173e-14	7.89702	0.000597882	0.00441702	2.26654e-05	0.000448634	9.87209e-06	7.08379e-05	0.0129044	0.201046	0.00021857	0.00113298	-2.31007	-0.78329
68275	Rpa1	1.18408e-13	2.57206e-12	10.2923	2.88658e-15	5.19173e-14	7.89443	0.000862902	0.00569567	0.000931384	0.00620459	1.75156e-07	3.37878e-06	0.00389397	0.116912	0.000112669	0.000660463	-1.36393	-0.72175
20262	Stmn3	5.91377e-13	1.12503e-11	9.79478	2.88658e-15	5.19173e-14	7.89131	2.54762e-06	9.24091e-05	0.00398502	0.0170922	5.15781e-06	4.32777e-05	0.0328133	0.29475	1.90346e-05	0.000161501	-2.0412	-1.19321
22200	Uba3	1.4174e-13	3.0397e-12	10.2362	3.10862e-15	5.55159e-14	7.89082	0.0356907	0.0844085	8.50233e-07	3.91831e-05	1.12137e-06	1.40051e-05	0.0738266	0.40178	9.51114e-05	0.00057614	-1.5031	-0.633713
231805	Pilra	5.05379e-12	7.71658e-11	9.1448	3.10862e-15	5.55159e-14	7.88942	0.0666301	0.136097	0.000358235	0.00318566	2.6734e-05	0.000152844	0.456497	0.803577	1.42729e-08	3.83889e-07	0.116878	1.20808
109222	Rarres1	4.99049e-14	1.1786e-12	10.5636	3.10862e-15	5.55159e-14	7.88926	2.52374e-05	0.00047891	0.00116462	0.00723985	1.6261e-05	0.00010487	0.204476	0.604652	5.36957e-06	5.72125e-05	-1.29693	-0.252978
11854	Rhod	1.85776e-12	3.16132e-11	9.44616	3.10862e-15	5.55159e-14	7.88687	0.00607956	0.0227826	0.0425561	0.0929869	1.76308e-07	3.39301e-06	0.0712024	0.397486	1.34112e-06	1.81393e-05	0.511783	0.977748
16184	Il2ra	5.99376e-13	1.13739e-11	9.79067	3.10862e-15	5.55159e-14	7.88595	4.72006e-05	0.000738698	3.15924e-07	1.90838e-05	9.83753e-07	1.27267e-05	0.447265	0.798944	0.00268029	0.00851603	0.161484	1.70828
27999	Fam3c	3.0399e-12	4.8722e-11	9.29749	3.10862e-15	5.55159e-14	7.88241	2.77351e-05	0.000509943	0.000439167	0.003689	7.16459e-07	1.01523e-05	0.652596	0.895655	5.62237e-06	5.9488e-05	-1.28986	0.137549
232146	Eva1a	2.72942e-12	4.42604e-11	9.32995	3.33067e-15	5.9133e-14	7.8812	0.0018954	0.00991873	0.0434256	0.0942873	1.47769e-07	2.96751e-06	0.116667	0.481204	1.83083e-06	2.35246e-05	-1.09155	-0.313128
57248	Ly6i	1.12844e-12	2.02478e-11	9.59746	3.33067e-15	5.9133e-14	7.87809	5.64843e-06	0.000169153	0.00403164	0.0172375	0.00016954	0.0006285	0.134219	0.50774	8.67184e-06	8.46635e-05	0.297731	1.56669
16190	Il4ra	1.56512e-12	2.72449e-11	9.49809	3.33067e-15	5.9133e-14	7.87787	8.54743e-07	3.9035e-05	7.56305e-08	6.5383e-06	5.37694e-05	0.000260464	0.287305	0.688931	0.000380319	0.00176775	-0.160724	1.77475
71927	Itfg1	7.49851e-15	2.07468e-13	11.1693	3.33067e-15	5.9133e-14	7.87684	0.000342738	0.00299688	3.30331e-05	0.000594832	1.15454e-06	1.42849e-05	0.93941	0.98689	7.61947e-06	7.65075e-05	-1.04587	-0.0111057
13841	Epha7	1.4547e-11	1.99063e-10	8.82962	3.33067e-15	5.9133e-14	7.8764	7.47958e-05	0.00102629	0.000433039	0.00365228	4.34503e-05	0.000221816	0.680593	0.904079	1.10072e-05	0.000103853	-1.06865	-0.179925
319845	Bbs9	3.53779e-13	7.05789e-12	9.95271	3.55271e-15	6.29279e-14	7.87182	2.31631e-05	0.000449679	5.35497e-07	2.85888e-05	2.52867e-06	2.58006e-05	0.0665002	0.384763	0.0109138	0.0269284	-1.64141	-0.494715
207592	Tbc1d16	2.04637e-09	1.72949e-08	7.38943	3.55271e-15	6.29279e-14	7.87001	0.00116029	0.00704536	0.0644766	0.125188	3.43704e-09	1.57917e-07	0.618307	0.881833	1.13262e-09	4.32562e-08	-1.88355	-0.0884445
216190	Appl2	1.20983e-11	1.68725e-10	8.88435	3.77476e-15	6.66273e-14	7.86475	8.1652e-06	0.000218457	0.00241174	0.0120882	2.66325e-08	8.07603e-07	0.958555	0.992462	2.82512e-06	3.38345e-05	-2.42417	0.0128191
59030	Mkks	3.1979e-11	4.05406e-10	8.59677	3.77476e-15	6.66273e-14	7.86381	0.434271	0.558238	4.93093e-06	0.000141865	8.88516e-08	2.02582e-06	0.331544	0.724229	2.01211e-06	2.53596e-05	-1.11846	-0.245019
19732	Rgl2	9.74516e-11	1.09095e-09	8.26995	3.77476e-15	6.66273e-14	7.85885	0.000286974	0.00263863	7.61565e-05	0.00108404	1.84519e-07	3.52353e-06	0.677592	0.903726	5.40998e-08	1.23162e-06	-2.13242	0.246226
235611	Plxnb1	2.82714e-10	2.85387e-09	7.96008	3.9968e-15	7.03827e-14	7.85767	2.7445e-05	0.000507494	0.00677702	0.0248136	3.06276e-07	5.19437e-06	0.192968	0.590884	3.11583e-09	1.03149e-07	-1.38232	0.497702
20397	Sgpl1	5.24364e-11	6.29477e-10	8.45137	3.9968e-15	7.03827e-14	7.85586	0.00019196	0.00198941	0.475123	0.571293	8.96127e-07	1.18458e-05	0.0850738	0.422552	8.93629e-07	1.30156e-05	0.133276	0.889892
72315	Ccdc74a	3.36372e-13	6.73722e-12	9.96827	4.21885e-15	7.38639e-14	7.84999	0.000168169	0.00181479	1.16578e-06	4.99311e-05	4.23965e-06	3.74819e-05	0.0995731	0.44888	0.000279872	0.00138538	-2.22178	-0.746701
98388	Chst10	4.18774e-12	6.52565e-11	9.20117	4.21885e-15	7.38639e-14	7.84982	9.2842e-05	0.00118591	0.000167951	0.00188349	4.06941e-07	6.47434e-06	0.532853	0.845903	2.25491e-05	0.000184406	-1.48285	-0.386689
216739	Acsl6	5.862e-12	8.87022e-11	9.10038	4.21885e-15	7.38639e-14	7.84951	3.16175e-05	0.000557424	0.00594403	0.0225767	3.06684e-05	0.000168966	0.364282	0.752574	8.9604e-07	1.30382e-05	-1.15837	-0.396275
21853	Timeless	4.88369e-09	3.79921e-08	7.14027	4.21885e-15	7.38639e-14	7.84861	7.8473e-05	0.00104737	0.731992	0.79462	6.9292e-08	1.67028e-06	0.13688	0.510421	2.28458e-08	5.86106e-07	0.12154	1.20163
216028	Lrrtm3	2.70986e-13	5.52244e-12	10.035	4.21885e-15	7.38639e-14	7.84654	0.000880364	0.00577839	3.20909e-06	0.000103966	3.17708e-06	3.04313e-05	0.329396	0.722346	4.97467e-05	0.000343001	-1.80169	-0.514759
75387	Sirt4	2.42041e-14	6.0161e-13	10.7931	4.44089e-15	7.75724e-14	7.84419	0.0763332	0.151213	3.89405e-05	0.000658946	3.47728e-08	1.00233e-06	0.0172245	0.227441	0.000115594	0.000674349	-1.25066	-0.417671
103161	Apof	4.74446e-11	5.77332e-10	8.48074	4.44089e-15	7.75724e-14	7.84274	0.131075	0.226454	0.0395834	0.0882075	8.90482e-08	2.02725e-06	0.145736	0.523116	1.69938e-10	8.70475e-09	0.485424	2.19619
12183	Bpgm	1.28986e-10	1.39992e-09	8.18817	4.66294e-15	8.11704e-14	7.83698	4.50427e-06	0.00014408	0.0432084	0.0940058	8.75777e-06	6.49634e-05	0.652939	0.895655	1.22072e-08	3.36519e-07	-1.63055	-0.1505
192156	Mvd	3.04984e-11	3.89052e-10	8.61074	4.66294e-15	8.11704e-14	7.836	0.0382306	0.0889038	0.0307408	0.0729676	1.23101e-07	2.59592e-06	0.232644	0.637051	6.85217e-08	1.51668e-06	-1.08296	-0.477262
55942	Sertad1	6.99655e-08	4.27921e-07	6.38042	4.66294e-15	8.11704e-14	7.83489	1.47634e-05	0.000329664	0.945915	0.961229	1.57065e-07	3.10485e-06	0.333072	0.725475	1.43134e-09	5.33219e-08	-0.0265918	1.5045
68585	Rtn4	9.05597e-14	2.01922e-12	10.3762	4.88498e-15	8.4647e-14	7.83101	0.000427962	0.00351123	0.00214272	0.0110578	0.000120418	0.000483593	0.151437	0.532399	5.3855e-07	8.50573e-06	-0.928124	-0.52845
56386	B4galt6	3.13604e-13	6.29783e-12	9.9899	4.88498e-15	8.4647e-14	7.82854	9.68709e-05	0.00122396	0.00831628	0.0286963	5.31506e-05	0.000258209	0.0730904	0.400504	8.69053e-06	8.47914e-05	-1.00508	-0.5082
27280	Phlda3	7.81286e-14	1.76804e-12	10.4225	4.88498e-15	8.4647e-14	7.82807	0.00762226	0.026839	0.0030317	0.0141899	6.46428e-06	5.15037e-05	0.0153573	0.215799	1.15461e-05	0.000108197	0.610228	0.978065
11941	Atp2b2	2.94002e-13	5.96741e-12	10.0098	4.88498e-15	8.4647e-14	7.82766	2.2914e-05	0.000446558	3.1307e-05	0.000570874	9.65096e-07	1.25711e-05	0.532716	0.845903	0.000256811	0.00129404	-1.61985	-0.199821
170757	Adgrl4	9.82204e-12	1.39964e-10	8.94634	5.10703e-15	8.80918e-14	7.82689	2.35848e-05	0.000456113	0.000533075	0.00418564	1.11323e-05	7.75321e-05	0.833816	0.956576	5.88387e-08	1.3335e-06	-1.87158	0.114905
78593	Nrip3	4.64786e-13	9.08129e-12	9.86871	5.10703e-15	8.80918e-14	7.82655	0.000128073	0.00149718	0.00525249	0.0207879	2.65394e-05	0.000152363	0.00948918	0.174687	0.00142663	0.00513792	-0.926112	-0.581691
217578	Baz1a	2.61775e-12	4.28159e-11	9.34254	5.10703e-15	8.80918e-14	7.82581	0.0014165	0.00807103	0.000318825	0.00294887	0.00166944	0.00394945	0.478427	0.818079	1.69405e-09	6.1595e-08	0.101195	1.85678
15081	H3f3b	1.33532e-08	9.47411e-08	6.85291	5.10703e-15	8.80918e-14	7.82462	1.31674e-05	0.000305735	0.994683	0.996493	0.000495848	0.00146779	0.00189384	0.0804324	6.68757e-09	2.00956e-07	0.00231954	1.24599
15569	Elavl2	2.9266e-12	4.72054e-11	9.30893	5.32907e-15	9.18175e-14	7.82118	4.82935e-05	0.000746214	0.0514344	0.106931	9.30894e-06	6.77265e-05	0.134134	0.507727	9.25195e-08	1.95373e-06	-1.37256	-0.461158
231014	9330182L06Rik	1.5459e-13	3.27359e-12	10.2092	5.55112e-15	9.54263e-14	7.81428	7.48682e-05	0.00102636	0.00045192	0.00375247	0.000106453	0.000441113	0.810781	0.949712	2.04402e-07	3.84988e-06	-1.28301	-0.0388973
59126	Nek6	4.05642e-11	5.02069e-10	8.52677	5.55112e-15	9.54263e-14	7.81129	0.000111884	0.00135278	0.000199548	0.00213703	4.16363e-05	0.000214818	0.628942	0.886188	8.4123e-06	8.27692e-05	-0.149457	1.00086
23792	Adam23	1.75517e-13	3.69609e-12	10.1697	5.77316e-15	9.87953e-14	7.80991	9.07506e-05	0.00116607	0.0035949	0.0159467	2.4337e-07	4.38239e-06	0.144928	0.521977	5.83792e-05	0.000388052	-1.1845	-0.463766
330050	Fam185a	8.30965e-14	1.87486e-12	10.4032	5.77316e-15	9.87953e-14	7.80925	0.000133108	0.00153591	0.00280201	0.01343	1.05925e-05	7.463e-05	0.0915103	0.433027	7.64809e-07	1.15614e-05	-1.57591	-0.734899
16409	Itgam	2.11732e-10	2.19282e-09	8.04397	5.77316e-15	9.87953e-14	7.80799	1.76066e-05	0.000368209	0.0056413	0.0218811	0.282141	0.337928	0.0329244	0.294757	8.59411e-10	3.47477e-08	0.178292	1.53883
17436	Me1	1.64925e-13	3.47788e-12	10.189	5.77316e-15	9.87953e-14	7.8075	0.000142773	0.00160526	0.000115452	0.0014551	0.000264181	0.000885782	0.19182	0.589336	1.56139e-06	2.0712e-05	-1.24489	-0.615173
13371	Dio2	9.79767e-13	1.7727e-11	9.64049	5.9952e-15	1.02479e-13	7.80516	0.00107231	0.00666598	6.80538e-05	0.00099549	6.1637e-09	2.52578e-07	0.46865	0.810309	0.000333591	0.00159757	-1.86104	-0.230439
11784	Apba2	8.82903e-15	2.41635e-13	11.1165	6.21725e-15	1.05917e-13	7.80042	0.000753866	0.00516032	0.000155023	0.0017793	3.87994e-06	3.51629e-05	0.0321758	0.292633	0.000539906	0.00235029	-0.932615	-0.618329
16428	Itk	3.73851e-13	7.43876e-12	9.9357	6.21725e-15	1.05917e-13	7.79759	0.000966258	0.00618325	0.00366004	0.0161459	3.02156e-08	8.913e-07	0.00166997	0.0755302	0.00142952	0.00514341	0.769329	1.65181
12633	Cflar	2.78519e-09	2.28019e-08	7.30104	6.21725e-15	1.05917e-13	7.79747	5.89518e-06	0.000174929	0.437037	0.535904	4.94791e-06	4.19107e-05	0.971126	0.994141	1.74806e-09	6.29551e-08	0.00514338	1.55326
17246	Mdm2	5.75127e-11	6.83392e-10	8.42427	6.43929e-15	1.09454e-13	7.79612	9.5705e-05	0.00121429	0.0119729	0.036808	7.44782e-06	5.72346e-05	0.804864	0.94695	4.68595e-06	5.12245e-05	0.0870051	0.979848
96875	Prg4	9.61675e-13	1.74831e-11	9.64617	6.43929e-15	1.09454e-13	7.79593	0.019158	0.0528807	9.58807e-06	0.000236766	4.51594e-06	3.93923e-05	0.170341	0.562803	1.07241e-09	4.13736e-08	-0.271593	2.32883
216505	Pik3ip1	1.28072e-12	2.27379e-11	9.55897	6.66134e-15	1.13101e-13	7.79037	0.000588678	0.00436884	0.0388282	0.086895	0.000496511	0.0014689	0.0606523	0.37081	3.56784e-08	8.5866e-07	0.425199	1.11011
21899	Tlr6	1.36864e-11	1.88306e-10	8.84772	6.88338e-15	1.1648e-13	7.78858	0.000274556	0.00256174	0.002093	0.0108611	5.06367e-10	3.44284e-08	0.000786313	0.0503771	0.0391251	0.0757521	0.589218	2.12661
15016	H2-Q5	2.24496e-10	2.31552e-09	8.02697	6.88338e-15	1.1648e-13	7.78513	1.46348e-08	1.73354e-06	0.000303482	0.00285623	1.96298e-08	6.31904e-07	0.229102	0.633197	0.0551033	0.100285	0.193049	3.57881
244962	Snx14	2.41723e-13	4.9864e-12	10.0704	6.88338e-15	1.1648e-13	7.78492	0.000534985	0.00408637	0.000326588	0.00299923	1.97266e-06	2.14715e-05	0.194947	0.593477	1.6397e-05	0.000143955	-1.63978	-0.699466
228602	4930402H24Rik	2.09312e-14	5.28051e-13	10.8394	7.10543e-15	1.19969e-13	7.78391	0.000564042	0.00423786	0.000255366	0.00252733	0.000212634	0.00074941	0.0617546	0.37408	3.2353e-07	5.64483e-06	-1.16871	-0.837811
320873	Cdh10	1.43795e-13	3.07941e-12	10.2317	7.10543e-15	1.19969e-13	7.78274	1.19835e-05	0.000283454	0.00022081	0.00227905	0.00011145	0.00045586	0.105776	0.458882	4.20165e-05	0.000299368	-1.33894	-0.75484
75104	Mmd2	3.6152e-12	5.70381e-11	9.24534	7.32747e-15	1.23581e-13	7.78048	5.89556e-06	0.000174929	0.000132407	0.00159456	6.76917e-06	5.33997e-05	0.717085	0.916777	2.68738e-05	0.000210248	-1.3432	0.116481
26879	B3galnt1	4.18307e-14	1.00037e-12	10.6194	7.54952e-15	1.26482e-13	7.77656	0.00207158	0.0106041	0.0087385	0.0296478	9.5426e-07	1.24728e-05	0.0173522	0.227787	3.61317e-06	4.15022e-05	-1.25663	-0.726681
20208	Saa1	6.91337e-10	6.4704e-09	7.70155	7.54952e-15	1.26482e-13	7.77616	0.369346	0.494091	5.65087e-09	9.01878e-07	1.86652e-11	2.69526e-09	0.0517984	0.348588	0.0020281	0.00680613	-0.326003	3.50191
12373	Casq2	5.92306e-13	1.12538e-11	9.7943	7.54952e-15	1.26482e-13	7.77565	0.000103077	0.00126966	0.000754281	0.00534662	1.62725e-07	3.17942e-06	0.750258	0.929695	1.80683e-05	0.000155008	-1.27075	-0.0520371
22773	Zic3	1.42052e-12	2.49282e-11	9.5275	7.54952e-15	1.26482e-13	7.7753	7.4728e-05	0.00102629	0.000356639	0.00318146	2.27285e-07	4.17098e-06	0.963299	0.993273	4.11953e-05	0.000294763	-1.19985	0.0122325
212307	Mapre2	4.90899e-13	9.48155e-12	9.85192	7.54952e-15	1.26482e-13	7.77469	0.00167384	0.0090489	0.005271	0.0208393	0.000274869	0.000915547	0.122045	0.489599	7.40324e-07	1.12473e-05	-0.837593	-0.504472
105387	Akr1c14	1.98657e-13	4.15453e-12	10.1312	7.54952e-15	1.26482e-13	7.77423	0.000750888	0.00514458	3.58301e-05	0.000625871	3.54264e-06	3.30138e-05	0.710565	0.913929	2.82316e-06	3.38345e-05	-2.35603	-0.0697358
79059	Nme3	5.20464e-13	9.98895e-12	9.83396	7.99361e-15	1.33626e-13	7.76783	0.0250005	0.0647186	1.59386e-06	6.19642e-05	2.12659e-07	3.93212e-06	0.312013	0.705367	5.57514e-05	0.000375023	-1.9367	-0.34951
234779	Plcg2	1.99751e-12	3.37263e-11	9.42422	7.99361e-15	1.33626e-13	7.7673	0.000765599	0.00520126	0.0215873	0.056374	0.000872932	0.0023182	0.000206448	0.0230159	3.36069e-07	5.80351e-06	0.710604	1.43087
21847	Klf10	5.02486e-12	7.68013e-11	9.14652	8.21565e-15	1.37036e-13	7.76367	7.5925e-05	0.00102875	2.37604e-05	0.000462966	1.82742e-07	3.49399e-06	0.424462	0.7858	3.25204e-05	0.00024531	-0.265686	1.37253
57874	Hacd3	1.05163e-13	2.3142e-12	10.3294	8.21565e-15	1.37036e-13	7.76332	0.00109793	0.00677802	0.0107997	0.034206	1.7974e-06	2.00236e-05	0.0368592	0.3073	5.59265e-05	0.000375904	-0.894608	-0.50166
52150	Kcnk6	7.21262e-11	8.31618e-10	8.35794	8.43769e-15	1.40585e-13	7.75998	0.00049706	0.00389278	0.126158	0.206013	0.00071808	0.0019828	0.00279869	0.0989132	1.91597e-08	5.01727e-07	0.592373	1.34534
67900	Mtfp1	2.98027e-13	6.03182e-12	10.0056	8.65974e-15	1.44126e-13	7.75691	3.9331e-05	0.000649604	0.00174744	0.00956489	1.06047e-06	1.34437e-05	0.0303289	0.286152	0.0004507	0.00202235	-1.57563	-0.942955
17035	Lxn	2.89953e-11	3.7415e-10	8.62564	8.88178e-15	1.47498e-13	7.75507	2.24163e-06	8.30992e-05	2.7269e-05	0.000515527	0.000414656	0.00127062	0.39589	0.767532	2.56017e-07	4.62661e-06	-1.62175	0.316507
18626	Per1	2.60994e-10	2.65583e-09	7.98326	8.88178e-15	1.47498e-13	7.75409	0.000628872	0.00456436	0.000352759	0.00316131	0.000728493	0.00200534	0.765724	0.934248	4.23455e-07	7.00156e-06	0.12567	0.971481
66853	Pnpla2	9.73304e-11	1.0907e-09	8.27032	9.10383e-15	1.5069e-13	7.75272	1.11624e-05	0.000268468	0.0724359	0.136228	1.37483e-07	2.84966e-06	0.0912444	0.432734	0.000132813	0.000755046	0.598252	1.38326
56526	Sept6	4.17935e-12	6.51927e-11	9.20177	9.10383e-15	1.5069e-13	7.75264	0.000191759	0.00198941	0.00472408	0.0192131	2.18552e-07	4.02635e-06	0.289347	0.689531	0.000175351	0.000950886	-0.977193	-0.418656
67254	2900011O08Rik	2.67097e-13	5.45785e-12	10.0395	9.10383e-15	1.5069e-13	7.7503	2.9086e-05	0.000526255	0.00080761	0.00561181	2.43553e-06	2.51208e-05	0.0817859	0.41724	0.000259815	0.00130657	-1.17253	-0.805027
71492	Bbs7	4.62901e-14	1.10008e-12	10.5873	9.32587e-15	1.54029e-13	7.7486	0.0093695	0.0312083	2.82201e-05	0.000530202	2.12227e-07	3.92892e-06	0.087454	0.427693	0.000199449	0.00105367	-1.24888	-0.539151
80859	Nfkbiz	2.06105e-09	1.74061e-08	7.38738	9.32587e-15	1.54029e-13	7.74811	1.7891e-06	7.06799e-05	0.156179	0.241607	0.0275586	0.0436316	0.136684	0.510421	1.01171e-09	3.9637e-08	0.420496	1.64781
16188	Il3ra	3.7565e-13	7.46476e-12	9.93422	9.54792e-15	1.57183e-13	7.74644	0.00109751	0.00677802	0.000822952	0.00568456	2.681e-07	4.73216e-06	0.130878	0.502962	0.000107121	0.000634687	0.61553	1.34044
70747	Tspan2	8.2663e-09	6.16155e-08	6.98984	9.54792e-15	1.57183e-13	7.74636	9.27231e-08	6.99437e-06	0.000200331	0.00214054	7.61736e-08	1.79865e-06	0.0467718	0.335933	7.12343e-05	0.00045479	-2.055	1.13542
14940	Gzmc	2.61768e-12	4.28159e-11	9.34255	9.54792e-15	1.57183e-13	7.74587	0.0928898	0.174804	1.51713e-05	0.000333373	1.56208e-08	5.33045e-07	0.783561	0.93991	8.70715e-07	1.27924e-05	0.0562387	2.57907
330450	Far2	6.16495e-13	1.15971e-11	9.78204	9.76996e-15	1.60316e-13	7.74285	0.000705017	0.00493547	9.74686e-06	0.000239517	2.30199e-05	0.000136928	0.468725	0.810309	3.67359e-06	4.19736e-05	-1.05018	0.129659
16970	Lrmp	4.00828e-12	6.27826e-11	9.21432	9.76996e-15	1.60316e-13	7.74232	0.177176	0.285054	1.83985e-06	6.8579e-05	6.36946e-07	9.27702e-06	0.390921	0.766031	8.27851e-06	8.18245e-05	0.310492	1.17087
27416	Abcc5	1.36772e-13	2.94565e-12	10.2473	9.76996e-15	1.60316e-13	7.74164	0.000142377	0.00160381	5.65455e-05	0.00087217	2.47706e-06	2.54108e-05	0.024729	0.263046	0.000691941	0.00286489	-1.85158	-0.781609
225845	Pla2g16	1.70443e-11	2.3012e-10	8.78266	9.99201e-15	1.63783e-13	7.73997	7.31621e-06	0.000202794	0.00835456	0.0287891	0.00133404	0.0032777	0.665306	0.898733	2.14857e-09	7.43757e-08	-0.070719	1.5126
22340	Vegfb	4.70595e-13	9.15938e-12	9.86489	1.02141e-14	1.67241e-13	7.73792	0.000216335	0.00216649	6.28603e-06	0.000171728	9.07252e-06	6.66172e-05	0.183014	0.579478	0.000784616	0.0031707	-1.23299	-0.61791
12177	Bnip3l	1.48101e-13	3.1538e-12	10.2225	1.06581e-14	1.73762e-13	7.73222	0.000153513	0.00169153	0.0125264	0.0379895	9.7321e-07	1.26445e-05	0.0285702	0.277328	0.000171132	0.00093167	-1.01779	-0.589482
71862	Gpr160	1.61809e-12	2.79425e-11	9.488	1.06581e-14	1.73762e-13	7.73191	0.167099	0.272513	0.00196208	0.0103764	2.88589e-07	4.97226e-06	0.00796663	0.162008	9.87712e-07	1.40353e-05	0.569414	1.85576
269831	Tspan12	1.38543e-12	2.43689e-11	9.5351	1.06581e-14	1.73762e-13	7.73087	0.0009663	0.00618325	0.000215175	0.00224683	1.5643e-05	0.000101316	0.273886	0.67667	4.87311e-05	0.000337533	-0.959577	-0.456152
218100	Zfp322a	1.19371e-12	2.12931e-11	9.58036	1.06581e-14	1.73762e-13	7.73047	0.00187486	0.00983619	0.0116342	0.0360584	9.12479e-07	1.20514e-05	0.00319184	0.106923	5.63639e-05	0.000377639	-1.18306	-0.990671
21354	Tap1	1.32174e-08	9.39535e-08	6.85583	1.08802e-14	1.77192e-13	7.7282	7.73565e-11	3.258e-08	1.06487e-08	1.44157e-06	7.87138e-08	1.83609e-06	7.79385e-05	0.0128446	0.00497798	0.0142065	-0.996752	4.22153
11601	Angpt2	6.51843e-11	7.62008e-10	8.38757	1.11022e-14	1.80614e-13	7.72597	0.000213325	0.00215018	0.0585766	0.116883	2.17498e-09	1.10661e-07	0.596408	0.87212	1.62228e-06	2.13888e-05	0.137777	1.82007
50911	Exosc9	1.5937e-11	2.16715e-10	8.80256	1.13243e-14	1.84029e-13	7.72335	0.00130564	0.00763739	1.47503e-08	1.89528e-06	2.92697e-07	5.00889e-06	0.263225	0.667454	0.00189804	0.00643938	0.163048	2.19594
110749	Chaf1b	2.99801e-12	4.81014e-11	9.30166	1.15463e-14	1.87436e-13	7.72092	0.00482568	0.0192292	9.21946e-05	0.00123518	1.82802e-09	9.65486e-08	0.0015316	0.0727683	0.0282611	0.0584896	0.432345	1.83564
80891	Fcrls	1.83608e-07	1.03798e-06	6.10482	1.17684e-14	1.90632e-13	7.71785	5.29784e-05	0.000803259	0.0357761	0.0818187	0.000161956	0.000609627	0.000145248	0.0181187	1.48815e-10	7.83451e-09	-1.52953	0.510461
238037	Wdcp	1.48501e-13	3.15789e-12	10.2217	1.17684e-14	1.90632e-13	7.71743	0.0162221	0.0468317	3.1899e-05	0.000577937	6.62013e-08	1.62945e-06	0.247897	0.652603	0.000134257	0.000760689	-1.14358	-0.373802
23924	Katna1	3.46358e-07	1.85172e-06	5.92307	1.19904e-14	1.93815e-13	7.71712	6.74958e-05	0.000956662	0.572657	0.661634	1.89955e-06	2.08401e-05	0.172053	0.564557	1.03443e-09	4.01127e-08	-0.181244	1.31572
70025	Acot7	4.69921e-13	9.15802e-12	9.86533	1.19904e-14	1.93815e-13	7.71699	0.00318881	0.0142538	0.000126407	0.00154813	3.53061e-07	5.79341e-06	0.199066	0.598026	0.000181934	0.000980273	-1.02662	-0.529379
67120	Ttc14	2.46069e-13	5.06916e-12	10.0649	1.24345e-14	2.00353e-13	7.71163	0.0010268	0.00646524	1.08754e-05	0.000259264	0.000379838	0.00118305	0.0552062	0.357189	0.000520893	0.00228194	-0.90743	-0.568831
269695	Rnft2	3.44138e-14	8.30864e-13	10.6812	1.24345e-14	2.00353e-13	7.71152	0.00130899	0.00764812	3.14905e-05	0.00057318	6.82703e-07	9.80221e-06	0.0195406	0.238546	0.00159622	0.00561268	-1.19722	-0.683182
50500	Ttpa	8.27696e-11	9.35137e-10	8.31767	1.24345e-14	2.00353e-13	7.711	0.000255053	0.00243982	0.356521	0.457711	1.56621e-06	1.8031e-05	0.470836	0.81209	1.03443e-09	4.01127e-08	-1.49549	-0.168519
14284	Fosl2	2.73125e-11	3.54852e-10	8.64327	1.26565e-14	2.03714e-13	7.70892	3.76951e-06	0.000126726	1.7279e-06	6.5538e-05	5.01114e-07	7.64375e-06	0.242844	0.645738	0.000119269	0.000691534	-0.458902	2.26193
12293	Cacna2d1	3.39655e-11	4.26666e-10	8.57902	1.28786e-14	2.06411e-13	7.70793	6.07057e-06	0.000178722	0.00531386	0.0209651	4.45616e-08	1.20008e-06	0.153867	0.536246	0.00394998	0.0117731	-1.43066	-0.697163
14680	Gnal	1.07819e-13	2.36235e-12	10.3216	1.28786e-14	2.06411e-13	7.70776	9.77652e-05	0.00123014	0.00331915	0.0151035	7.0369e-06	5.4819e-05	0.161879	0.548406	2.3382e-05	0.000189582	-1.07397	-0.347839
66793	Efcab1	1.28792e-12	2.28392e-11	9.55726	1.28786e-14	2.06411e-13	7.7066	0.000285814	0.00263116	0.0344639	0.0796071	4.59819e-07	7.1286e-06	0.0991231	0.44888	1.29338e-06	1.76193e-05	-1.42649	-0.436019
68708	Rabl2	1.80484e-12	3.08164e-11	9.45491	1.28786e-14	2.06411e-13	7.70641	0.196506	0.307379	2.87229e-05	0.000534352	7.51452e-07	1.05685e-05	0.0123772	0.198103	4.41027e-05	0.000311016	-1.36983	-0.526465
20201	S100a8	1.12089e-11	1.5824e-10	8.90704	1.31006e-14	2.09748e-13	7.70382	0.0867448	0.166295	0.0071922	0.0259119	6.21015e-07	9.07988e-06	0.0217096	0.250576	8.65336e-08	1.85069e-06	0.798365	3.27738
245522	Zc4h2	8.01787e-14	1.81173e-12	10.4144	1.39888e-14	2.23497e-13	7.69677	0.000193096	0.00199708	0.00137472	0.00814198	2.32418e-06	2.4252e-05	0.0719126	0.399084	0.000232605	0.00119308	-1.10838	-0.580129
68203	Diras2	3.28006e-11	4.13747e-10	8.58929	1.39888e-14	2.23497e-13	7.6958	0.000260179	0.00247016	0.0617807	0.121242	2.71552e-07	4.77642e-06	0.288563	0.689505	1.98736e-06	2.51523e-05	-1.01067	-0.391532
69186	Tmem256	1.81119e-13	3.8035e-12	10.1599	1.44329e-14	2.30349e-13	7.69197	0.0108747	0.0348367	2.80746e-05	0.000528779	0.000301704	0.000982481	0.223194	0.626447	9.14693e-07	1.32334e-05	-0.889699	-0.405299
77574	Tcaf1	7.74298e-13	1.42821e-11	9.71231	1.46549e-14	2.33402e-13	7.69144	0.000197474	0.00203265	0.000812343	0.00562922	3.02397e-06	2.93342e-05	0.00437076	0.123016	0.000590028	0.00251929	-1.46657	-0.903268
14658	Glrb	1.05762e-13	2.32401e-12	10.3276	1.46549e-14	2.33402e-13	7.69017	4.77724e-05	0.000744407	0.00016021	0.001824	0.000283358	0.000937061	0.0634727	0.37681	6.20474e-06	6.43037e-05	-1.51345	-0.906269
52118	Pvr	1.97537e-10	2.06723e-09	8.06413	1.4877e-14	2.36689e-13	7.68937	7.23105e-05	0.000999207	0.000667105	0.00491144	0.00203972	0.00466845	0.95947	0.992722	7.98107e-07	1.19239e-05	-0.0179835	1.09442
101497	Plekhg2	2.2097e-12	3.6898e-11	9.3937	1.5099e-14	2.3997e-13	7.68683	0.00478516	0.0191508	0.00355086	0.0158212	2.15379e-06	2.28202e-05	0.200928	0.599998	4.14961e-06	4.63643e-05	0.438228	0.990921
15976	Ifnar2	2.10175e-08	1.43479e-07	6.72349	1.55431e-14	2.46769e-13	7.68269	1.72268e-05	0.000362264	0.858682	0.894944	2.16902e-05	0.000130451	0.0161673	0.221036	1.01518e-07	2.09988e-06	0.0628586	1.20175
270757	Bpifc	6.52719e-11	7.62444e-10	8.38718	1.59872e-14	2.53554e-13	7.67999	0.000629772	0.00456871	2.19082e-08	2.53566e-06	3.77523e-09	1.71377e-07	0.911932	0.97916	0.0267689	0.0560052	0.0177766	3.4454
268902	Robo2	9.7629e-13	1.76852e-11	9.64157	1.62093e-14	2.56539e-13	7.67772	2.12377e-06	8.03009e-05	0.000762826	0.00538955	3.82595e-06	3.48636e-05	0.235001	0.638374	9.94665e-05	0.000597508	-1.6573	-0.44128
211548	Nomo1	7.74496e-14	1.75792e-12	10.4252	1.62093e-14	2.56539e-13	7.67685	0.000260627	0.00247285	0.000445044	0.00371368	1.29519e-06	1.55409e-05	0.0591956	0.367543	0.000810269	0.0032587	-1.0363	-0.681156
68794	Flnc	2.10606e-09	1.77598e-08	7.38118	1.64313e-14	2.59782e-13	7.67518	1.92876e-05	0.000393591	3.06016e-08	3.36219e-06	2.419e-11	3.30422e-09	0.759996	0.933082	0.333403	0.425259	-0.0778226	2.66962
18438	P2rx4	3.27192e-10	3.27451e-09	7.91774	1.66533e-14	2.63019e-13	7.67377	1.69645e-05	0.0003604	0.465745	0.562231	3.59296e-06	3.33801e-05	0.0167999	0.225415	1.19172e-05	0.000110852	0.209523	1.21119
330723	Htra4	1.15257e-09	1.02795e-08	7.55434	1.73195e-14	2.73255e-13	7.66975	0.00013015	0.00150867	0.00144469	0.00843447	0.000632361	0.00178338	0.734177	0.924009	4.62789e-09	1.48034e-07	-0.161927	1.56851
57765	Tbx21	1.03345e-10	1.14961e-09	8.25281	1.75415e-14	2.76183e-13	7.66712	0.0126632	0.0390242	0.00361437	0.0160097	2.38857e-10	1.90608e-08	0.0832528	0.419329	0.000505811	0.00222487	0.275903	2.12007
319953	Ttll1	3.51869e-12	5.56313e-11	9.25347	1.75415e-14	2.76183e-13	7.66692	0.000575194	0.00429983	5.01936e-06	0.000143321	1.44836e-07	2.93136e-06	0.226191	0.630265	0.00485278	0.0139136	-1.30914	-0.566615
67916	Plpp3	6.16297e-13	1.15971e-11	9.78214	1.77636e-14	2.791e-13	7.66649	4.18734e-06	0.000136241	0.000151709	0.00175187	9.79346e-06	7.03636e-05	0.285607	0.688181	2.90997e-07	5.13034e-06	-1.57634	0.233354
67941	Rps27l	1.47467e-13	3.14471e-12	10.2239	1.77636e-14	2.791e-13	7.66587	0.00778485	0.0272516	0.00308248	0.0143408	0.000204709	0.000727995	0.0164058	0.222291	2.94502e-05	0.000226547	0.482503	0.709133
56367	Scoc	2.03491e-11	2.70643e-10	8.7302	1.82077e-14	2.85486e-13	7.66281	0.000367165	0.00313719	0.00442147	0.0183065	2.83317e-06	2.79579e-05	0.350678	0.741747	1.75405e-05	0.000152288	-1.00522	-0.429403
57266	Cxcl14	2.65049e-12	4.32116e-11	9.3388	1.82077e-14	2.85486e-13	7.66253	0.00193635	0.0100752	0.000194217	0.00210088	1.66133e-06	1.88401e-05	0.599649	0.873485	2.40632e-05	0.000193347	-1.05784	-0.199127
20257	Stmn2	1.61567e-11	2.19308e-10	8.79851	1.86517e-14	2.92146e-13	7.66006	2.28939e-05	0.000446558	0.0261943	0.0648103	4.35723e-06	3.84095e-05	0.160153	0.545549	1.47139e-05	0.000132477	-1.18822	-0.64368
56496	Tspan6	2.48744e-12	4.1007e-11	9.35795	1.88738e-14	2.95319e-13	7.65865	0.134106	0.230404	2.29788e-05	0.000451886	0.00377107	0.00782602	0.0730311	0.400324	2.97633e-08	7.31127e-07	-1.13255	-0.441891
26370	Cetn2	1.35997e-12	2.40324e-11	9.54073	1.93179e-14	3.01956e-13	7.65531	0.00448534	0.0182814	0.00133343	0.0079857	0.000121353	0.000485862	0.184878	0.581609	2.3732e-06	2.92541e-05	-0.872054	-0.488285
19762	Rit2	9.249e-12	1.33556e-10	8.96424	1.95399e-14	3.04799e-13	7.65435	0.00241705	0.0117925	6.79913e-06	0.000181175	9.46375e-06	6.85896e-05	0.570763	0.861943	0.000145933	0.000813767	-0.936247	-0.242626
60525	Acss2	8.5367e-13	1.56334e-11	9.68251	1.95399e-14	3.04799e-13	7.65356	0.088109	0.168166	0.0348307	0.0801613	2.61507e-07	4.64281e-06	0.00660954	0.147808	5.93891e-06	6.20421e-05	-0.968297	-0.37944
11535	Adm	3.91669e-10	3.85616e-09	7.86567	1.9762e-14	3.07946e-13	7.65267	2.74466e-05	0.000507494	0.0267698	0.0658689	6.21311e-05	0.0002912	0.862042	0.965178	1.49725e-09	5.52286e-08	-0.0663834	1.86519
11911	Atf4	1.84873e-08	1.27469e-07	6.76008	1.9984e-14	3.11086e-13	7.65003	1.00118e-05	0.000249916	0.0960751	0.167802	0.000372434	0.00116347	0.627054	0.885959	1.06679e-08	2.98426e-07	-0.209606	1.28602
104776	Aldh6a1	2.05721e-12	3.4542e-11	9.41531	2.10942e-14	3.27696e-13	7.64443	0.000217133	0.00217209	0.00140696	0.00828121	0.000270413	0.00090368	0.164289	0.552764	3.71728e-07	6.31854e-06	-1.30114	-0.77591
11514	Adcy8	5.97048e-12	9.01637e-11	9.0949	2.10942e-14	3.27696e-13	7.64438	6.39719e-05	0.000919376	0.00149644	0.00864346	8.21011e-06	6.16551e-05	0.276653	0.679289	2.68483e-05	0.000210243	-1.16259	-0.541813
213603	Slc44a3	6.21005e-11	7.30603e-10	8.40177	2.13163e-14	3.30806e-13	7.64265	0.000511786	0.00396921	0.141252	0.224446	6.58521e-06	5.2357e-05	0.916883	0.980551	2.37826e-10	1.19166e-08	0.0184292	1.60609
56233	Hdac7	3.71671e-11	4.62287e-10	8.5525	2.15383e-14	3.33569e-13	7.64152	0.0386386	0.0897012	1.81628e-09	4.04977e-07	2.78363e-07	4.86352e-06	0.493423	0.82565	0.00129272	0.0047378	0.327539	2.02857
319757	Smo	5.23639e-14	1.23092e-12	10.5484	2.15383e-14	3.33569e-13	7.64084	0.00038637	0.00325271	9.93674e-06	0.00024261	9.71275e-05	0.000411124	0.148257	0.527548	4.55986e-05	0.000319633	-1.12551	-0.581177
16351	Ipp	1.3827e-12	2.43689e-11	9.5357	2.22045e-14	3.43535e-13	7.63672	0.000789152	0.00531783	9.04599e-06	0.000225123	4.99443e-07	7.62594e-06	0.271254	0.673781	0.00110028	0.0041623	-1.51742	-0.508067
212514	Spice1	4.10404e-12	6.40839e-11	9.20723	2.24265e-14	3.46616e-13	7.63556	0.0524459	0.113258	1.11293e-06	4.80748e-05	1.46617e-09	8.08367e-08	0.952362	0.990833	0.000129193	0.000739735	-1.98737	0.0101378
74013	Rftn2	1.40657e-13	3.02074e-12	10.2386	2.28706e-14	3.52761e-13	7.63381	0.00353064	0.0153385	0.000950041	0.00630244	0.000357983	0.00112726	0.125961	0.495076	1.19052e-05	0.000110808	-0.7285	-0.426502
74202	Fblim1	6.24686e-12	9.36843e-11	9.08136	2.28706e-14	3.52761e-13	7.63288	0.00756862	0.0266749	2.3275e-05	0.000455517	7.88899e-09	3.07333e-07	0.0306511	0.287404	0.00476585	0.0137246	0.591444	2.02934
94066	Mrpl36	6.93902e-10	6.4864e-09	7.70048	2.33147e-14	3.59245e-13	7.63131	0.000444982	0.00360909	9.55971e-05	0.001267	6.14232e-07	8.98938e-06	0.221992	0.624926	4.30915e-06	4.77597e-05	-0.93944	0.460236
67516	Kctd4	1.82006e-10	1.92171e-09	8.08793	2.42029e-14	3.72552e-13	7.62651	2.99174e-05	0.000536814	0.121231	0.199772	1.52269e-08	5.21152e-07	0.912292	0.979291	3.86869e-07	6.53196e-06	-1.61208	0.0393427
320635	Cyb5r2	9.33759e-12	1.34667e-10	8.9614	2.4869e-14	3.82418e-13	7.62278	5.02775e-06	0.000156853	0.0173476	0.0481411	1.70991e-07	3.31108e-06	0.0215064	0.249867	0.00069762	0.00288603	0.598987	1.99647
238161	Akap6	1.06064e-13	2.32728e-12	10.3267	2.53131e-14	3.88458e-13	7.6207	5.07035e-05	0.000777317	4.15061e-05	0.000690038	0.000395027	0.00121984	0.0258067	0.268737	0.000107063	0.000634595	-1.3813	-0.963615
17454	Mov10	5.45414e-12	8.29445e-11	9.12197	2.53131e-14	3.88458e-13	7.61997	5.26895e-05	0.000800478	0.00559124	0.0217266	0.00121529	0.00302864	0.501574	0.829501	5.03582e-07	8.11403e-06	0.100016	1.11449
69479	1700029J07Rik	2.06291e-11	2.73448e-10	8.72616	2.55351e-14	3.9147e-13	7.61957	0.269205	0.389375	1.40085e-06	5.63386e-05	1.06813e-08	3.89303e-07	0.338887	0.730274	0.00014515	0.000809971	-1.75703	-0.354459
237911	Brip1	2.8083e-12	4.54424e-11	9.32136	2.77556e-14	4.25081e-13	7.60801	8.16945e-06	0.000218457	0.0109368	0.0344758	2.00353e-06	2.16983e-05	0.255614	0.660581	2.59878e-05	0.000204911	0.21015	1.60394
73067	Tmem192	5.04726e-11	6.07837e-10	8.46257	2.79776e-14	4.28049e-13	7.60765	3.99065e-05	0.000654223	0.00974007	0.0318411	0.0053758	0.0105608	0.286449	0.688404	5.49105e-09	1.70256e-07	0.420436	1.31373
68636	Fahd1	5.55602e-14	1.296e-12	10.5297	2.88658e-14	4.40748e-13	7.60378	0.00122501	0.0072866	0.000117634	0.00147529	6.69727e-06	5.31005e-05	0.0118219	0.194463	0.000586513	0.00250852	-1.32873	-0.830655
269109	Dpp10	2.27219e-10	2.33724e-09	8.02347	2.88658e-14	4.40748e-13	7.60342	4.8021e-06	0.000151035	0.00450188	0.0185425	1.21447e-06	1.47547e-05	0.528355	0.843629	0.000348711	0.00165291	-1.36774	-0.319533
73914	Irak3	1.34634e-09	1.18132e-08	7.50966	2.90878e-14	4.43246e-13	7.60217	0.000250069	0.00240428	0.0020729	0.0108079	0.0752992	0.105413	0.492119	0.825161	1.09412e-09	4.21042e-08	0.243658	1.33174
242557	Atg4c	2.34269e-11	3.08333e-10	8.68857	2.90878e-14	4.43246e-13	7.60186	6.93259e-05	0.000972655	7.31949e-07	3.55699e-05	6.83928e-08	1.66252e-06	0.466295	0.809999	0.00240858	0.00784172	-1.34083	0.216799
98660	Atp1a2	3.30868e-08	2.16795e-07	6.59405	2.93099e-14	4.46181e-13	7.60094	1.86828e-05	0.000383313	0.00255439	0.012542	3.23552e-08	9.41592e-07	0.104299	0.455859	1.66748e-07	3.22891e-06	-1.53294	0.996962
14009	Etv1	1.18893e-12	2.12578e-11	9.58158	2.9754e-14	4.52487e-13	7.59918	0.000746422	0.00512789	0.0020162	0.0105777	3.34127e-07	5.56706e-06	0.0448485	0.329774	0.000196517	0.00104109	-1.65601	-1.02494
14406	Gabrg2	1.61532e-11	2.19308e-10	8.79857	3.01981e-14	4.58781e-13	7.59791	1.05639e-05	0.000259318	0.00969714	0.0317792	3.40398e-06	3.19526e-05	0.532536	0.845903	4.69977e-06	5.13386e-05	-1.34562	-0.294958
100535	Oas1d	2.03426e-10	2.11857e-09	8.0556	3.06422e-14	4.64596e-13	7.59576	0.0142415	0.0426509	5.98963e-08	5.492e-06	1.50288e-08	5.1788e-07	0.493124	0.82543	0.00354403	0.0107512	0.118885	4.01152
50769	Atp8a2	4.10862e-14	9.8568e-13	10.6251	3.06422e-14	4.64596e-13	7.59568	0.000208531	0.00211205	0.000997146	0.00652513	2.6014e-05	0.000149958	0.117948	0.48307	2.32333e-05	0.00018878	-0.956224	-0.294887
19876	Robo1	2.10142e-11	2.78269e-10	8.72069	3.08642e-14	4.67496e-13	7.59419	0.00154647	0.0085616	0.17615	0.264224	9.84964e-07	1.27315e-05	0.226397	0.630536	9.63779e-07	1.37857e-05	-0.888135	-0.183323
69352	Necab1	1.5327e-11	2.08794e-10	8.81413	3.15303e-14	4.77109e-13	7.59196	1.38278e-05	0.000315274	0.0397708	0.0885081	2.43596e-05	0.000143044	0.49764	0.827198	3.53649e-07	6.05879e-06	-1.37476	-0.207843
64143	Ralb	2.94685e-13	5.97328e-12	10.0091	3.24185e-14	4.90059e-13	7.58793	0.00190921	0.00997844	0.00190922	0.0101677	9.48362e-05	0.00040255	0.122015	0.489599	8.82691e-05	0.000542495	0.459057	0.697296
11504	Adamts1	8.17039e-11	9.25483e-10	8.32146	3.33067e-14	5.02984e-13	7.58494	1.39495e-06	5.78618e-05	0.049716	0.104216	1.29075e-06	1.55409e-05	0.370149	0.756317	1.11011e-07	2.2623e-06	-0.191328	1.99791
11496	Adam22	2.52356e-12	4.14991e-11	9.3536	3.37508e-14	5.09183e-13	7.58291	8.90021e-06	0.000231864	0.00060432	0.00459053	0.000155653	0.000590151	0.000474594	0.0393213	0.00291374	0.00912771	-1.72697	-0.848469
74754	Dhcr24	1.38397e-12	2.43689e-11	9.53542	3.39728e-14	5.12024e-13	7.58228	5.62117e-05	0.000839686	0.0177924	0.0490815	0.000325372	0.00104254	0.0230183	0.255119	8.4213e-06	8.2804e-05	-1.14056	-0.687982
320772	Mdga2	6.1519e-14	1.41971e-12	10.4976	3.4861e-14	5.24888e-13	7.57926	0.000535997	0.00408792	0.00023147	0.00236095	3.64995e-06	3.36704e-05	0.00675465	0.149213	0.00417979	0.012336	-1.08145	-0.555032
17992	Ndufa4	1.6463e-14	4.25958e-13	10.9162	3.5083e-14	5.27708e-13	7.57838	0.000687254	0.00486014	0.000380385	0.00333568	1.75859e-05	0.000111331	0.0151418	0.215457	0.000233715	0.00119837	-1.02908	-0.688668
268780	Egflam	8.52165e-13	1.56334e-11	9.68305	3.55271e-14	5.33858e-13	7.5767	0.000739854	0.00509431	0.000658867	0.00487304	8.90501e-06	6.57981e-05	0.381985	0.761259	1.91395e-06	2.44065e-05	-0.852583	0.129262
24044	Scamp2	2.93768e-12	4.73338e-11	9.30779	3.77476e-14	5.66102e-13	7.56872	0.00118748	0.00715622	0.112913	0.1894	0.000124971	0.000495894	0.0016738	0.0755302	2.43e-06	2.98329e-05	0.394368	0.934288
72634	Tdrkh	3.77558e-13	7.49284e-12	9.93266	3.77476e-14	5.66102e-13	7.5687	0.000287908	0.00264241	0.000285241	0.0027355	4.78249e-05	0.000237979	0.0505505	0.34512	4.14141e-05	0.000296049	-1.76722	-0.949283
76448	Ppp1r18	3.86082e-13	7.652e-12	9.92579	3.81917e-14	5.72196e-13	7.56696	0.000668632	0.00477748	0.00802619	0.0280206	0.000108206	0.000445989	0.00263028	0.0965003	0.000211339	0.00110152	0.587034	1.02352
240334	Pcyox1l	2.47832e-13	5.09165e-12	10.0627	4.17444e-14	6.24806e-13	7.55545	0.000861912	0.00569567	0.00614689	0.0231091	2.35847e-05	0.000139521	0.0286204	0.277337	8.47111e-06	8.31858e-05	-1.138	-0.452162
68259	Ift80	1.19351e-12	2.12931e-11	9.58041	4.26326e-14	6.3747e-13	7.55266	0.00223645	0.0111948	0.000250272	0.00248991	1.66676e-06	1.88874e-05	0.0392299	0.313958	0.000215721	0.00112051	-1.81834	-0.630186
11419	Asic1	3.4828e-13	6.96651e-12	9.95754	4.28546e-14	6.40159e-13	7.55177	4.18841e-05	0.000678468	1.85176e-05	0.00038887	6.49436e-05	0.000301004	0.050448	0.344857	0.00110291	0.00416809	-1.51183	-0.750982
12866	Cox7a2	2.71713e-12	4.41541e-11	9.33131	4.32987e-14	6.46156e-13	7.5509	0.000214995	0.00215974	0.00061846	0.00465471	3.21344e-06	3.06236e-05	0.285309	0.687832	0.0006563	0.00274203	-0.895706	-0.402206
13713	Elk3	6.58923e-11	7.67916e-10	8.38441	4.35207e-14	6.48831e-13	7.55022	0.000173391	0.00185529	0.0468115	0.0998671	4.0193e-08	1.11206e-06	0.945314	0.988578	2.4036e-06	2.95567e-05	0.0216961	1.27271
16579	Kifap3	2.60732e-10	2.65495e-09	7.98355	4.39648e-14	6.54808e-13	7.54841	4.74673e-05	0.000740432	0.0187789	0.0509428	3.26823e-06	3.099e-05	0.744767	0.927701	1.94513e-06	2.47003e-05	-1.06923	-0.14909
22276	Uros	3.65144e-12	5.755e-11	9.24234	4.41869e-14	6.56825e-13	7.54833	0.019777	0.0542044	4.35486e-05	0.000711512	7.49667e-08	1.77601e-06	0.247411	0.652355	0.000178309	0.000962791	-1.21123	-0.55924
19699	Reln	3.55366e-12	5.61256e-11	9.2505	4.41869e-14	6.56825e-13	7.54813	0.0016405	0.00891834	0.000450781	0.00374506	2.91963e-07	5.00763e-06	0.718687	0.91733	3.24135e-06	3.79501e-05	-1.62739	-0.154891
216558	Ugp2	4.90106e-13	9.4783e-12	9.85241	4.44089e-14	6.59479e-13	7.54721	0.00149547	0.00836767	0.00957159	0.0315384	1.87425e-05	0.000116417	0.0638278	0.377547	4.55188e-05	0.000319221	-0.759447	-0.485346
11364	Acadm	4.41798e-10	4.30497e-09	7.83084	4.52971e-14	6.7201e-13	7.54449	0.000213141	0.00215013	0.00255294	0.0125389	2.30883e-07	4.20246e-06	0.307993	0.703819	4.54747e-07	7.42981e-06	-1.34977	0.44468
70892	Ttll7	1.11967e-11	1.58215e-10	8.90737	4.61853e-14	6.84517e-13	7.54201	9.64773e-06	0.000245259	6.33572e-05	0.000951832	2.16339e-07	3.99529e-06	0.926906	0.983355	0.0020505	0.00687217	-1.37302	0.026902
14088	Fancc	6.27625e-12	9.39393e-11	9.07996	4.66294e-14	6.90424e-13	7.54075	0.0584549	0.122968	2.04463e-07	1.35374e-05	1.2735e-08	4.52196e-07	0.175846	0.569119	0.00507052	0.0144212	-1.5433	-0.245012
52009	Jpt2	6.8313e-13	1.27243e-11	9.75062	4.75175e-14	7.02204e-13	7.53843	0.000970766	0.00620521	0.00487769	0.0196533	0.000166292	0.000620405	0.00170265	0.0761523	0.00189843	0.00643938	0.471277	0.804214
66237	Atp6v1g2	1.05623e-12	1.90197e-11	9.61759	4.75175e-14	7.02204e-13	7.53833	0.000731987	0.00506082	0.00723115	0.0260116	2.90174e-06	2.85134e-05	0.138156	0.512408	0.000148866	0.000827385	-0.825952	-0.416185
15979	Ifngr1	4.07958e-11	5.03702e-10	8.5251	4.88498e-14	7.21189e-13	7.53519	0.00200128	0.010342	0.242004	0.338088	1.43621e-05	9.46805e-05	0.00141029	0.0692002	1.5656e-05	0.000139469	0.282515	0.858909
69660	Tmbim1	7.44584e-11	8.54609e-10	8.34862	4.92939e-14	7.27037e-13	7.5337	0.000834229	0.00554276	0.170917	0.258407	1.20051e-06	1.46724e-05	0.10696	0.4619	7.39238e-06	7.45234e-05	0.310451	0.895376
18231	Nxph1	2.13487e-13	4.4524e-12	10.1089	4.996e-14	7.36146e-13	7.53226	0.00082588	0.00550175	0.0155507	0.0445758	3.5686e-05	0.000190585	0.0287841	0.278155	4.02499e-07	6.72844e-06	-1.29026	-0.537879
386750	Slitrk3	4.70709e-11	5.73244e-10	8.48306	5.06262e-14	7.45237e-13	7.53048	3.03816e-06	0.000106631	0.000128743	0.00156608	9.80488e-07	1.27061e-05	0.154413	0.537345	0.0203032	0.0448154	-1.54584	-0.650195
74002	Psd2	4.04726e-10	3.96925e-09	7.85618	5.08482e-14	7.47779e-13	7.52972	1.45019e-06	5.97494e-05	0.00333547	0.0151684	0.00560343	0.0109441	0.900107	0.974382	3.43635e-09	1.12531e-07	-1.74274	0.0535829
353502	Hcfc1r1	2.75275e-14	6.76453e-13	10.7521	5.12923e-14	7.53579e-13	7.52849	0.116482	0.207484	3.38205e-05	0.000604463	0.00022081	0.000772299	0.0133959	0.203542	5.69051e-06	6.00626e-05	-0.916552	-0.355617
217366	Lrrc45	1.68815e-09	1.45265e-08	7.44466	5.17364e-14	7.58634e-13	7.52772	0.00361293	0.0156244	7.16051e-07	3.49092e-05	4.40641e-09	1.94781e-07	0.293347	0.693656	0.00110748	0.00417911	-1.36362	0.41948
66156	Anapc11	4.1965e-13	8.27404e-12	9.90012	5.17364e-14	7.58634e-13	7.52731	0.00919968	0.0308227	0.000112631	0.00143024	8.5664e-07	1.15043e-05	0.0121864	0.196983	0.00239024	0.00778832	-1.01419	-0.609337
208777	Sned1	2.81477e-12	4.54984e-11	9.32067	5.21805e-14	7.64406e-13	7.52659	0.000122721	0.00145253	0.00255161	0.0125365	1.82748e-06	2.02546e-05	0.68071	0.904079	1.34588e-06	1.81874e-05	-1.12267	0.0707686
13711	Elf5	4.34049e-11	5.32879e-10	8.50688	5.28466e-14	7.73417e-13	7.52489	0.618426	0.719369	0.00187529	0.0100506	9.1427e-08	2.07517e-06	0.420257	0.78405	1.14486e-08	3.17918e-07	-1.40132	-0.125294
18642	Pfkm	5.12095e-14	1.20565e-12	10.5555	5.32907e-14	7.79165e-13	7.52356	0.000125906	0.00147984	0.000167767	0.00188349	1.59977e-06	1.83204e-05	0.0508597	0.345646	0.000338323	0.00161513	-1.20919	-0.593569
216549	Aftph	5.25131e-11	6.29477e-10	8.45094	5.61773e-14	8.20578e-13	7.51655	0.000120697	0.00143417	0.0343911	0.0795361	0.00109825	0.00279017	0.313438	0.707404	4.72615e-08	1.09068e-06	0.374643	1.04779
239435	Aard	2.02415e-12	3.40418e-11	9.42021	5.83977e-14	8.52191e-13	7.51165	0.008936	0.0301889	0.000664052	0.00489468	0.0163862	0.0277657	0.00204306	0.083737	1.67539e-07	3.23596e-06	-1.31645	-0.639861
29812	Ndrg3	9.45367e-12	1.35607e-10	8.95772	5.88418e-14	8.57022e-13	7.51061	2.68606e-05	0.000499706	0.00112558	0.00710495	5.76734e-07	8.5562e-06	0.219967	0.62221	0.000744042	0.00303546	-1.50927	-0.691725
240034	Zfp760	6.06316e-13	1.14483e-11	9.78714	5.88418e-14	8.57022e-13	7.51046	0.0045524	0.0184897	0.000151599	0.00175187	8.99708e-06	6.62203e-05	0.549148	0.85285	3.07707e-06	3.63636e-05	-1.37665	-0.124215
18795	Plcb1	3.35592e-12	5.31687e-11	9.26772	6.12843e-14	8.9174e-13	7.50547	1.78116e-05	0.000370962	0.00423272	0.0177676	1.48448e-06	1.73003e-05	0.0748488	0.404557	0.00099846	0.00385403	-1.44591	-0.45567
12826	Col4a1	3.43866e-09	2.76149e-08	7.24067	6.17284e-14	8.9734e-13	7.50428	8.04563e-06	0.000216675	0.00750094	0.0266907	0.0109808	0.0195435	0.975994	0.995164	4.67389e-09	1.48877e-07	0.0147949	1.30846
22793	Zyx	1.04201e-11	1.47793e-10	8.92875	6.23945e-14	9.06155e-13	7.50304	0.000158528	0.00173546	0.0845379	0.152791	1.36444e-07	2.83392e-06	0.188388	0.585739	2.20821e-05	0.000181634	0.312648	1.17119
382066	Prdm10	4.51906e-14	1.07733e-12	10.5949	6.39488e-14	9.2784e-13	7.49964	0.0262322	0.0670825	1.65775e-05	0.000358046	0.00201416	0.00462008	0.107748	0.463718	5.26002e-06	5.62429e-05	-0.752101	-0.253269
270110	Irf2bp2	4.48777e-12	6.92909e-11	9.18041	6.41709e-14	9.30171e-13	7.49936	0.000270832	0.00253949	0.0127838	0.0386033	0.0125407	0.0219818	0.00508487	0.132278	1.05836e-05	0.000100293	0.50043	0.90954
53378	Sdcbp	3.48618e-12	5.51747e-11	9.25626	6.50591e-14	9.42145e-13	7.49762	0.0163171	0.0470074	1.10896e-05	0.000263175	3.53943e-07	5.80161e-06	0.38363	0.762132	1.24163e-05	0.00011493	0.423061	1.59583
56289	Rassf1	2.70563e-12	4.40158e-11	9.33259	6.63913e-14	9.6052e-13	7.49482	0.000112882	0.00135727	0.000269194	0.00261804	7.13851e-06	5.53061e-05	0.369786	0.755906	0.000496521	0.00219291	0.289494	1.12044
235320	Zbtb16	1.60982e-08	1.12118e-07	6.79956	6.70575e-14	9.69233e-13	7.49347	2.76097e-05	0.000509267	4.30609e-05	0.000707356	0.031614	0.049243	0.456229	0.803502	4.91826e-07	7.94996e-06	-0.312445	1.16757
20907	Stx1a	3.84158e-11	4.76646e-10	8.54278	6.75016e-14	9.74723e-13	7.49251	1.00397e-06	4.37418e-05	0.999637	0.999637	3.83449e-06	3.48762e-05	0.00990366	0.177567	4.07034e-08	9.55333e-07	-1.83655	-8.40918e-05
12351	Car4	9.11062e-13	1.66284e-11	9.66265	6.9722e-14	1.00487e-12	7.48853	4.82474e-05	0.000746214	0.00027168	0.00263438	4.22293e-05	0.000216971	0.0260411	0.269627	0.00353616	0.0107338	-1.20084	-0.599999
170442	Bbox1	4.80801e-13	9.32214e-12	9.8583	6.9722e-14	1.00487e-12	7.48847	0.0144342	0.043047	0.000244873	0.00246211	4.6887e-06	4.04151e-05	0.0315118	0.29028	0.000228042	0.00117285	-0.888346	-0.454764
225187	Ankrd29	3.12349e-13	6.28094e-12	9.99113	6.99441e-14	1.00616e-12	7.488	0.000240654	0.00233159	0.000199991	0.00213841	4.09257e-05	0.00021236	0.633691	0.888398	1.03962e-05	9.88257e-05	-1.18692	-0.0729888
69769	Tnfaip8l2	2.23666e-09	1.87776e-08	7.36392	6.99441e-14	1.00616e-12	7.48794	0.185624	0.29489	0.33351	0.433918	1.11807e-06	1.39754e-05	0.001754	0.0770064	6.17383e-10	2.66688e-08	0.395802	2.02697
15571	Elavl3	1.62894e-11	2.20912e-10	8.79608	7.10543e-14	1.02116e-12	7.48591	3.07156e-05	0.000546608	0.0259236	0.0643928	1.19201e-06	1.46297e-05	0.0787146	0.412187	6.12775e-05	0.000403426	-1.25195	-0.569034
12291	Cacna1g	8.53744e-13	1.56334e-11	9.68248	7.17204e-14	1.02976e-12	7.48477	0.00103598	0.00650148	0.000276395	0.00267264	0.000935393	0.00245032	0.401629	0.771499	2.28883e-05	0.000186677	-0.764998	-0.21697
12192	Zfp36l1	9.81185e-12	1.3995e-10	8.94665	7.21645e-14	1.03515e-12	7.48373	0.00482151	0.0192176	0.153271	0.238323	0.00086455	0.00229809	0.00507071	0.132278	1.79552e-05	0.000154417	0.235632	0.668092
71960	Myh14	1.64408e-13	3.47179e-12	10.19	7.37188e-14	1.05645e-12	7.48097	0.00131439	0.00767378	0.000740252	0.00527706	5.36358e-06	4.47019e-05	0.34386	0.734324	3.16154e-05	0.000240277	-0.986286	-0.209995
72902	Spock3	9.20518e-10	8.38251e-09	7.61904	7.4829e-14	1.07135e-12	7.47927	1.09808e-05	0.000264691	0.00425815	0.0178192	0.00012864	0.000507531	0.511756	0.835765	6.12695e-08	1.37829e-06	-1.39252	0.29168
14293	Fpr1	2.02619e-10	2.11286e-09	8.05675	7.52731e-14	1.07669e-12	7.47817	0.00156426	0.00862447	0.0329176	0.076855	0.000175369	0.000645617	0.465892	0.809766	3.14737e-10	1.51014e-08	-0.105765	1.46143
245945	Rbm47	1.86179e-12	3.16462e-11	9.44551	7.81597e-14	1.11692e-12	7.4733	0.000520483	0.00400384	0.00109446	0.00697691	2.48989e-06	2.54791e-05	0.893619	0.972708	3.56654e-07	6.08963e-06	-0.0177386	2.44234
30955	Pik3cg	1.51704e-11	2.07033e-10	8.81718	7.92699e-14	1.13172e-12	7.47139	0.00139046	0.0079736	0.0753713	0.140322	0.00317764	0.00676866	0.00648437	0.146791	1.57627e-06	2.08728e-05	0.353756	0.856404
73998	Herc3	7.04599e-13	1.30921e-11	9.74115	7.99361e-14	1.14016e-12	7.47043	2.971e-05	0.000534806	0.000401062	0.00346293	0.000543391	0.00158045	0.00505088	0.132278	0.00141002	0.00509139	-1.13594	-0.772768
13602	Sparcl1	4.61207e-11	5.6303e-10	8.48905	8.06022e-14	1.14858e-12	7.46934	3.86886e-05	0.000642493	0.000255635	0.00252834	1.78126e-06	1.99024e-05	0.485944	0.821025	0.000619727	0.00261736	-1.19081	-0.378042
66425	Pcp4l1	6.20324e-12	9.32145e-11	9.08346	8.12683e-14	1.15699e-12	7.4681	8.35553e-05	0.00109163	0.000653934	0.00484602	1.06039e-06	1.34437e-05	0.0184613	0.232671	0.00886417	0.0227241	-1.13547	-0.723714
71839	Osgin1	1.61561e-12	2.79315e-11	9.48847	8.14904e-14	1.15906e-12	7.46772	0.0737864	0.147302	0.000489215	0.00394757	3.26899e-08	9.49511e-07	0.118139	0.48307	2.70804e-05	0.000211319	0.347199	1.44054
55983	Pdzrn3	1.65951e-12	2.85926e-11	9.48034	8.19345e-14	1.16428e-12	7.46709	0.00344728	0.0150704	1.44458e-05	0.000319747	2.945e-06	2.88264e-05	0.20931	0.609948	0.00020937	0.00109389	-2.20535	-0.39479
57914	Crlf2	7.84149e-12	1.14687e-10	9.01346	8.34888e-14	1.18526e-12	7.46466	0.000893296	0.00583611	5.83455e-05	0.00089357	1.58214e-07	3.11944e-06	0.946129	0.988823	0.000800603	0.00322697	-0.0146861	1.00595
57754	Cend1	2.47414e-12	4.08637e-11	9.35957	8.41549e-14	1.1936e-12	7.46358	0.000128975	0.00150112	0.0151492	0.0437758	8.22313e-05	0.000359495	0.0119002	0.195061	3.94254e-05	0.000284923	-1.08959	-0.786779
241656	Pak7	2.89514e-11	3.73903e-10	8.62608	8.61533e-14	1.2208e-12	7.46048	0.000303275	0.00273706	0.00101507	0.00661104	0.000143337	0.000552734	0.650648	0.894721	2.14454e-05	0.0001774	-0.904766	-0.16649
66226	Trappc2	7.07957e-13	1.31384e-11	9.73969	8.79297e-14	1.24481e-12	7.45791	0.000401164	0.00334937	0.000357309	0.00318303	2.80039e-05	0.000157959	0.809781	0.949126	1.77654e-08	4.68451e-07	-1.47504	0.0326246
14708	Gng7	1.89e-08	1.29901e-07	6.75378	8.90399e-14	1.25935e-12	7.45635	3.60253e-05	0.000610727	0.728099	0.791349	1.17421e-06	1.44861e-05	0.289411	0.689531	5.34056e-07	8.45236e-06	-1.1649	-0.106185
66771	Gid4	1.99105e-12	3.36548e-11	9.4252	9.08162e-14	1.28328e-12	7.45358	5.37262e-06	0.000162919	0.000363628	0.00321289	4.83828e-05	0.000240203	0.391409	0.766228	0.000138204	0.000778399	-1.50664	-0.171599
18762	Prkcz	7.28505e-14	1.6585e-12	10.4445	9.21485e-14	1.30089e-12	7.4517	0.000114208	0.00136831	0.00172763	0.00948193	0.00021133	0.000745333	0.00503418	0.132278	7.08856e-05	0.00045398	-1.05393	-0.755695
238799	Tnpo1	7.96232e-11	9.06659e-10	8.329	9.30367e-14	1.31221e-12	7.4505	0.000234996	0.00229872	0.203216	0.295527	1.4173e-07	2.89567e-06	0.776287	0.937554	7.94206e-07	1.1904e-05	-0.0442503	0.961364
18106	Cd244	1.56099e-10	1.6773e-09	8.1326	9.37028e-14	1.32037e-12	7.44944	0.00899248	0.0303256	0.104993	0.179187	2.11594e-06	2.25611e-05	0.846009	0.960073	1.88326e-09	6.65594e-08	0.0314577	1.44085
13653	Egr1	3.63632e-09	2.90944e-08	7.22467	9.61453e-14	1.35353e-12	7.44596	5.6563e-06	0.000169153	3.75461e-05	0.00064296	0.00345451	0.00726108	0.112884	0.472401	3.15199e-08	7.69572e-07	-0.736105	1.65822
94065	Mrpl34	8.38267e-12	1.22092e-10	8.99355	9.72555e-14	1.36789e-12	7.4447	0.00181764	0.00963085	1.57252e-06	6.18306e-05	5.41402e-08	1.39842e-06	0.456956	0.803755	0.000197917	0.00104814	-1.68772	0.207288
93881	Pcdhb10	2.75838e-10	2.79003e-09	7.96722	9.79217e-14	1.37599e-12	7.44354	0.348335	0.472826	3.02099e-05	0.00055723	2.70604e-08	8.17311e-07	0.44207	0.795631	3.85772e-05	0.000280801	-1.28753	-0.324382
110958	M1ap	1.69131e-10	1.80335e-09	8.10927	9.92539e-14	1.39342e-12	7.44189	0.0126026	0.0389086	6.41834e-06	0.000175027	1.28404e-08	4.54876e-07	0.145703	0.523116	0.00340257	0.0103823	0.277299	3.08156
238024	Fn3krp	6.00187e-13	1.1375e-11	9.79025	9.9698e-14	1.39835e-12	7.44135	0.00103032	0.00648202	0.00237713	0.0119503	1.42929e-05	9.43855e-05	0.295555	0.6953	1.2258e-06	1.68348e-05	-1.35913	-0.317172
17191	Mbd2	1.50911e-07	8.65723e-07	6.1609	1.01252e-13	1.41753e-12	7.43923	2.45781e-05	0.000468745	0.868698	0.902508	5.62965e-06	4.64148e-05	0.912959	0.979291	7.40102e-09	2.19597e-07	-0.0480582	1.13564
53618	Fut8	4.50905e-13	8.8432e-12	9.87803	1.01252e-13	1.41753e-12	7.43921	0.0121951	0.0380143	0.000284696	0.00273373	0.000290874	0.000956251	0.0307287	0.287598	6.16561e-07	9.62749e-06	-1.47819	-0.833001
20344	Selp	2.76308e-09	2.26576e-08	7.30333	1.03251e-13	1.44418e-12	7.43664	1.23678e-05	0.000291633	0.00583425	0.0223381	0.115021	0.15318	0.842256	0.958864	1.14282e-10	6.14446e-09	-0.0489512	1.6571
13063	Cycs	2.46918e-13	5.07974e-12	10.0638	1.06803e-13	1.49249e-12	7.43232	0.00470403	0.0189084	0.000478568	0.00388232	2.64419e-05	0.000151918	0.529421	0.844256	9.06572e-07	1.31535e-05	-0.935296	-0.108036
224794	Enpp4	1.51333e-10	1.63194e-09	8.14163	1.08136e-13	1.50972e-12	7.43048	9.04905e-05	0.00116371	0.111468	0.187578	0.00257958	0.00566752	0.00194063	0.081733	1.87637e-05	0.000159649	0.438141	1.00424
66797	Cntnap2	2.16071e-12	3.61596e-11	9.40047	1.08802e-13	1.51762e-12	7.42974	4.07515e-05	0.000662955	1.54884e-05	0.000339356	2.35267e-06	2.44491e-05	0.456935	0.803755	8.29338e-05	0.000514712	-1.49699	0.176241
69237	Gtpbp4	1.80045e-12	3.07761e-11	9.45565	1.0969e-13	1.5286e-12	7.42864	7.77307e-05	0.00104452	0.00181735	0.00983043	1.74301e-05	0.000110471	0.408898	0.77552	2.13772e-07	4.0015e-06	-0.150216	1.08625
330814	Adgrl1	3.84362e-12	6.02658e-11	9.22692	1.13465e-13	1.57831e-12	7.42427	1.40688e-05	0.000320287	0.000331426	0.00303081	2.54699e-05	0.000147733	0.136167	0.510421	0.000573879	0.00247122	-1.42385	-0.790313
22377	Wbp1	1.2514e-11	1.7296e-10	8.87431	1.13465e-13	1.57831e-12	7.42416	0.000464804	0.00372679	0.0109371	0.0344758	1.1266e-07	2.44021e-06	0.352637	0.74272	4.92801e-05	0.000340558	-1.13182	-0.279194
14860	Gsta4	8.3223e-12	1.2133e-10	8.99571	1.14575e-13	1.59229e-12	7.42296	7.55895e-07	3.52643e-05	0.000108046	0.00138528	8.63865e-05	0.000374012	0.141761	0.517342	0.00152197	0.00541564	-2.08042	-0.622362
52469	Coa3	1.32518e-12	2.34724e-11	9.5486	1.16129e-13	1.61241e-12	7.42118	0.0265208	0.0675926	0.000123205	0.00151996	3.97019e-08	1.10048e-06	0.0720678	0.399084	0.00174808	0.00602783	-1.09219	-0.482504
52898	Rnasek	4.35794e-13	8.57005e-12	9.88851	1.17018e-13	1.62326e-12	7.42023	0.00019578	0.00201658	0.000441055	0.00369164	2.61012e-06	2.63753e-05	0.0574087	0.362463	0.000407677	0.00186349	-1.22115	-0.7231
12481	Cd2	2.74235e-11	3.55989e-10	8.64207	1.17462e-13	1.62793e-12	7.4197	0.00245402	0.0119216	0.00260782	0.0127342	0.0439635	0.0658541	0.000219781	0.0239735	0.000111972	0.000657121	0.399619	0.986255
22165	Txk	1.09531e-10	1.20954e-09	8.23584	1.20792e-13	1.67256e-12	7.41585	0.00212109	0.0107702	3.626e-05	0.000629144	1.67268e-09	8.92999e-08	0.0243718	0.26078	0.105359	0.168793	0.426557	2.0159
27528	Nrep	5.9435e-09	4.56743e-08	7.08411	1.22791e-13	1.69868e-12	7.41381	8.80468e-06	0.000230963	0.00251477	0.0124198	1.70449e-05	0.000108495	0.00209327	0.0846352	1.74309e-11	1.18515e-09	-2.25276	1.47388
58234	Shank3	6.54253e-13	1.22222e-11	9.76384	1.25011e-13	1.72782e-12	7.41144	7.53659e-05	0.00102786	8.37976e-05	0.00116137	4.27155e-05	0.000218801	0.570284	0.861649	3.70421e-05	0.000272373	-1.45959	-0.127193
15208	Hes5	3.9542e-08	2.53826e-07	6.54322	1.25455e-13	1.73238e-12	7.41084	1.41556e-05	0.000321299	0.0624771	0.122261	1.03592e-07	2.28627e-06	0.0749873	0.404755	3.21715e-10	1.52659e-08	-1.73426	0.4965
17920	Myo6	2.50345e-12	4.12131e-11	9.35601	1.26565e-13	1.74612e-12	7.40982	1.23928e-05	0.00029177	0.000122989	0.00151853	1.00447e-05	7.16356e-05	0.385398	0.763047	1.15814e-05	0.000108331	-1.92054	0.203023
19252	Dusp1	1.8764e-09	1.60192e-08	7.41431	1.26787e-13	1.74759e-12	7.40953	1.36101e-05	0.000312661	0.00876779	0.0297199	3.75304e-06	3.43621e-05	0.435084	0.791152	8.61203e-07	1.26896e-05	-0.438097	1.77343
64085	Clstn2	1.16299e-12	2.08431e-11	9.58829	1.27454e-13	1.75518e-12	7.40887	0.000160419	0.00175236	1.3761e-05	0.000307736	0.00416192	0.00851707	0.393972	0.766877	3.89377e-05	0.000282699	-1.00528	-0.166473
229699	Slc16a4	7.28395e-11	8.38567e-10	8.35506	1.28564e-13	1.76886e-12	7.40768	0.0037906	0.0161896	4.3265e-05	0.000708406	2.7571e-05	0.000156215	0.630765	0.887187	1.49039e-06	1.98222e-05	-1.16389	0.182557
18189	Nrxn1	3.57938e-11	4.47039e-10	8.56358	1.30118e-13	1.78862e-12	7.40597	5.59834e-05	0.000837738	0.000137853	0.00163931	3.18874e-07	5.37197e-06	0.445855	0.798092	0.00854714	0.0220732	-1.1152	-0.302939
72585	Lypd1	3.74979e-12	5.89438e-11	9.23435	1.30784e-13	1.79615e-12	7.40535	6.03387e-05	0.000882482	0.00415553	0.0175848	3.09761e-07	5.23589e-06	0.0435487	0.327523	0.00424576	0.012496	-1.31204	-0.614445
72611	Zfp655	9.39826e-12	1.35068e-10	8.95948	1.3145e-13	1.80367e-12	7.40459	0.000338458	0.00297318	3.5e-05	0.000617777	4.60856e-06	3.99286e-05	0.133529	0.506777	7.97007e-07	1.19239e-05	-0.37933	1.2472
22228	Ucp2	9.39761e-12	1.35068e-10	8.9595	1.32783e-13	1.8203e-12	7.40346	6.86997e-06	0.000193611	0.00173851	0.0095332	0.000875545	0.00232446	0.571864	0.86227	3.44056e-07	5.91734e-06	-0.0802659	1.51182
14268	Fn1	6.37534e-12	9.52344e-11	9.07528	1.33893e-13	1.83386e-12	7.40218	0.00848758	0.0290822	0.00465878	0.0190034	2.83606e-06	2.79586e-05	0.618542	0.881887	2.54591e-07	4.60633e-06	-1.26819	-0.0707167
18415	Hspa4l	1.13356e-11	1.59879e-10	8.9037	1.34559e-13	1.84132e-12	7.40155	0.000106166	0.00130231	0.00852775	0.0291605	1.02375e-05	7.28054e-05	0.51122	0.835344	1.4123e-05	0.000127612	-1.09511	-0.160386
80888	Hspb8	6.74092e-08	4.14124e-07	6.39104	1.38334e-13	1.89127e-12	7.39802	1.98907e-06	7.61573e-05	0.517035	0.610182	4.69538e-05	0.000234723	0.0272921	0.272531	1.00044e-07	2.0735e-06	-0.218028	1.49233
319211	Nol4	2.32497e-12	3.86525e-11	9.37834	1.38556e-13	1.8926e-12	7.39774	2.28464e-05	0.000446558	0.00887559	0.0299969	0.00111448	0.00282241	0.0100273	0.178546	3.76144e-05	0.000275512	-1.22249	-0.768234
192169	Ufsp2	2.51637e-13	5.16281e-12	10.0579	1.39e-13	1.89695e-12	7.39721	0.0144486	0.0430731	0.000169942	0.00190159	8.67077e-05	0.000374975	0.0100772	0.178911	7.47714e-05	0.00047375	-1.10522	-0.748201
76479	Smndc1	1.57509e-12	2.73871e-11	9.49617	1.39222e-13	1.89789e-12	7.39716	0.000175174	0.00186778	1.14491e-05	0.000268716	0.00027708	0.000920702	0.868076	0.965448	7.77079e-05	0.000488275	-0.0305896	0.93549
71947	Tmem94	6.07841e-12	9.16112e-11	9.08954	1.39444e-13	1.89789e-12	7.39693	0.00233749	0.0115378	4.01123e-06	0.000120671	1.21154e-07	2.56197e-06	0.275895	0.678822	0.00414606	0.0122611	-1.39355	-0.480944
80334	Kcnip4	3.53859e-11	4.43406e-10	8.56695	1.39444e-13	1.89789e-12	7.3968	5.55474e-06	0.000167437	0.00780378	0.0274526	2.12249e-06	2.2569e-05	0.356092	0.745543	0.000110638	0.000651203	-1.47688	-0.300142
21915	Dtymk	6.04942e-13	1.14366e-11	9.78783	1.39888e-13	1.90223e-12	7.39636	0.961301	0.97402	0.000174082	0.00194075	3.71812e-06	3.41248e-05	0.00538012	0.135902	3.88637e-06	4.39653e-05	-1.0421	-0.00948695
208659	Fam20a	3.09274e-12	4.94643e-11	9.2923	1.40776e-13	1.91259e-12	7.39551	0.34304	0.467562	6.06474e-05	0.000920456	2.82033e-06	2.78942e-05	0.0471052	0.336404	1.61686e-05	0.000142445	-1.22148	-0.27443
17762	Mapt	2.19937e-12	3.6766e-11	9.39512	1.43663e-13	1.95006e-12	7.39294	0.0004173	0.00345178	0.00902447	0.0303457	1.76205e-05	0.000111445	0.150063	0.530294	1.85201e-06	2.37364e-05	-0.989759	-0.441872
20671	Sox17	1.11697e-09	1.00092e-08	7.56336	1.47216e-13	1.9965e-12	7.38957	0.00219598	0.011058	0.000362341	0.003209	0.000641174	0.00180361	0.343867	0.734324	2.63345e-08	6.61964e-07	-1.11536	0.307002
68738	Acss1	8.49514e-12	1.23375e-10	8.98958	1.52767e-13	2.06993e-12	7.38467	0.000132323	0.00152801	0.000199923	0.00213841	0.0146327	0.0251742	0.166205	0.556274	3.57623e-05	0.000264631	-0.97179	-0.424085
66841	Etfdh	4.08418e-13	8.07358e-12	9.90847	1.55209e-13	2.10114e-12	7.38256	0.00291767	0.0134257	0.000566293	0.00438516	2.17918e-06	2.3041e-05	0.252249	0.657261	2.45594e-05	0.000196509	-1.04642	-0.210483
243499	Lrrtm4	6.4891e-12	9.68383e-11	9.06999	1.56319e-13	2.11429e-12	7.3816	9.67006e-06	0.000245259	0.0014531	0.00846732	0.000100611	0.000421747	0.183687	0.579618	0.00013593	0.000769017	-1.45878	-0.235742
12775	Ccr7	2.87296e-11	3.71988e-10	8.62835	1.57208e-13	2.1244e-12	7.38096	0.427169	0.551212	3.39949e-07	2.02925e-05	3.85606e-08	1.07847e-06	0.131466	0.503611	0.00148522	0.0053058	0.23212	1.43556
74747	Ddit4	9.17576e-08	5.5011e-07	6.30303	1.64091e-13	2.21348e-12	7.37529	4.11445e-05	0.00066863	0.0028154	0.0134787	1.76037e-05	0.000111397	0.0615522	0.373601	1.03121e-06	1.45173e-05	-0.746308	1.11965
268885	Stfa2l1	3.1681e-10	3.1769e-09	7.92708	1.64091e-13	2.21348e-12	7.3752	0.20021	0.311821	1.28953e-05	0.000293572	1.02289e-06	1.31099e-05	0.59545	0.87212	8.16743e-10	3.33786e-08	-0.414993	2.21743
20892	Cenpx	1.2069e-11	1.68655e-10	8.88507	1.65201e-13	2.22647e-12	7.37437	0.125355	0.219219	1.27923e-05	0.000292105	3.74777e-06	3.43554e-05	0.545632	0.851742	1.94969e-05	0.00016432	-0.842744	-0.196994
59048	C1galt1c1	6.02202e-11	7.11659e-10	8.41078	1.66089e-13	2.23645e-12	7.37351	0.00479465	0.0191508	5.67465e-05	0.000872606	2.47556e-06	2.54108e-05	0.654751	0.895655	2.89418e-05	0.000222862	-1.55238	-0.27343
20720	Serpine2	1.64161e-13	3.47142e-12	10.1905	1.66533e-13	2.24044e-12	7.37318	0.00578588	0.0219204	1.77259e-05	0.000376414	0.00036602	0.00114756	0.0126462	0.199109	5.91981e-05	0.000391777	-1.38542	-0.756557
76566	Rflnb	4.76244e-12	7.30263e-11	9.16259	1.68754e-13	2.2683e-12	7.37144	0.00127977	0.0075209	0.000575931	0.00443037	6.92477e-05	0.00031539	0.773692	0.936954	6.57393e-07	1.01812e-05	-1.00593	0.0594376
68519	Eml1	1.07729e-10	1.19313e-09	8.24068	1.71418e-13	2.30208e-12	7.36932	0.000300336	0.00271857	0.0153442	0.0441386	8.73234e-07	1.16652e-05	0.572608	0.862838	0.000331572	0.00159142	-0.894127	-0.172242
76982	3110035E14Rik	1.56853e-10	1.6819e-09	8.1312	1.76748e-13	2.37154e-12	7.36522	1.89955e-06	7.34719e-05	0.10687	0.181512	4.72425e-05	0.000235855	0.0300102	0.284492	0.00015804	0.000869764	-1.69298	-0.582116
74199	Vit	7.84401e-12	1.14687e-10	9.01336	1.803e-13	2.41708e-12	7.36258	0.00279104	0.0129849	0.00322415	0.0148001	4.33662e-08	1.17205e-06	0.102981	0.454045	0.000215565	0.00112008	-1.44788	-0.714937
52430	Echdc2	4.26345e-11	5.25122e-10	8.51214	1.82743e-13	2.44765e-12	7.36084	0.036465	0.0857447	2.40299e-05	0.000465315	1.32059e-08	4.6242e-07	0.00174508	0.0770064	0.0584103	0.105129	-1.61031	-0.578218
20280	Scp2	2.65727e-12	4.32755e-11	9.33803	1.9007e-13	2.54355e-12	7.35564	0.000143709	0.00161043	0.00401012	0.0171659	3.45849e-05	0.000185751	0.286145	0.688181	3.99127e-05	0.000287759	-1.02429	-0.300097
54354	Rassf5	7.87994e-13	1.44995e-11	9.70695	1.94733e-13	2.60365e-12	7.35235	0.161266	0.265485	3.06029e-05	0.000561744	0.000369456	0.00115582	0.0596279	0.368418	5.14968e-06	5.52189e-05	0.320712	0.853215
228715	Smim26	4.66794e-13	9.1088e-12	9.86738	1.96954e-13	2.63102e-12	7.35087	0.00304434	0.0138227	0.00537272	0.0211313	2.10962e-05	0.000127791	0.0281709	0.275831	0.000189119	0.00101072	-0.71155	-0.606911
434784	Ldoc1	1.21763e-11	1.69218e-10	8.88244	1.98508e-13	2.64945e-12	7.34972	0.0574465	0.121445	1.48588e-06	5.93483e-05	2.42843e-07	4.37811e-06	0.014448	0.210284	0.0161535	0.0371765	-1.57669	-0.616059
15962	Ifna1	9.41362e-09	6.93871e-08	6.95272	2.02283e-13	2.69746e-12	7.34731	8.48242e-08	6.59541e-06	5.36504e-05	0.000836019	6.70618e-08	1.64263e-06	0.979164	0.995647	0.231219	0.316831	-0.00461921	2.1593
13614	Edn1	3.75366e-10	3.71011e-09	7.87797	2.07834e-13	2.76905e-12	7.34373	2.37012e-06	8.65924e-05	4.46633e-06	0.000131105	4.03573e-05	0.000209926	0.394147	0.766877	0.00110663	0.00417797	-0.320557	1.64684
19268	Ptprf	1.03349e-13	2.28089e-12	10.3348	2.08722e-13	2.77844e-12	7.3431	0.000462938	0.00371885	0.000136169	0.00162567	0.000923645	0.00242607	0.0329898	0.294924	3.3392e-05	0.000250514	-1.00282	-0.757365
28295	D10Jhu81e	1.65134e-12	2.84842e-11	9.48184	2.15383e-13	2.8646e-12	7.33887	0.00939106	0.0312596	6.47398e-05	0.000961396	3.91163e-06	3.53232e-05	0.123359	0.49215	0.000272855	0.00135729	-1.12502	-0.612953
19266	Ptprd	2.9561e-12	4.75801e-11	9.3059	2.19824e-13	2.9211e-12	7.33618	1.53324e-05	0.000338877	0.000305945	0.00287051	0.000256554	0.000866856	0.136802	0.510421	0.000131675	0.000750267	-1.636	-0.688102
320825	Samd5	7.08305e-11	8.18808e-10	8.36324	2.20712e-13	2.93033e-12	7.33555	3.47954e-06	0.000118489	0.00043335	0.00365228	0.000232102	0.00080272	0.679224	0.904079	1.59836e-06	2.11284e-05	-1.39797	0.159364
12265	Ciita	1.50089e-12	2.63081e-11	9.5108	2.22267e-13	2.94839e-12	7.33463	0.0341611	0.0817984	0.000573452	0.00442062	8.31503e-06	6.23196e-05	0.037819	0.310777	7.42099e-06	7.47622e-05	0.666562	1.76909
18550	Furin	7.99276e-11	9.07762e-10	8.32789	2.23821e-13	2.96641e-12	7.33377	0.000411346	0.00341183	0.00862386	0.0293831	2.06943e-08	6.57791e-07	0.82947	0.955882	0.000253652	0.00127985	0.0641823	1.20112
211798	Mfsd9	6.02382e-13	1.14024e-11	9.78913	2.33591e-13	3.09319e-12	7.32796	0.00219193	0.0110449	0.00095023	0.00630244	5.65914e-06	4.65819e-05	0.198383	0.596921	7.6147e-05	0.000480258	-1.03243	-0.389723
104771	Jkamp	1.82925e-12	3.1163e-11	9.45084	2.33813e-13	3.09343e-12	7.32791	0.00526031	0.020482	0.00194388	0.0103161	2.70857e-05	0.000154273	0.297269	0.696539	8.79098e-07	1.28782e-05	-0.946691	-0.401707
15013	H2-Q2	2.32684e-10	2.38859e-09	8.01657	2.34701e-13	3.10247e-12	7.32744	2.01798e-08	2.23332e-06	0.000179887	0.00199374	6.78162e-08	1.6531e-06	0.701021	0.911751	0.00968051	0.0244586	-0.0776453	2.71718
67245	Peli1	9.34373e-12	1.34667e-10	8.96121	2.34923e-13	3.10271e-12	7.32731	0.000140044	0.00158695	0.00526454	0.0208192	0.000922554	0.0024238	0.517062	0.837932	7.94544e-07	1.1904e-05	0.163745	0.956883
20650	Sntb2	2.85497e-12	4.60991e-11	9.31639	2.38698e-13	3.14982e-12	7.32517	0.00086891	0.0057272	0.000194643	0.00210347	2.50403e-05	0.000145855	0.868146	0.965448	2.20849e-06	2.74919e-05	-0.0395756	1.17856
107569	Nt5c3	2.63375e-12	4.30312e-11	9.34071	2.46692e-13	3.25247e-12	7.32067	0.000238968	0.00231962	0.00349596	0.0156415	0.000319832	0.00102805	0.146659	0.524693	2.24697e-05	0.000183955	0.471084	0.972482
20292	Ccl11	6.58716e-11	7.67916e-10	8.3845	2.47358e-13	3.25568e-12	7.32032	0.00600518	0.0225549	0.00214622	0.0110721	5.82202e-09	2.41137e-07	0.212933	0.614432	6.65478e-08	1.48499e-06	-0.306347	2.97648
77422	C330018D20Rik	8.15801e-12	1.19094e-10	9.00166	2.4758e-13	3.25568e-12	7.32024	0.102158	0.187838	0.00019782	0.0021287	1.63318e-05	0.000105192	0.229124	0.633197	1.3488e-06	1.81944e-05	-1.13638	-0.527377
26456	Sema4g	2.77596e-12	4.4967e-11	9.32485	2.4758e-13	3.25568e-12	7.32024	0.0172479	0.0488992	0.00190016	0.0101299	1.18539e-05	8.15839e-05	0.103609	0.45468	9.69438e-07	1.38348e-05	-1.47465	-0.607093
16508	Kcnd2	9.20468e-11	1.03609e-09	8.28662	2.50688e-13	3.29371e-12	7.3185	0.000500696	0.00390565	0.0680302	0.129925	1.10403e-05	7.71448e-05	0.0890067	0.428691	5.33681e-07	8.45236e-06	-1.38738	-0.761831
16651	Sspn	1.43091e-08	1.0105e-07	6.83318	2.54241e-13	3.33749e-12	7.31665	0.0477519	0.105112	0.000420013	0.00357967	2.73006e-08	8.20616e-07	0.354923	0.745117	3.62075e-06	4.15462e-05	-1.18318	0.405652
20932	Surf4	6.08966e-13	1.1484e-11	9.7858	2.60014e-13	3.41033e-12	7.31361	0.00160703	0.00878364	0.0100924	0.0326339	2.53398e-05	0.000147204	0.0897706	0.430048	0.000105442	0.00062793	0.465314	0.746161
71712	Dram1	1.42958e-08	1.01003e-07	6.83345	2.64011e-13	3.45975e-12	7.31155	2.86121e-05	0.000520163	0.000234947	0.00239078	0.489578	0.545286	0.189916	0.587318	6.07913e-08	1.3716e-06	0.179431	1.18205
70567	Fra10ac1	3.54762e-11	4.44115e-10	8.5662	2.66676e-13	3.49165e-12	7.31022	0.0122706	0.0381712	0.00897519	0.0302235	1.43031e-07	2.91482e-06	0.167769	0.558416	1.18161e-05	0.000110182	-1.20192	-0.625489
23965	Tenm3	6.34709e-12	9.49059e-11	9.0766	2.68008e-13	3.50607e-12	7.30959	0.000329939	0.00291014	0.0115035	0.0358142	0.00510814	0.0101215	0.00538694	0.135902	4.75961e-05	0.000331033	-0.96077	-0.582101
21898	Tlr4	1.12694e-10	1.23726e-09	8.22754	2.84661e-13	3.72072e-12	7.30148	0.00028246	0.00261012	0.0236877	0.0603418	0.00535797	0.0105339	0.444668	0.797489	1.21617e-07	2.44556e-06	0.125862	1.03833
29819	Stau2	1.25934e-12	2.23846e-11	9.56409	2.93987e-13	3.8393e-12	7.29716	0.0031288	0.0140768	0.000519897	0.00411628	0.00021352	0.000751834	0.137861	0.51182	2.67085e-05	0.000209387	-0.852783	-0.558096
30794	Pdlim4	4.50286e-11	5.51028e-10	8.49609	3.07754e-13	4.01563e-12	7.29092	0.00701258	0.0252313	0.144433	0.227948	0.0039556	0.00814986	0.0015541	0.0727683	7.90986e-07	1.18947e-05	0.199958	0.946428
231238	Sel1l3	3.24106e-12	5.15645e-11	9.27819	3.14415e-13	4.09839e-12	7.28803	0.00117588	0.00710987	0.0013033	0.0078665	0.000134165	0.000524959	0.189177	0.586133	3.11918e-06	3.67467e-05	-1.23151	-0.615664
18578	Pde4b	2.28578e-11	3.01103e-10	8.69584	3.14637e-13	4.09839e-12	7.28793	0.0207442	0.0561349	0.00160931	0.00908286	8.23803e-09	3.17018e-07	0.701328	0.911751	3.05918e-06	3.63221e-05	-0.0742607	1.79223
73284	Ddit4l	1.85752e-10	1.95717e-09	8.08201	3.21965e-13	4.18665e-12	7.2849	0.000117471	0.00140134	0.161822	0.248063	5.99898e-08	1.5084e-06	0.135632	0.510286	0.000137759	0.000776467	-1.381	-0.324733
14702	Gng2	5.00485e-11	6.03687e-10	8.46505	3.21965e-13	4.18665e-12	7.28485	0.00127641	0.00751627	0.000779204	0.00547465	1.8454e-06	2.03919e-05	0.487246	0.821691	0.000618716	0.00261527	-0.831677	-0.246609
74682	Wdr35	1.93474e-12	3.2776e-11	9.43388	3.29514e-13	4.28114e-12	7.28173	0.00015242	0.00168439	2.99876e-06	9.88419e-05	9.19099e-06	6.72862e-05	0.973541	0.994598	0.000594684	0.0025356	-1.39329	0.00630105
19141	Lgmn	3.68383e-10	3.64584e-09	7.88341	3.31513e-13	4.30342e-12	7.28098	0.0012255	0.00728668	0.0465271	0.099389	0.134727	0.176022	0.00377446	0.116318	4.1876e-06	4.67199e-05	0.252492	0.746375
21687	Tek	8.15887e-09	6.08783e-08	6.99358	3.32179e-13	4.30838e-12	7.28071	0.000318782	0.00284484	1.40118e-05	0.000311963	1.49433e-06	1.74017e-05	0.00388136	0.116912	2.40524e-07	4.40971e-06	-1.39362	1.12865
237221	Gemin8	1.25115e-11	1.7296e-10	8.87437	3.3773e-13	4.37663e-12	7.27846	0.311461	0.43456	1.26493e-06	5.24012e-05	1.5975e-05	0.000103289	0.587051	0.869014	9.07657e-06	8.79917e-05	-1.12045	-0.0779378
20416	Shc1	1.59356e-12	2.76133e-11	9.49263	3.3995e-13	4.40165e-12	7.27756	0.00366424	0.0157899	8.15548e-06	0.000208005	0.00152121	0.00364946	0.554268	0.85512	8.13794e-07	1.20968e-05	-0.0916068	0.854796
12933	Crmp1	9.1137e-13	1.66284e-11	9.66255	3.41727e-13	4.42087e-12	7.27685	0.0103679	0.0336974	0.0026477	0.0128668	2.99836e-05	0.00016622	0.122155	0.489685	3.50512e-06	4.0445e-05	-0.845625	-0.536318
14605	Tsc22d3	8.89485e-09	6.59803e-08	6.96891	3.47722e-13	4.49459e-12	7.27452	0.000602568	0.00444797	0.00940192	0.0311861	6.73082e-05	0.000308503	0.744313	0.927608	1.52423e-06	2.02367e-05	-0.140933	0.927004
72930	Ppp2r2b	9.38742e-13	1.71072e-11	9.65353	3.49942e-13	4.51944e-12	7.27359	0.000712819	0.00496711	0.003117	0.0144747	0.000290715	0.000956143	0.0211788	0.248925	1.06962e-05	0.000101117	-1.15085	-0.939347
17970	Ncf2	1.70146e-11	2.29925e-10	8.78318	3.52163e-13	4.54425e-12	7.27275	0.0933546	0.175311	0.00179478	0.00975008	7.03651e-06	5.4819e-05	0.876361	0.968402	1.58118e-07	3.07751e-06	-0.0216097	0.992893
330217	Gal3st4	1.24191e-09	1.10052e-08	7.53287	3.53717e-13	4.56042e-12	7.27221	0.00435295	0.0179006	0.405525	0.50618	0.00133599	0.0032809	0.0547896	0.356226	1.16405e-09	4.4234e-08	-1.3064	-0.188144
69028	Mitd1	1.71504e-06	7.92473e-06	5.46207	3.55049e-13	4.57371e-12	7.2717	8.41589e-06	0.000223597	0.39389	0.494958	5.88648e-05	0.000279258	0.00126571	0.0647813	4.7024e-08	1.08686e-06	-0.400006	1.6685
64899	Lpin3	1.11635e-10	1.22742e-09	8.23029	3.58158e-13	4.60984e-12	7.27048	0.000136335	0.00155539	0.0399372	0.0888001	1.59909e-07	3.13247e-06	0.980512	0.995923	1.52551e-05	0.00013654	-0.00474386	1.12199
18295	Ogn	1.44748e-11	1.98254e-10	8.8311	3.60822e-13	4.63912e-12	7.26954	3.56986e-05	0.000606796	0.00115391	0.00720873	1.64793e-05	0.000105737	0.275962	0.678822	2.54778e-06	3.10028e-05	-1.49465	0.242135
18514	Pbx1	2.36867e-14	5.90687e-13	10.8	3.61045e-13	4.63912e-12	7.26943	0.00135695	0.0078467	0.000114457	0.00144505	6.41139e-05	0.00029828	0.0122732	0.197385	0.0013005	0.00476284	-0.861838	-0.541847
140709	Col26a1	2.28287e-12	3.79945e-11	9.38386	3.61933e-13	4.64659e-12	7.26911	0.391713	0.516718	0.000795472	0.00555292	3.60517e-06	3.34321e-05	0.0270722	0.272092	5.75429e-06	6.05583e-05	-1.00327	-0.212025
244183	Trim30b	9.71203e-12	1.38657e-10	8.9497	3.65263e-13	4.68538e-12	7.26781	4.72414e-05	0.000738698	0.00123727	0.00757002	0.000403172	0.00124019	0.782485	0.93928	3.78292e-06	4.29637e-05	-0.0442001	1.20652
12215	Bsg	4.4822e-12	6.92909e-11	9.18078	3.71259e-13	4.75826e-12	7.26569	8.83441e-05	0.00114364	0.00118215	0.0073112	5.66361e-05	0.000270939	0.81498	0.950439	4.24388e-07	7.00741e-06	-1.43678	-0.0529945
58998	Nectin3	9.00449e-12	1.30273e-10	8.97223	3.78586e-13	4.84808e-12	7.26299	0.00566648	0.0215542	0.0325958	0.0763389	0.00163366	0.00388153	0.0427065	0.325058	1.84689e-05	0.000157583	-0.628863	-0.350615
328417	Parp4	1.54475e-09	1.3399e-08	7.47016	3.79474e-13	4.85535e-12	7.26265	0.00187645	0.00983774	0.490695	0.586421	1.11824e-07	2.42897e-06	0.0314149	0.29028	7.52319e-07	1.14067e-05	0.237763	1.33111
73242	Atat1	3.79686e-11	4.71482e-10	8.54622	3.80362e-13	4.86261e-12	7.2624	0.0018419	0.00970971	0.00132029	0.00792912	7.63285e-09	2.99042e-07	0.00779181	0.161393	0.0196424	0.04363	-1.66519	-0.631677
75454	Phpt1	2.25002e-11	2.9665e-10	8.7005	3.90799e-13	4.99182e-12	7.25871	0.00269262	0.0126985	0.00022355	0.00230106	6.4226e-05	0.000298527	0.820347	0.952204	5.85226e-07	9.16652e-06	-0.919315	0.0713236
56741	Igdcc4	4.54608e-09	3.55333e-08	7.16076	3.93019e-13	5.01595e-12	7.25795	6.4215e-05	0.000921996	9.3739e-07	4.2426e-05	7.22497e-05	0.000325252	0.158657	0.542481	5.47133e-05	0.000368858	-1.20576	0.610052
12487	Cd28	7.62936e-13	1.41069e-11	9.71683	3.98792e-13	5.08535e-12	7.25597	0.0138561	0.0418164	0.000616725	0.00464982	0.000357558	0.00112639	0.0164297	0.222416	0.000126576	0.000726124	0.615932	0.735051
13058	Cybb	1.27078e-06	6.03051e-06	5.54887	4.02789e-13	5.132e-12	7.25465	2.68404e-08	2.71302e-06	6.09012e-05	0.000921541	0.396747	0.454328	0.630754	0.887187	7.39369e-12	5.74887e-10	-0.401994	2.79222
17533	Mrc1	3.69688e-09	2.95508e-08	7.21994	4.05231e-13	5.15879e-12	7.25384	6.26594e-05	0.000904801	0.00161916	0.0091153	0.00635879	0.0121763	0.14278	0.51946	1.44944e-09	5.38639e-08	-1.51096	0.464404
235505	Cd109	1.72337e-12	2.9592e-11	9.4689	4.05898e-13	5.16293e-12	7.25359	0.000350563	0.00304947	0.0101902	0.0328517	0.000334982	0.00106702	0.119012	0.48475	3.96892e-05	0.00028642	0.385661	0.867246
67708	Pcnx4	7.17302e-12	1.05898e-10	9.04005	4.11227e-13	5.22478e-12	7.25179	0.000595525	0.00440241	0.000888152	0.00600364	4.88281e-07	7.49323e-06	0.278598	0.681106	0.00121094	0.00449127	-1.09306	-0.408635
20745	Spock1	5.60452e-13	1.07157e-11	9.81125	4.11449e-13	5.22478e-12	7.25173	0.00490001	0.0194366	0.00180972	0.00980015	5.78442e-06	4.7356e-05	0.0450023	0.330584	0.000969988	0.00376641	-0.772325	-0.509466
100121	Tdrd7	1.88837e-09	1.61032e-08	7.41249	4.17222e-13	5.29365e-12	7.24985	3.49507e-05	0.000598107	0.111751	0.187887	0.0561577	0.0817064	0.0298652	0.283542	2.34762e-07	4.33552e-06	0.361534	1.09451
67448	Plxdc2	2.40854e-10	2.46745e-09	8.00656	4.2899e-13	5.43842e-12	7.24606	9.49885e-06	0.000243251	0.00453394	0.0186196	5.81748e-06	4.75754e-05	0.686581	0.905602	4.9e-06	5.31312e-05	-1.30918	0.143545
381813	Prmt8	7.16791e-12	1.05898e-10	9.04027	4.33209e-13	5.48731e-12	7.24479	0.000371514	0.00316455	0.00514436	0.0204453	3.20616e-06	3.05869e-05	0.038449	0.311158	0.000199772	0.00105473	-1.39521	-0.949415
108030	Lin7a	4.76342e-12	7.30263e-11	9.16253	4.35207e-13	5.50803e-12	7.2441	0.0345716	0.0824952	0.000340594	0.00308488	2.19888e-06	2.32007e-05	0.0217642	0.250632	0.00086535	0.00344188	-0.932753	-0.566204
69634	Clybl	6.18572e-13	1.16074e-11	9.78101	4.50751e-13	5.69804e-12	7.2394	0.00197281	0.0102262	0.000104742	0.0013578	7.81568e-05	0.000345888	0.615985	0.880981	2.21085e-05	0.000181685	-0.950541	-0.0894479
67161	Sclt1	2.97116e-11	3.81148e-10	8.61844	4.50973e-13	5.69804e-12	7.23928	0.23961	0.356487	1.24619e-06	5.19085e-05	0.000518656	0.00152223	0.0459804	0.33376	3.27127e-07	5.68796e-06	-1.64013	-0.367219
75612	Gns	1.39621e-07	8.05225e-07	6.18312	4.54081e-13	5.73254e-12	7.23837	8.27676e-05	0.00108602	0.97694	0.984472	1.53815e-05	0.000100085	0.0766887	0.408497	7.66282e-09	2.24727e-07	-0.0120522	1.36842
66928	Dmac1	7.08532e-11	8.18808e-10	8.36315	4.60965e-13	5.8146e-12	7.23636	0.0347118	0.0827647	6.86985e-06	0.000182099	1.09442e-05	7.65386e-05	0.307923	0.703819	1.83803e-06	2.35972e-05	-0.975819	0.260217
17472	Gbp4	1.13235e-08	8.20293e-08	6.89997	4.74287e-13	5.97768e-12	7.23246	4.46473e-11	2.41765e-08	4.23102e-09	7.37365e-07	1.04547e-11	1.76127e-09	0.193252	0.591357	0.104097	0.167141	-0.400704	5.07934
12408	Cbr1	1.56203e-10	1.6773e-09	8.13241	4.7895e-13	6.03143e-12	7.23112	0.000433078	0.00353789	0.0406273	0.0900045	1.99868e-06	2.16611e-05	0.362757	0.751075	1.50028e-05	0.000134679	-0.966148	-0.389862
73739	Cby1	3.75154e-12	5.89438e-11	9.23421	4.89386e-13	6.15774e-12	7.2282	0.000165906	0.00179583	3.69464e-05	0.000637293	1.77898e-05	0.0001122	0.445253	0.7977	4.91069e-06	5.31828e-05	-1.59357	0.194832
320111	Prr18	6.35313e-10	5.98016e-09	7.72592	4.94937e-13	6.22242e-12	7.22668	1.29702e-05	0.000302544	0.00208438	0.010834	6.48852e-09	2.64459e-07	0.201846	0.600194	7.79457e-05	0.000488958	-1.82654	0.479708
74559	Elovl7	5.90027e-12	8.91923e-11	9.09843	4.96492e-13	6.23679e-12	7.22629	0.000129202	0.00150112	0.00130022	0.00785104	2.08646e-06	2.23095e-05	0.987299	0.997956	2.57839e-05	0.000203931	-1.13068	-0.00298104
117591	Slc2a9	1.23751e-11	1.7151e-10	8.87763	5.12257e-13	6.4295e-12	7.22199	0.00819939	0.0283187	0.00120877	0.00742095	4.05701e-06	3.63548e-05	0.471359	0.812499	2.05397e-06	2.58014e-05	0.108722	2.13357
11636	Ak1	1.13684e-11	1.60045e-10	8.90284	5.14033e-13	6.44646e-12	7.22153	0.00109245	0.00675247	3.54598e-05	0.000620832	1.84346e-06	2.0387e-05	0.0129765	0.201138	0.0726246	0.1251	-0.944957	-0.375127
14085	Fah	1.59593e-12	2.76227e-11	9.49218	5.20473e-13	6.52182e-12	7.21983	0.0320479	0.0779827	0.0049181	0.0197689	9.47273e-06	6.86219e-05	0.0385688	0.311883	1.75166e-05	0.000152286	-0.960745	-0.551944
97827	Exd2	1.45717e-11	1.99221e-10	8.82912	5.3757e-13	6.7305e-12	7.21543	0.000125422	0.00147713	0.00157033	0.00892068	0.000145269	0.000558602	0.0110838	0.188611	0.000191852	0.00102137	-2.18989	-0.932763
58206	Zbtb32	3.4479e-09	2.76745e-08	7.2399	5.40235e-13	6.75828e-12	7.21479	0.0942618	0.176618	1.39633e-07	1.03274e-05	5.79165e-13	2.43583e-10	0.628326	0.886049	0.042147	0.0805524	-0.0663052	3.18596
72580	Zufsp	3.03507e-08	1.9999e-07	6.61867	5.41345e-13	6.76656e-12	7.21448	8.32036e-06	0.000221711	0.0918379	0.162536	0.105379	0.141809	0.781076	0.938479	1.19911e-09	4.52261e-08	0.0370491	1.35553
67488	Calcoco1	4.95202e-11	5.98268e-10	8.46816	5.41789e-13	6.76656e-12	7.21438	7.13205e-05	0.000992075	1.05697e-06	4.6599e-05	0.000141397	0.000546626	0.00491148	0.131569	0.0175935	0.0398495	-1.90125	-0.36188
93888	Pcdhb17	3.0677e-12	4.91157e-11	9.29474	5.44897e-13	6.79978e-12	7.2136	0.00040287	0.00335438	0.000439838	0.00369011	4.02323e-05	0.000209479	0.404302	0.772455	1.06568e-07	2.18364e-06	-1.65119	0.154638
319622	Itpripl2	3.05093e-11	3.89052e-10	8.61063	5.51115e-13	6.87171e-12	7.21209	0.0110636	0.0352705	0.035363	0.0810787	0.00477045	0.00955225	0.0180598	0.231171	7.16625e-07	1.09641e-05	0.425075	0.854375
192651	Zfp286	1.58088e-12	2.74561e-11	9.49506	5.56666e-13	6.93522e-12	7.2107	0.0323642	0.0785063	4.40734e-06	0.000130261	4.76091e-05	0.000237216	0.0574113	0.362463	0.00063415	0.0026686	-1.21274	-0.557319
225861	Snx32	1.52126e-12	2.66343e-11	9.50671	5.63105e-13	7.00969e-12	7.20913	0.0020374	0.0104929	0.00115613	0.00721667	2.65447e-06	2.66881e-05	0.0801236	0.414856	0.00100818	0.00388166	-0.988501	-0.614264
14805	Grik1	6.27051e-12	9.39393e-11	9.08023	5.65548e-13	7.03432e-12	7.20852	0.000759863	0.00518499	0.00436996	0.0181477	0.000901566	0.00238187	0.800106	0.945129	6.83891e-06	6.98507e-05	-0.785913	-0.036103
71803	Slc25a18	4.47314e-12	6.92766e-11	9.18139	5.72653e-13	7.11654e-12	7.20684	0.000727557	0.00503938	0.000821396	0.0056764	1.16712e-06	1.44103e-05	0.137631	0.511555	0.00158733	0.00559438	-1.12418	-0.613208
69217	Plekha4	1.17151e-07	6.88637e-07	6.23326	5.73097e-13	7.11654e-12	7.20674	2.99413e-06	0.000105821	3.27472e-05	0.000590383	0.14028	0.182585	0.643185	0.893037	7.18784e-10	3.02728e-08	-0.302905	1.47683
12273	C5ar1	2.57164e-11	3.35264e-10	8.66104	5.79981e-13	7.19612e-12	7.2051	0.00034072	0.00298613	6.27397e-07	3.19214e-05	5.11447e-09	2.17215e-07	0.116148	0.479326	0.00426044	0.0125236	-0.245665	2.60272
17850	Mut	6.88609e-12	1.02059e-10	9.05225	5.82423e-13	7.22052e-12	7.20454	7.60805e-05	0.00102902	0.00107999	0.00692673	1.20201e-06	1.46738e-05	0.743864	0.92749	3.18714e-06	3.7431e-05	-1.7267	0.0490189
94249	Slc24a3	3.23961e-11	4.09324e-10	8.59295	5.97966e-13	7.40716e-12	7.20094	5.93988e-05	0.000871834	0.000428957	0.00362736	2.18294e-06	2.30489e-05	0.000342838	0.0328995	0.287992	0.378022	-1.20055	-0.191179
68059	Tm9sf2	6.63979e-13	1.23828e-11	9.75932	6.00187e-13	7.42859e-12	7.20045	0.00411824	0.0171682	0.000225652	0.00231641	5.06182e-06	4.26611e-05	0.249557	0.653841	1.80887e-05	0.000155037	-1.1037	-0.427065
70370	Fbln7	1.51986e-11	2.07232e-10	8.81663	6.05072e-13	7.48295e-12	7.19932	0.00259024	0.0123617	0.00516663	0.0205081	0.000154277	0.000585811	0.678024	0.903913	9.30104e-07	1.33797e-05	-0.871129	-0.118465
229709	Ahcyl1	1.53794e-12	2.68643e-11	9.50341	6.13953e-13	7.5866e-12	7.19735	0.000684587	0.00485033	0.00225007	0.0114829	2.99105e-05	0.000165936	0.017098	0.226608	0.000309084	0.00150251	-1.05435	-0.883719
106512	Gpsm3	9.83041e-10	8.90375e-09	7.60012	6.20171e-13	7.65719e-12	7.19599	0.942023	0.961634	5.38618e-06	0.00015204	3.2616e-07	5.46434e-06	0.704943	0.912168	2.61331e-06	3.15721e-05	0.0271329	1.52629
214763	Mb21d1	1.17142e-11	1.64454e-10	8.89394	6.22391e-13	7.67485e-12	7.19548	0.0176067	0.0496472	0.142369	0.2257	1.75022e-05	0.000110847	0.00225354	0.0879908	3.24976e-05	0.00024531	0.214032	0.833947
53861	Zranb2	2.75715e-11	3.57604e-10	8.64049	6.22613e-13	7.67485e-12	7.19544	0.000124295	0.00146886	0.00183119	0.00988414	2.53838e-05	0.000147403	0.020908	0.247469	0.00467471	0.0135237	-0.992485	-0.498024
30963	Hacd1	2.37051e-12	3.92806e-11	9.37248	6.31051e-13	7.77254e-12	7.1936	0.00812901	0.0281461	0.00313357	0.0145044	3.04761e-05	0.000168151	0.377403	0.759413	1.17872e-05	0.00010998	-0.766484	-0.212241
74229	Paqr8	1.01884e-10	1.13502e-09	8.25697	6.32161e-13	7.77989e-12	7.19335	6.82263e-06	0.000192994	0.00409594	0.0174152	2.99631e-06	2.92155e-05	0.515905	0.837226	9.91444e-05	0.000596046	-1.83401	-0.137116
17254	Slc3a2	9.51131e-09	7.00051e-08	6.94977	6.36824e-13	7.83092e-12	7.19234	2.33216e-05	0.000452177	0.739618	0.801178	0.000208461	0.000737271	0.53157	0.845627	2.63712e-07	4.73744e-06	0.0558978	1.13647
23859	Dlg2	4.2838e-12	6.66164e-11	9.19437	6.57474e-13	8.0783e-12	7.18799	0.000494224	0.00388294	0.00505132	0.0201548	9.36572e-05	0.000398885	0.00120987	0.0626076	0.0065234	0.0177636	-0.87413	-0.515888
13134	Dach1	2.24336e-12	3.7419e-11	9.38913	6.62359e-13	8.13173e-12	7.18699	0.000395933	0.00331482	0.0011931	0.00734902	2.08617e-05	0.000126579	0.421568	0.784475	1.0252e-05	9.77583e-05	-1.36931	-0.171502
67126	Atp5e	1.73059e-11	2.33445e-10	8.77815	6.70131e-13	8.22049e-12	7.18538	0.00206775	0.0105917	0.00245179	0.0122243	2.61109e-06	2.63753e-05	0.00150439	0.0723475	0.00370834	0.011156	-1.20324	-0.759614
14168	Fgf13	1.44516e-08	1.01866e-07	6.83035	6.75016e-13	8.27372e-12	7.18442	2.77472e-05	0.000509943	0.865931	0.900624	3.17705e-06	3.04313e-05	0.0332708	0.296736	3.50145e-06	4.04333e-05	-1.12205	0.0470516
218035	Vps41	1.45991e-11	1.99415e-10	8.82856	6.8745e-13	8.41932e-12	7.1819	1.84064e-05	0.000379697	0.000373627	0.00328592	4.56488e-05	0.000229943	0.156879	0.541336	0.000641832	0.00269569	-1.38147	-0.705055
26388	Ifi202b	2.13253e-08	1.45253e-07	6.71934	6.99218e-13	8.55654e-12	7.17961	6.40073e-10	1.49304e-07	0.00198644	0.010465	0.000538325	0.00156933	0.805666	0.947152	0.0031011	0.00960353	0.0391103	3.39493
13664	Eif1a	2.01764e-11	2.68818e-10	8.73272	7.02327e-13	8.58765e-12	7.179	0.00281468	0.0130428	0.0307399	0.0729676	0.000422867	0.00129212	0.121456	0.488984	6.65325e-07	1.02621e-05	0.506279	0.848586
14000	Drosha	2.01313e-12	3.39145e-11	9.42186	7.0477e-13	8.61057e-12	7.17851	0.00265202	0.0125538	0.00311018	0.0144519	6.80852e-06	5.34321e-05	0.0355276	0.303493	6.25854e-05	0.000410255	-0.990631	-0.769888
110524	Dgkq	1.92753e-12	3.26904e-11	9.43501	7.0699e-13	8.63074e-12	7.17806	0.00669293	0.0243821	0.00142615	0.00835696	3.42329e-06	3.20593e-05	0.000877497	0.0531289	0.00745593	0.0197703	-0.888508	-0.500944
224807	Tmem63b	2.59103e-11	3.37502e-10	8.65882	7.08322e-13	8.64005e-12	7.17782	2.8037e-05	0.000512784	0.00134955	0.00803373	5.61331e-06	4.63053e-05	0.0109795	0.18789	0.0196191	0.0435973	-1.35129	-0.581863
20230	Satb1	7.37821e-11	8.48438e-10	8.35129	7.12985e-13	8.68994e-12	7.17693	7.33534e-05	0.00101016	0.00458297	0.0187742	1.51111e-05	9.88412e-05	0.706883	0.912849	1.7527e-05	0.000152288	-1.50808	-0.183941
67067	Romo1	6.35916e-10	5.98016e-09	7.72565	7.1454e-13	8.70189e-12	7.17662	0.00774884	0.0271648	0.000411019	0.00352681	1.84794e-06	2.03919e-05	0.397719	0.768878	1.51757e-05	0.000135909	-0.770435	0.253159
15007	H2-Q10	1.98773e-08	1.36248e-07	6.7394	7.1787e-13	8.73543e-12	7.17599	3.90994e-08	3.68214e-06	0.00406614	0.0173177	4.05121e-10	2.89738e-08	0.237094	0.640181	0.384912	0.476723	0.293151	2.63079
93875	Pcdhb4	2.60898e-12	4.27647e-11	9.34356	7.20535e-13	8.76082e-12	7.17546	0.000327544	0.00289745	0.0178738	0.0492374	5.70244e-05	0.00027195	0.0839006	0.420406	4.48474e-05	0.000315388	-0.948194	-0.295419
69399	1700025G04Rik	9.57563e-12	1.37227e-10	8.95391	7.21201e-13	8.7619e-12	7.17536	5.54317e-05	0.000832133	0.0100772	0.0326129	2.46264e-05	0.000144276	0.164592	0.553089	8.85152e-05	0.000543567	-1.15491	-0.448673
71306	Mfap3l	2.54752e-10	2.60105e-09	7.99028	7.26752e-13	8.82227e-12	7.1743	2.87412e-05	0.000521884	0.000593493	0.00453784	1.56043e-06	1.79782e-05	0.0277311	0.27517	2.34561e-06	2.89846e-05	-1.1855	0.573513
22249	Unc13b	6.74596e-12	1.00179e-10	9.05839	7.28972e-13	8.84214e-12	7.17388	0.0105474	0.0341466	0.00161844	0.0091153	7.28532e-06	5.61281e-05	0.00809567	0.162854	0.00201297	0.00676582	-0.894209	-0.681176
218442	Serinc5	1.13461e-11	1.59879e-10	8.90343	7.50289e-13	9.09343e-12	7.16994	1.65969e-05	0.000357249	0.00221451	0.0113434	0.000714144	0.00197589	0.241823	0.644239	1.78046e-05	0.00015382	-1.41321	-0.26704
239857	Cadm2	1.5042e-09	1.30697e-08	7.4778	7.56728e-13	9.16415e-12	7.16879	1.06791e-05	0.000259897	0.0112773	0.0352987	0.000116067	0.000470914	0.844089	0.959304	6.8236e-07	1.04928e-05	-1.4567	0.0865124
15200	Hbegf	5.08512e-09	3.94578e-08	7.12871	7.57616e-13	9.16758e-12	7.16863	3.09581e-06	0.000108404	0.15179	0.236611	5.58882e-07	8.31576e-06	0.216136	0.619143	1.45394e-07	2.84081e-06	-0.458816	1.69322
17179	Matk	3.2698e-12	5.19672e-11	9.27554	7.69829e-13	9.30793e-12	7.16641	0.000705504	0.00493547	0.00378165	0.0164763	1.20053e-06	1.46724e-05	0.0107474	0.184753	0.00729431	0.0194199	-1.10178	-0.522261
69504	Zfp932	1.20399e-11	1.68404e-10	8.88578	7.73159e-13	9.33867e-12	7.16582	0.000111728	0.00135278	0.00779775	0.0274378	0.00244788	0.00542931	0.00433333	0.122603	0.000154645	0.000855739	-1.10888	-0.803929
11658	Alcam	2.60732e-10	2.65495e-09	7.98355	7.73603e-13	9.33867e-12	7.16576	7.84097e-05	0.00104737	0.0322215	0.0756997	1.87358e-06	2.05998e-05	0.312223	0.705502	7.51109e-05	0.000475107	-1.15742	-0.465863
320528	Vps13c	4.63274e-12	7.13112e-11	9.17087	7.84928e-13	9.46784e-12	7.16378	0.000144821	0.00161811	7.8265e-05	0.00110592	6.31958e-05	0.000295368	0.973341	0.994461	4.40382e-05	0.000310851	-1.53509	-0.00614477
50762	Fbxo6	4.48575e-12	6.92909e-11	9.18054	7.91145e-13	9.53525e-12	7.16269	0.00871694	0.0295939	0.0483301	0.102196	0.000616566	0.00174867	0.0391624	0.313958	0.00019044	0.00101528	0.269426	0.538391
11789	Apc	1.1441e-10	1.2552e-09	8.22313	8.09575e-13	9.74962e-12	7.15953	0.000164575	0.0017849	0.00167908	0.00929469	7.63392e-06	5.82219e-05	0.927603	0.983588	0.000313891	0.00152246	-0.938281	0.0224087
20444	St3gal2	1.91139e-11	2.56237e-10	8.74873	8.45768e-13	1.01774e-11	7.15353	0.000102707	0.00126914	0.000853103	0.00583435	1.58795e-07	3.12374e-06	0.0534864	0.353314	0.0207817	0.0456721	-1.49664	-0.562843
14862	Gstm1	5.07735e-11	6.1049e-10	8.46083	8.57314e-13	1.03082e-11	7.15168	9.52455e-05	0.00121049	0.000297871	0.00282497	1.98384e-07	3.73188e-06	0.27913	0.681831	0.00657747	0.0178819	-1.39614	-0.544191
66293	1810032O08Rik	1.11149e-09	9.97774e-09	7.56478	8.59757e-13	1.03293e-11	7.15128	0.00139998	0.00800153	0.215241	0.309276	0.0146303	0.0251731	0.047111	0.336404	2.24473e-06	2.78973e-05	0.227289	0.714438
15042	H2-T24	1.21039e-09	1.07447e-08	7.54026	8.64864e-13	1.03825e-11	7.15045	6.8193e-06	0.000192994	0.26349	0.360856	0.00116023	0.00291951	0.188559	0.585739	2.38269e-07	4.37894e-06	0.270033	1.63835
17252	Rdh11	9.90023e-12	1.40946e-10	8.94398	8.81517e-13	1.0574e-11	7.14785	0.0169013	0.0482411	0.00255117	0.0125365	0.00101585	0.00262122	0.0137433	0.206517	1.43479e-06	1.92176e-05	-1.0805	-0.513666
209588	Sectm1a	7.81716e-09	5.84725e-08	7.0058	8.89067e-13	1.06561e-11	7.14669	6.43749e-07	3.08877e-05	0.00738123	0.0264073	0.17948	0.227074	0.673827	0.902839	4.47932e-09	1.43889e-07	-0.080292	1.71109
50914	Olig1	7.48156e-10	6.92524e-09	7.67877	8.92397e-13	1.06876e-11	7.14616	5.17635e-07	2.62488e-05	0.000186337	0.00203548	7.72817e-07	1.07303e-05	0.448286	0.799069	0.00249998	0.00807685	-1.96258	0.360387
217430	Pqlc3	1.85376e-11	2.49393e-10	8.75779	9.21485e-13	1.10273e-11	7.14176	0.200976	0.312693	0.00244582	0.0122025	5.95325e-06	4.84504e-05	0.00807835	0.162854	8.09411e-05	0.000503995	0.378058	0.950916
12577	Cdkn1c	1.10639e-10	1.21823e-09	8.23291	9.30589e-13	1.11274e-11	7.14039	0.000350926	0.00305088	0.00109322	0.00697619	2.1086e-07	3.91927e-06	0.0841674	0.420476	0.00937713	0.0238271	-1.26613	-0.803761
50786	Hs6st2	1.11971e-09	1.00218e-08	7.56266	9.33031e-13	1.11479e-11	7.14003	3.92249e-05	0.000648863	0.114806	0.191917	6.36541e-06	5.08495e-05	0.129426	0.500767	4.88064e-05	0.000337901	-1.16339	-0.556418
12568	Cdk5	6.5456e-13	1.22222e-11	9.76369	9.37472e-13	1.11904e-11	7.13937	0.0597022	0.124856	4.76755e-05	0.000765738	1.18572e-06	1.45688e-05	0.0948426	0.440026	0.000959767	0.00373319	-0.825833	-0.37901
20370	Sez6	1.99073e-10	2.08018e-09	8.06188	9.38361e-13	1.11904e-11	7.13925	9.19338e-06	0.000237058	0.00470307	0.019138	2.32269e-06	2.4252e-05	0.00749884	0.158188	0.04747	0.0886053	-1.35639	-0.457218
110639	Prps2	1.98216e-10	2.07265e-09	8.06314	9.38805e-13	1.11904e-11	7.1392	3.16722e-05	0.000557696	0.00434329	0.0180766	4.15446e-06	3.69051e-05	0.825752	0.954161	0.000108315	0.000639765	-1.15833	-0.094403
72185	Dbndd1	3.16046e-10	3.17134e-09	7.92778	9.60787e-13	1.14434e-11	7.13602	0.0115085	0.0363814	0.00187494	0.0100506	2.36929e-08	7.36131e-07	0.0247397	0.263046	0.0215741	0.0470183	-1.13598	-0.61151
268890	Lsamp	4.32647e-12	6.71422e-11	9.19139	9.79217e-13	1.16538e-11	7.1334	0.00010272	0.00126914	0.00436291	0.0181284	1.67108e-05	0.000106726	0.327968	0.721231	1.61089e-05	0.000142245	-1.26364	-0.323712
14706	Gng4	7.73391e-10	7.13704e-09	7.66921	9.84324e-13	1.17053e-11	7.13267	0.0010061	0.00636668	0.806439	0.854036	7.36721e-05	0.000330436	0.00939582	0.174369	1.27634e-06	1.74027e-05	-0.809791	0.0389337
19286	Pts	8.1611e-12	1.19094e-10	9.00154	9.94094e-13	1.18123e-11	7.13133	0.00794838	0.0276724	0.000366841	0.00323375	2.6311e-05	0.000151246	0.0505879	0.34512	5.2807e-05	0.00035885	-1.81049	-0.656035
13110	Cyp2j6	1.16666e-11	1.63938e-10	8.89515	1.00142e-12	1.189e-11	7.13031	2.59384e-05	0.000487937	0.00218594	0.0112427	4.14844e-06	3.69051e-05	0.592786	0.871509	0.000339291	0.00161924	-1.49692	-0.0828232
237213	Glra2	1.05451e-11	1.49426e-10	8.9252	1.00364e-12	1.19071e-11	7.13002	0.00032314	0.00287335	0.00169178	0.00934113	0.000574234	0.0016525	0.157524	0.541336	1.05756e-05	0.00010028	-1.22737	-0.464075
14104	Fasn	3.20798e-11	4.06344e-10	8.59584	1.0123e-12	1.20004e-11	7.12881	0.000102528	0.001269	0.0095761	0.0315384	3.65798e-05	0.000194673	0.815425	0.950439	3.94153e-06	4.43993e-05	-1.09587	-0.0641944
319613	Sybu	3.30475e-12	5.24127e-11	9.27234	1.02607e-12	1.21404e-11	7.12697	0.0389373	0.0902879	0.000354637	0.00316861	0.000258172	0.000870795	0.358018	0.746862	8.07648e-07	1.20527e-05	-0.828704	-0.298751
71687	Tmem25	2.03445e-10	2.11857e-09	8.05557	1.02607e-12	1.21404e-11	7.12695	2.05601e-05	0.000415644	0.0105926	0.0337194	7.56402e-06	5.78636e-05	0.000869939	0.0531289	0.00485443	0.0139136	-1.58572	-0.585369
223272	Itgbl1	2.93672e-11	3.78305e-10	8.62188	1.02651e-12	1.21404e-11	7.1269	0.000695209	0.00489389	0.000358742	0.0031883	0.000136219	0.000531075	0.480873	0.818994	0.000131282	0.000748309	-0.877943	-0.267716
23829	C1ql1	1.42988e-11	1.96198e-10	8.83473	1.03961e-12	1.22857e-11	7.12516	0.000108723	0.00132513	0.00379844	0.0165332	3.00668e-05	0.000166615	0.33947	0.730832	0.000358684	0.00169103	-1.06051	-0.187605
20358	Sema6a	5.77664e-11	6.85869e-10	8.42297	1.04294e-12	1.23155e-11	7.12472	0.00149694	0.00836897	2.48424e-05	0.000477996	0.0509749	0.0749934	0.815424	0.950439	2.01644e-06	2.53931e-05	-0.797485	-0.0545465
17760	Map6	1.71664e-10	1.82779e-09	8.10494	1.06781e-12	1.25994e-11	7.12146	0.00392582	0.0166034	0.24087	0.337062	3.23351e-05	0.00017609	0.216998	0.619313	3.21122e-06	3.76554e-05	-0.741568	-0.149366
16519	Kcnj3	2.36403e-11	3.10871e-10	8.68589	1.06892e-12	1.26026e-11	7.12133	2.79168e-05	0.000511227	0.000261548	0.00256528	3.39418e-05	0.000183174	0.243696	0.646952	0.00234626	0.00767178	-1.25811	-0.516588
78610	Uvrag	3.70511e-09	2.95979e-08	7.2193	1.0707e-12	1.26138e-11	7.1211	0.000351613	0.00305335	0.491275	0.586957	3.89386e-05	0.000204286	0.427594	0.788532	1.13622e-08	3.16099e-07	0.143838	1.13692
76770	2010005H15Rik	1.46812e-09	1.27929e-08	7.48478	1.08069e-12	1.27216e-11	7.11982	0.767136	0.837146	4.90219e-07	2.7451e-05	0.000107662	0.000444181	0.683387	0.904784	4.64695e-09	1.48331e-07	-0.112463	1.51585
16182	Il18r1	7.38089e-11	8.48438e-10	8.35119	1.12044e-12	1.31793e-11	7.11483	0.841322	0.892037	0.000238557	0.0024194	3.75293e-08	1.05374e-06	0.0585415	0.365421	6.22633e-05	0.000408497	0.0463106	1.63316
53859	Map3k14	2.65101e-07	1.44793e-06	5.99969	1.12843e-12	1.3263e-11	7.11386	1.66113e-05	0.000357249	0.620318	0.702935	2.52692e-05	0.00014685	0.105058	0.457464	1.16028e-07	2.35406e-06	-0.157879	1.19642
76306	Slc18b1	1.86602e-10	1.9634e-09	8.08068	1.1342e-12	1.33205e-11	7.11314	0.00119271	0.00717328	0.120289	0.198608	0.000117594	0.000475712	0.111417	0.470033	4.49157e-07	7.34641e-06	-0.906336	-0.425505
66822	Fbxo25	5.72529e-11	6.81373e-10	8.42559	1.1362e-12	1.33286e-11	7.1129	0.000758244	0.00518094	0.00209459	0.0108612	2.3105e-06	2.41599e-05	0.42116	0.78409	0.000280455	0.00138781	-0.856822	-0.33201
227154	Stradb	5.00626e-13	9.65711e-12	9.84589	1.13665e-12	1.33286e-11	7.11287	0.0113261	0.0359184	4.89873e-05	0.000781016	0.000340851	0.00108209	0.0495742	0.342747	5.93604e-05	0.00039268	-1.14317	-0.669525
236794	Slc9a6	7.37125e-12	1.08613e-10	9.03192	1.15241e-12	1.3503e-11	7.11095	6.04291e-06	0.000178295	7.87207e-05	0.0011076	2.21208e-05	0.000132673	0.0659295	0.383585	4.50337e-06	4.95501e-05	-1.45123	0.357557
56370	Tagln3	1.08155e-10	1.19697e-09	8.23953	1.16041e-12	1.35835e-11	7.11001	6.14044e-05	0.000892611	0.00422787	0.017762	1.95976e-06	2.13769e-05	0.278295	0.681004	5.90902e-05	0.000391576	-1.49258	-0.385539
70564	Fam213a	3.71491e-12	5.84896e-11	9.23716	1.16107e-12	1.35835e-11	7.10992	0.00277589	0.0129462	0.00239357	0.0120089	5.9806e-05	0.000282485	0.0177202	0.230138	0.00124095	0.00458015	-0.701672	-0.610703
11306	Abcb7	2.97136e-11	3.81148e-10	8.61842	1.18772e-12	1.38845e-11	7.10679	4.89815e-05	0.000754734	0.0149142	0.0432355	1.8017e-05	0.00011335	0.0885602	0.427755	0.000318141	0.00153953	-1.39705	-0.601154
72515	Wdr43	3.5218e-08	2.29075e-07	6.57625	1.19349e-12	1.39412e-11	7.10612	8.31963e-05	0.00108837	0.777461	0.832006	8.19016e-07	1.11572e-05	0.181546	0.577731	2.58091e-06	3.12991e-05	0.0848412	1.0374
14314	Fstl1	4.93376e-11	5.96537e-10	8.46925	1.19482e-12	1.3946e-11	7.10596	0.00118106	0.00713153	3.75941e-06	0.000116327	3.33583e-06	3.14735e-05	0.64823	0.894066	0.0032709	0.0100656	0.182595	1.09048
19253	Ptpn18	1.08298e-10	1.19768e-09	8.23915	1.19682e-12	1.39479e-11	7.10573	0.307634	0.430608	0.00122048	0.00748583	1.65079e-07	3.21274e-06	0.00243995	0.0920263	1.18504e-05	0.000110366	-0.239314	1.36612
52589	Ncald	1.20399e-10	1.31614e-09	8.20825	1.19682e-12	1.39479e-11	7.10573	1.92115e-06	7.39301e-05	0.0155468	0.0445758	2.34653e-05	0.000138922	0.174655	0.567977	0.00037377	0.00174372	-1.52143	-0.604521
226123	Morn4	2.02518e-12	3.40418e-11	9.42006	1.20037e-12	1.39785e-11	7.10533	0.000504624	0.00393171	0.00236133	0.0119064	9.35653e-06	6.80075e-05	0.0806358	0.414856	0.000795855	0.00320924	-0.869074	-0.591225
16994	Ltb	7.28243e-11	8.38567e-10	8.35512	1.23301e-12	1.43444e-11	7.10163	0.213466	0.326522	0.0137163	0.040666	8.83373e-07	1.17621e-05	0.00124218	0.0640609	5.83363e-05	0.000387936	0.462554	1.48978
231326	Aasdh	2.28287e-10	2.34664e-09	8.02211	1.23368e-12	1.43444e-11	7.10155	0.00283684	0.0131295	1.7858e-05	0.00037869	2.67252e-08	8.08796e-07	0.223652	0.62692	0.03122	0.0632191	-1.55347	-0.599919
66576	Uqcrh	6.5302e-12	9.73559e-11	9.0681	1.23723e-12	1.43747e-11	7.10116	0.0112361	0.0357153	0.00103308	0.00670813	1.15508e-06	1.42849e-05	0.103367	0.454045	0.000539186	0.00234783	-1.07974	-0.383347
218734	3830406C13Rik	2.03115e-11	2.7038e-10	8.73075	1.25255e-12	1.45415e-11	7.09944	0.00452757	0.018409	0.00080954	0.00561805	0.000100492	0.000421365	0.426954	0.788374	4.60239e-05	0.00032187	-0.763906	-0.272693
56772	Mllt11	3.09165e-13	6.23346e-12	9.9943	1.26943e-12	1.47252e-11	7.0976	0.0357513	0.0845122	0.000214486	0.00224283	7.91713e-05	0.00034902	0.0316665	0.290589	3.23789e-05	0.00024473	-0.988253	-0.542528
54632	Ftsj1	4.70124e-12	7.22191e-11	9.16647	1.27032e-12	1.47252e-11	7.09751	0.155718	0.258654	0.00111715	0.00707007	4.50534e-07	7.02181e-06	0.125391	0.494558	9.47631e-06	9.13413e-05	-0.959995	-0.327708
237052	Tceal1	7.06868e-12	1.04663e-10	9.04443	1.28519e-12	1.48863e-11	7.09589	0.000354213	0.00306497	0.000388488	0.00338715	2.53993e-05	0.000147437	0.191111	0.589189	0.000112874	0.000661284	-1.16756	-0.674045
12364	Casp12	3.54067e-07	1.88629e-06	5.91675	1.30029e-12	1.50497e-11	7.09429	4.29587e-08	3.94752e-06	0.000239856	0.00242627	0.325485	0.383183	0.381496	0.760821	6.37373e-12	5.05961e-10	-0.315972	2.39805
12445	Ccnd3	1.7555e-11	2.36594e-10	8.77392	1.32361e-12	1.53078e-11	7.09182	0.00494467	0.0195696	0.00366639	0.0161551	0.000259012	0.00087231	0.398818	0.769617	3.30607e-05	0.000248275	0.238676	0.675521
223726	Mpped1	8.3442e-08	5.04646e-07	6.33015	1.32738e-12	1.53358e-11	7.09143	0.000127151	0.00149215	0.478459	0.574606	2.68132e-05	0.000153239	0.000500389	0.0405538	2.49232e-06	3.04501e-05	-1.08867	0.199719
66234	Msmo1	3.46676e-10	3.44699e-09	7.90099	1.32805e-12	1.53358e-11	7.09135	0.00380454	0.0162354	0.150629	0.235083	0.00216034	0.00489686	0.0566374	0.361149	3.62424e-07	6.18119e-06	-0.871838	-0.283496
108101	Fermt3	4.75398e-10	4.59986e-09	7.80965	1.36957e-12	1.58032e-11	7.08708	5.13516e-05	0.000784872	0.020795	0.0548283	0.116988	0.155536	0.00234394	0.0899716	2.95852e-05	0.00022747	0.344342	1.10797
20963	Syk	3.98662e-10	3.91484e-09	7.86055	1.37579e-12	1.58629e-11	7.08646	0.00150711	0.00840722	7.99405e-07	3.7705e-05	1.39427e-07	2.86321e-06	0.718388	0.91733	0.0501981	0.0929309	0.0790604	1.48224
235442	Rab8b	5.80135e-12	8.78722e-11	9.10349	1.38001e-12	1.58994e-11	7.08604	0.000801405	0.00538127	0.00142437	0.00835555	0.00315907	0.00674047	0.0886594	0.427755	0.000206066	0.0010796	0.479295	0.778909
68644	Abhd14a	4.19323e-12	6.52749e-11	9.20078	1.40377e-12	1.61609e-11	7.08368	0.0169855	0.0484087	8.9491e-05	0.00121257	1.82293e-05	0.000114023	0.250973	0.655738	0.000240765	0.0012287	-0.856216	-0.391833
114255	Dok4	4.66724e-12	7.17694e-11	9.16865	1.41664e-12	1.62968e-11	7.08242	0.179285	0.287957	7.88937e-05	0.00110861	0.000450247	0.00135611	0.0148391	0.213666	5.00659e-05	0.000344732	-0.766804	-0.378237
237256	Zc3h12d	1.26857e-10	1.37878e-09	8.19302	1.43374e-12	1.6481e-11	7.08076	0.00389787	0.0165267	0.0136471	0.0405563	0.0347247	0.0535057	0.0183966	0.232441	6.51714e-07	1.01046e-05	0.463512	0.965951
16716	Ky	2.71996e-12	4.41541e-11	9.33099	1.45972e-12	1.67669e-11	7.07827	0.296639	0.418931	0.000113476	0.00143616	4.3825e-07	6.87863e-06	0.0183861	0.232441	0.000148563	0.000826004	-1.43228	-0.249875
14681	Gnao1	2.41916e-12	4.00429e-11	9.36635	1.5099e-12	1.73302e-11	7.07357	0.0162916	0.0469517	0.00977163	0.031903	3.16065e-06	3.03686e-05	0.0283127	0.276597	0.00102695	0.00393894	-0.740964	-0.384473
69564	Nmrk2	1.88556e-08	1.29655e-07	6.75445	1.52656e-12	1.75025e-11	7.07205	6.38768e-06	0.000184176	1.66382e-05	0.000358847	1.13628e-09	6.65187e-08	0.834966	0.957115	0.225893	0.31077	0.0371892	2.29319
107895	Mgat5	4.06452e-11	5.02662e-10	8.52619	1.52722e-12	1.75025e-11	7.072	2.51753e-05	0.00047833	0.0157822	0.0450358	3.84772e-05	0.000202496	0.268031	0.67094	1.61177e-05	0.000142245	-1.69647	-0.176516
103406	Zfr2	2.55032e-10	2.60215e-09	7.98996	1.53499e-12	1.75782e-11	7.07129	0.147243	0.24734	6.88308e-05	0.00100026	7.72146e-07	1.07303e-05	0.778463	0.937804	2.11959e-06	2.6494e-05	-1.19028	-0.139774
18442	P2ry2	3.63001e-09	2.90593e-08	7.22516	1.53633e-12	1.75802e-11	7.07118	0.00894585	0.0302087	1.49004e-07	1.08616e-05	4.50965e-10	3.13648e-08	0.79938	0.944887	0.187913	0.26833	0.0366097	2.09738
280645	B3gat2	2.47886e-11	3.23726e-10	8.67189	1.54787e-12	1.7699e-11	7.07013	0.297464	0.419665	0.000328439	0.00300893	1.5385e-07	3.05723e-06	0.114622	0.476008	7.98384e-05	0.000498563	-1.429	-0.311236
20917	Suclg2	3.83782e-12	6.02371e-11	9.22738	1.57852e-12	1.80358e-11	7.06742	0.0073491	0.0260892	0.000297558	0.00282497	1.68102e-05	0.00010719	0.208019	0.608637	7.28509e-05	0.000463747	-1.2342	-0.245369
270163	Myo9a	1.17455e-11	1.64589e-10	8.89314	1.58606e-12	1.81084e-11	7.06674	0.00184242	0.00970971	0.00511666	0.0203619	7.93732e-05	0.000349639	0.0185792	0.233296	0.000424631	0.00192416	-0.798054	-0.585843
21886	Tle2	1.41439e-11	1.94248e-10	8.83796	1.59206e-12	1.81621e-11	7.06623	0.0197242	0.0540696	0.00287968	0.013706	3.20557e-07	5.39277e-06	0.0284043	0.277134	3.47052e-05	0.000258068	-1.19193	-0.555421
68281	4930430F08Rik	4.8824e-12	7.47746e-11	9.15514	1.59317e-12	1.81621e-11	7.06613	0.016538	0.0475084	8.48137e-05	0.00116798	4.15154e-07	6.59117e-06	0.417971	0.782766	2.33167e-05	0.000189181	-1.1131	0.116184
116939	Pnpla3	2.01683e-11	2.68818e-10	8.73284	1.60227e-12	1.82522e-11	7.06534	0.012411	0.0384895	0.00162808	0.00913031	8.8359e-07	1.17621e-05	0.00536121	0.135902	0.00191136	0.00647165	-1.47776	-0.5556
13610	S1pr3	5.58725e-08	3.47758e-07	6.4446	1.62559e-12	1.85039e-11	7.06333	8.75396e-06	0.00023003	0.0304542	0.0725219	0.523068	0.577789	0.856722	0.963215	3.33481e-11	2.08936e-09	0.0268146	1.75139
75731	Idnk	1.16041e-08	8.36623e-08	6.89299	1.63114e-12	1.85531e-11	7.06286	0.000362103	0.0031159	0.470591	0.566728	0.0110509	0.0196567	0.00443556	0.123398	2.176e-07	4.06311e-06	0.206838	0.930484
16773	Lama2	9.60294e-11	1.07772e-09	8.27425	1.63358e-12	1.8567e-11	7.06264	0.00152161	0.00846055	0.00998118	0.0323503	5.47484e-06	4.53494e-05	0.943672	0.988435	1.69195e-06	2.20769e-05	-1.16163	-0.0218907
19347	Dennd5a	9.75682e-11	1.09095e-09	8.2696	1.64246e-12	1.8654e-11	7.06189	0.000187949	0.00196124	2.15974e-05	0.000431366	1.96553e-06	2.14244e-05	0.791462	0.942148	0.0146445	0.0343396	-0.954443	-0.0810165
105859	Csdc2	6.21407e-12	9.32849e-11	9.08294	1.7093e-12	1.93985e-11	7.05636	0.000240726	0.00233159	0.00629986	0.0235391	8.34745e-05	0.000363376	0.0439061	0.327614	0.0005612	0.00242765	-0.925498	-0.634012
212862	Chpt1	6.30562e-11	7.40557e-10	8.39729	1.7466e-12	1.9807e-11	7.05336	0.00149159	0.00836681	0.00030532	0.00286966	0.0275597	0.0436316	0.0666606	0.385032	7.35251e-07	1.12152e-05	-1.46529	-0.473597
109082	Fbxw17	4.48882e-08	2.84292e-07	6.50705	1.80544e-12	2.0459e-11	7.04874	2.18121e-05	0.000434579	0.433119	0.53234	0.0129195	0.0225752	0.0717888	0.399084	1.67045e-07	3.23052e-06	0.244621	1.14062
20598	Smpd2	3.1104e-12	4.96943e-11	9.29058	1.85185e-12	2.09692e-11	7.04521	0.00617146	0.0230359	0.00356169	0.0158551	3.91419e-05	0.00020514	0.0207814	0.24674	5.57161e-06	5.90333e-05	-1.51364	-0.59814
73447	Wdr13	2.67229e-11	3.47489e-10	8.64971	1.8916e-12	2.14033e-11	7.04225	0.000603006	0.00444904	0.000569064	0.00440212	7.65568e-06	5.83294e-05	0.139479	0.514421	0.00387026	0.0115719	-1.03717	-0.598903
319554	Idi1	1.15122e-10	1.26209e-09	8.22132	1.91025e-12	2.15982e-11	7.04088	0.0442175	0.099293	0.000419201	0.00357677	0.000604316	0.00172036	0.30761	0.703679	5.22815e-07	8.3266e-06	-1.35602	-0.379034
83766	Actl6b	1.98305e-11	2.65142e-10	8.73784	1.91736e-12	2.16624e-11	7.04037	0.00403577	0.0169186	0.146919	0.230862	1.735e-06	1.95439e-05	0.0408349	0.320353	2.57148e-06	3.12246e-05	-1.06922	-0.325042
22630	Ywhaq	3.27799e-10	3.27842e-09	7.9172	1.92801e-12	2.17666e-11	7.03959	0.0176144	0.0496542	0.0187818	0.0509428	5.15419e-06	4.32712e-05	0.43735	0.793187	1.25919e-05	0.00011606	-0.760934	-0.284365
270097	Vat1l	4.38154e-10	4.27771e-09	7.83323	1.94467e-12	2.19383e-11	7.03839	1.03236e-06	4.48501e-05	0.00728074	0.0261403	0.000113329	0.000461906	0.193933	0.592482	0.000243463	0.00124121	-1.60695	-0.838009
97884	B3galnt2	9.82039e-11	1.09644e-09	8.26771	1.96332e-12	2.21322e-11	7.03706	0.000638717	0.00461593	0.000102351	0.0013332	3.3638e-06	3.16586e-05	0.676769	0.903432	0.00120604	0.00447747	-1.31209	-0.161861
103836	Zfp692	1.104e-11	1.56146e-10	8.91156	1.9813e-12	2.23184e-11	7.03579	0.224841	0.339715	0.00766559	0.0270859	4.4242e-06	3.88868e-05	0.0607475	0.371093	2.18587e-06	2.72551e-05	-1.04918	-0.243363
20617	Snca	3.31839e-11	4.17193e-10	8.58587	2.00284e-12	2.25425e-11	7.03429	1.791e-05	0.000371988	0.0351548	0.0806991	2.48133e-05	0.000144979	0.0172684	0.227672	0.00260439	0.0083293	-1.22511	-0.419639
67216	Mboat2	1.69735e-11	2.29574e-10	8.78389	2.00417e-12	2.25425e-11	7.03419	0.000106637	0.00130389	0.000913035	0.00612812	0.000185272	0.000675101	0.270663	0.67327	2.70121e-05	0.000211112	-1.39445	-0.314067
17968	Ncam2	1.41546e-09	1.23624e-08	7.49527	2.00839e-12	2.25732e-11	7.0339	9.6732e-06	0.000245259	0.00039279	0.00341876	6.26806e-06	5.02307e-05	0.0267319	0.271837	2.57218e-06	3.12246e-05	-1.6531	0.862698
19894	Rph3a	2.69476e-10	2.73298e-09	7.97398	2.04015e-12	2.29131e-11	7.03172	2.08711e-05	0.000419136	0.000286768	0.00274494	1.86483e-05	0.000116022	0.52203	0.840666	0.00101049	0.00388789	-1.6571	-0.377739
319880	Tmcc3	1.25614e-09	1.11208e-08	7.52959	2.04547e-12	2.2956e-11	7.03136	0.0103905	0.0337634	0.00131765	0.00792472	8.68011e-08	1.98504e-06	0.930221	0.984361	3.2046e-05	0.000242698	-0.0451266	1.39274
237553	Trhde	1.6312e-10	1.7454e-09	8.1198	2.04925e-12	2.29813e-11	7.03109	9.75456e-06	0.000246087	0.0184148	0.0502077	5.89195e-05	0.000279298	0.777057	0.937735	4.42765e-06	4.88944e-05	-1.93902	-0.115579
56839	Lgi1	1.79819e-11	2.42133e-10	8.7668	2.079e-12	2.32977e-11	7.02908	1.70109e-05	0.00036042	0.00033109	0.00302956	0.000238604	0.000819044	0.0127624	0.200401	0.0122713	0.0297168	-1.40689	-0.679395
329739	Fam102b	8.27251e-11	9.35137e-10	8.31783	2.09344e-12	2.34422e-11	7.02811	0.000362086	0.0031159	0.000324068	0.0029815	0.00898255	0.0164009	0.790356	0.942148	7.31078e-07	1.11627e-05	-0.948134	0.0611104
66972	Slc25a23	7.72988e-09	5.79191e-08	7.00901	2.10343e-12	2.35367e-11	7.02745	3.49954e-05	0.000598197	0.86667	0.90108	8.61774e-06	6.41444e-05	0.00979648	0.176936	2.08955e-05	0.000173526	-1.08489	0.0415835
110323	Cox6b1	3.7009e-11	4.60699e-10	8.55376	2.13496e-12	2.38719e-11	7.02537	0.000607318	0.00447215	0.00652668	0.0241891	6.75632e-08	1.64959e-06	0.320677	0.713422	0.00022444	0.00115708	-1.15707	-0.179883
242362	Manea	1.28509e-11	1.77293e-10	8.86642	2.14362e-12	2.39458e-11	7.02481	0.000464551	0.00372673	0.000183425	0.00201821	0.00316202	0.00674298	0.142166	0.518045	3.92622e-05	0.000284285	-1.21599	-0.628051
13048	Cux2	5.21496e-11	6.26539e-10	8.45298	2.14473e-12	2.39458e-11	7.02473	0.000139101	0.00157862	0.000218343	0.00226616	7.95844e-05	0.000350366	0.0383351	0.310777	6.58685e-07	1.01908e-05	-0.972296	0.398011
207818	Smagp	1.707e-12	2.93721e-11	9.47179	2.15117e-12	2.4e-11	7.02432	0.031913	0.0777293	0.000273264	0.00264743	9.85033e-05	0.00041544	0.00735373	0.156158	0.00134329	0.00489472	0.528808	0.815131
56520	Nme4	2.1563e-11	2.8479e-10	8.71307	2.16449e-12	2.41309e-11	7.02346	0.0844699	0.163109	3.96207e-06	0.000119429	1.59527e-07	3.1323e-06	0.0902503	0.43081	0.00424612	0.012496	-1.68882	-0.391409
327987	Med13	5.824e-10	5.52934e-09	7.75102	2.19935e-12	2.45015e-11	7.02123	0.00023544	0.00229897	2.85338e-09	5.47632e-07	0.00107394	0.00274173	0.577927	0.865256	0.00778733	0.020463	0.0828447	2.50006
22348	Slc32a1	1.19885e-11	1.6784e-10	8.88706	2.20135e-12	2.45058e-11	7.02109	0.000110663	0.00134338	0.0123596	0.0376566	2.37433e-06	2.46403e-05	0.0224608	0.253046	0.00321248	0.00991559	-1.10688	-0.521544
227325	Dner	1.12549e-08	8.15709e-08	6.90171	2.26441e-12	2.51893e-11	7.01715	0.000235932	0.00229897	0.0817726	0.149041	0.000115338	0.000468334	0.585142	0.868246	2.81935e-09	9.52049e-08	-1.30919	-0.283518
14164	Fgf1	5.62437e-11	6.7147e-10	8.43081	2.31748e-12	2.57607e-11	7.01391	0.0123898	0.0384397	0.0545587	0.11129	4.19298e-06	3.71343e-05	0.079938	0.414507	5.17123e-05	0.000353524	-0.83798	-0.300104
18783	Pla2g4a	1.87925e-09	1.60344e-08	7.41388	2.34635e-12	2.60625e-11	7.01218	7.69612e-05	0.00103683	0.280116	0.378632	0.000782424	0.00211879	0.768952	0.935326	6.308e-08	1.41692e-06	-0.0428646	1.06845
26931	Ppp2r5c	4.529e-10	4.41032e-09	7.82366	2.35745e-12	2.61666e-11	7.01152	3.61312e-05	0.000610727	0.0362923	0.0826594	1.39578e-05	9.26568e-05	0.843924	0.959285	2.32533e-06	2.87575e-05	-1.35014	-0.0853126
30878	Apln	7.3672e-08	4.49322e-07	6.36569	2.38209e-12	2.64209e-11	7.01007	1.84469e-05	0.000380017	0.538036	0.630182	5.54104e-08	1.42395e-06	0.34355	0.73419	4.07473e-07	6.7966e-06	-1.50979	0.190426
108654	Fam210a	7.57769e-12	1.11438e-10	9.02367	2.38476e-12	2.64311e-11	7.0099	0.000297865	0.00270919	0.000839957	0.00577832	3.64736e-05	0.000194199	0.363805	0.752276	0.000211236	0.00110136	-1.1924	-0.143479
67370	Zfp606	1.22309e-11	1.69822e-10	8.88111	2.42739e-12	2.68839e-11	7.00743	0.00652367	0.0239567	4.97585e-06	0.000142347	7.37881e-07	1.04072e-05	0.487846	0.822195	0.00708685	0.0189675	-1.15925	-0.122355
74178	Stk40	1.27101e-08	9.07726e-08	6.867	2.4436e-12	2.70437e-11	7.0065	6.44377e-06	0.000185039	0.000258594	0.00254929	5.30707e-05	0.000257903	0.541512	0.850114	0.00237946	0.00776191	-0.262924	1.35635
19331	Rab19	6.75376e-11	7.84078e-10	8.37718	2.45959e-12	2.72008e-11	7.00558	0.235554	0.352042	0.00126843	0.00772059	2.35847e-06	2.44926e-05	0.1171	0.481923	8.5738e-06	8.4031e-05	0.233926	1.2108
20674	Sox2	3.63686e-11	4.53099e-10	8.55889	2.49178e-12	2.75368e-11	7.00376	2.90259e-05	0.000525795	0.000749637	0.00532365	2.80207e-05	0.000157995	0.845281	0.959755	8.05195e-05	0.000501783	-1.84465	-0.0523658
226791	Lyplal1	1.06672e-12	1.91857e-11	9.61459	2.51066e-12	2.77251e-11	7.0027	0.108717	0.196933	0.000574265	0.00442205	4.66672e-05	0.000233708	0.00344111	0.110186	5.72011e-05	0.000381727	-1.17663	-0.378809
22163	Tnfrsf4	7.94572e-10	7.31025e-09	7.66142	2.57305e-12	2.83935e-11	6.99927	0.00122325	0.00728187	3.92855e-06	0.000119399	3.10117e-06	2.99368e-05	0.0253697	0.266013	0.239044	0.32529	0.285299	0.968635
15220	Foxq1	3.28368e-11	4.13859e-10	8.58897	2.60392e-12	2.87132e-11	6.99759	0.313853	0.437013	9.6391e-05	0.00127418	4.2431e-07	6.68751e-06	0.189416	0.586588	7.67755e-05	0.000483217	-1.50829	-0.296867
211378	6720489N17Rik	5.35693e-11	6.41563e-10	8.4451	2.6199e-12	2.88685e-11	6.99674	0.0569727	0.120729	0.00138435	0.00817664	5.95426e-07	8.7564e-06	0.397725	0.768878	2.34319e-05	0.000189825	-1.3581	-0.146441
83924	Gpr137b	3.58077e-10	3.5508e-09	7.89162	2.62901e-12	2.89477e-11	6.99626	0.487984	0.606361	4.76612e-05	0.000765738	1.97268e-06	2.14715e-05	0.240087	0.643467	8.77291e-05	0.000539833	0.208068	0.926751
64706	Scube1	1.00326e-11	1.42429e-10	8.94003	2.633e-12	2.89707e-11	6.99604	3.98194e-05	0.000654223	0.000248053	0.00248086	0.000153833	0.000584858	0.855245	0.963032	7.8973e-05	0.00049438	-1.43929	-0.0304538
74763	Naa60	4.91554e-12	7.52063e-11	9.15311	2.63944e-12	2.90205e-11	6.9957	0.0163738	0.0471529	0.0086575	0.0294545	2.86444e-06	2.82017e-05	0.390743	0.766031	4.48236e-06	4.93683e-05	-0.792129	-0.18554
226419	Dyrk3	3.76131e-07	1.98915e-06	5.89941	2.66298e-12	2.92581e-11	6.99446	0.000369119	0.00315123	0.0178609	0.0492108	1.18218e-07	2.51999e-06	0.0285106	0.277328	3.93287e-07	6.61822e-06	-0.886875	1.10797
235180	Fez1	6.09429e-12	9.16727e-11	9.08876	2.67031e-12	2.93173e-11	6.99407	0.000137681	0.00156721	0.000258278	0.00254783	7.88183e-05	0.00034793	0.12495	0.494131	8.87267e-05	0.000544425	-1.41952	-0.421442
271786	Galnt13	2.0001e-11	2.6695e-10	8.73531	2.67897e-12	2.93911e-11	6.99362	0.000490768	0.00386579	0.00271363	0.0131241	7.17242e-05	0.000323239	0.131306	0.503482	0.000133896	0.000760349	-1.29961	-0.458763
319642	Rab9b	6.39148e-06	2.63193e-05	5.07807	2.70539e-12	2.96595e-11	6.99224	3.12653e-06	0.000108976	0.672978	0.747907	7.92554e-09	3.07333e-07	0.0514709	0.347928	1.63017e-05	0.000143285	-1.54951	0.261765
74430	4930452B06Rik	1.23823e-10	1.34966e-09	8.20007	2.7669e-12	3.03119e-11	6.98908	0.000175521	0.0018685	0.00129737	0.00784008	1.87723e-05	0.000116539	0.621644	0.883727	0.000131952	0.000750716	-1.19491	-0.238215
18648	Pgam1	2.43886e-11	3.19603e-10	8.67669	2.8022e-12	3.06765e-11	6.9873	3.91338e-05	0.000648466	0.00513253	0.020409	0.0001944	0.000699978	0.185208	0.581611	4.36056e-05	0.000308084	-1.06457	-0.582764
20168	Rtn3	4.78365e-11	5.81167e-10	8.47832	2.82419e-12	3.08949e-11	6.98621	0.000134726	0.00154951	0.00046966	0.00382749	3.19582e-06	3.05147e-05	0.11847	0.484205	0.00894291	0.0229041	-1.37607	-0.599876
56485	Slc2a5	8.41423e-12	1.22434e-10	8.99243	2.83085e-12	3.09454e-11	6.98588	0.00268064	0.0126577	1.97393e-05	0.000406088	2.92638e-05	0.000163466	0.103033	0.454045	3.44675e-07	5.91842e-06	-1.6659	0.335733
241201	Cdh7	1.24356e-11	1.7219e-10	8.87618	2.92077e-12	3.19055e-11	6.98148	0.016889	0.0482207	0.000931989	0.00620589	0.0159736	0.0271637	0.00701366	0.151934	2.12018e-05	0.000175662	-0.839138	-0.544407
67460	Decr1	5.5483e-11	6.63433e-10	8.4348	2.93898e-12	3.20812e-11	6.98061	0.00281163	0.0130346	0.0056662	0.0219384	3.62663e-06	3.35537e-05	0.288359	0.689505	0.00092802	0.00363113	-0.752559	-0.321753
66671	Ccnh	2.10774e-11	2.78861e-10	8.71981	2.94542e-12	3.21284e-11	6.98031	0.00132727	0.00772232	0.000123372	0.00152079	2.49047e-06	2.54791e-05	0.174861	0.568242	0.00152195	0.00541564	-1.56544	-0.651924
56468	Socs5	7.39866e-11	8.49837e-10	8.35048	2.99361e-12	3.26305e-11	6.97803	4.45629e-05	0.000708985	0.000570362	0.00440766	2.04586e-06	2.20152e-05	0.602003	0.874772	0.000651513	0.00272654	-1.41581	-0.232841
66082	Abhd6	4.3336e-11	5.32879e-10	8.50734	3.03313e-12	3.30376e-11	6.97618	0.0377804	0.0882492	0.00254304	0.0125065	2.2854e-06	2.39304e-05	0.162018	0.548406	1.31861e-05	0.000120614	-1.38717	-0.514988
18569	Pdcd4	4.38464e-10	4.27798e-09	7.83303	3.03957e-12	3.30839e-11	6.97588	7.92716e-05	0.00105476	1.87138e-06	6.92106e-05	3.07608e-07	5.21112e-06	0.169778	0.562212	0.255309	0.342445	-2.15838	-0.310839
17909	Myo10	8.74021e-11	9.84539e-10	8.30175	3.052e-12	3.31955e-11	6.97531	0.000662242	0.00474748	0.00204941	0.0107094	2.26971e-05	0.000135273	0.231486	0.635067	5.02211e-09	1.593e-07	-1.49326	0.262836
66834	Acot13	1.09439e-10	1.20942e-09	8.23609	3.07732e-12	3.34468e-11	6.97414	0.00057626	0.00429983	1.18493e-05	0.000276398	0.00115966	0.00291878	0.85279	0.962183	0.0001226	0.000707058	-0.982949	-0.0676685
231452	Sdad1	3.82463e-09	3.04404e-08	7.21021	3.11329e-12	3.38135e-11	6.97251	6.82771e-05	0.000962098	0.0131103	0.0393886	0.000120434	0.000483593	0.544624	0.851388	1.04556e-07	2.1539e-06	-0.25123	1.21473
77559	Agl	9.58577e-12	1.37242e-10	8.95359	3.17546e-12	3.44641e-11	6.96973	0.000878911	0.00577368	0.00276053	0.0132874	0.00022904	0.000793762	0.808449	0.948331	1.30734e-05	0.000119842	-0.80042	0.0334237
239157	Pnma2	5.82164e-11	6.9067e-10	8.4207	3.20055e-12	3.47116e-11	6.96862	0.00123441	0.00731957	0.0303408	0.0723314	0.0084439	0.015558	0.0219942	0.251579	0.000242457	0.00123692	-0.70181	-0.347305
231510	Gpat3	3.80316e-10	3.75646e-09	7.87418	3.26517e-12	3.5387e-11	6.96581	0.000495768	0.00388869	3.09388e-05	0.000567225	2.1093e-07	3.91927e-06	0.294964	0.694556	0.00174184	0.00600906	-0.279601	1.29605
67608	Narf	3.80551e-10	3.75646e-09	7.874	3.27693e-12	3.54892e-11	6.9653	0.000431394	0.00352706	0.00015153	0.00175187	8.02989e-06	6.0632e-05	0.000413709	0.0373372	0.203133	0.285414	-1.37934	-0.369454
329575	Gm14325	6.85749e-11	7.95511e-10	8.37272	3.28448e-12	3.55456e-11	6.96498	0.00261066	0.012424	0.00630959	0.0235631	3.31443e-06	3.12911e-05	0.286175	0.688181	0.000180423	0.000972476	-1.00533	-0.376941
108155	Ogt	4.86877e-10	4.70493e-09	7.80276	3.32201e-12	3.5926e-11	6.96338	1.0103e-05	0.000251118	0.00061072	0.00462063	4.66675e-06	4.02716e-05	0.0584205	0.365116	0.0272369	0.0567261	-1.82195	-0.932754
245404	Dcaf12l1	3.05751e-10	3.07413e-09	7.93737	3.34421e-12	3.61404e-11	6.96245	8.91804e-05	0.00115077	0.297784	0.397203	1.46943e-06	1.71645e-05	0.664395	0.898687	8.33721e-06	8.2137e-05	-1.08038	-0.0622656
210108	D130043K22Rik	3.21263e-11	4.06593e-10	8.59541	3.3944e-12	3.66566e-11	6.96034	0.000502917	0.00392042	0.000292183	0.00278447	9.86506e-06	7.08211e-05	0.0870865	0.427204	0.00607107	0.0167668	-1.5364	-0.800207
216742	Fnip1	9.71082e-12	1.38657e-10	8.94973	3.39773e-12	3.66619e-11	6.96021	0.00264706	0.0125343	0.00803398	0.0280348	0.00016821	0.000625558	0.201936	0.600343	8.86277e-05	0.000544038	0.338245	0.679012
269878	Megf8	2.29152e-10	2.35393e-09	8.02101	3.39972e-12	3.66619e-11	6.96012	4.72416e-05	0.000738698	0.00380896	0.0165572	1.39331e-07	2.86321e-06	0.0894833	0.429486	0.0153157	0.0355725	-1.70316	-0.54187
29810	Bag3	8.04613e-10	7.39534e-09	7.65781	3.41371e-12	3.67866e-11	6.95955	0.000157356	0.00172511	0.647666	0.726702	1.11097e-06	1.39211e-05	0.0416744	0.322375	3.79737e-06	4.30956e-05	0.129692	1.59382
226025	Trpm3	3.3144e-11	4.17036e-10	8.58623	3.42859e-12	3.69207e-11	6.95893	0.000112754	0.0013568	0.000440399	0.00369117	0.000112027	0.000457369	0.35991	0.748032	0.000124491	0.00071579	-1.82103	-0.293702
12319	Car8	3.69135e-07	1.95693e-06	5.9048	3.44591e-12	3.70808e-11	6.95822	0.0052202	0.0203759	0.241737	0.337811	1.99816e-06	2.16611e-05	0.790616	0.942148	4.11993e-10	1.87025e-08	-2.51073	-0.0356342
18133	Nov	5.08802e-10	4.88566e-09	7.79003	3.46123e-12	3.72193e-11	6.9576	0.00012906	0.00150112	0.171055	0.258492	2.43126e-05	0.000142879	0.0307495	0.287615	2.34871e-05	0.000189825	-1.39666	-0.481778
217303	Cd300a	1.79511e-10	1.89933e-09	8.09195	3.49676e-12	3.75747e-11	6.95616	0.0688135	0.139561	0.000182786	0.00201557	1.29438e-08	4.57468e-07	0.882512	0.97088	6.75196e-05	0.000436187	0.028242	2.85842
231830	Micall2	7.56222e-11	8.65346e-10	8.34409	3.55027e-12	3.81227e-11	6.95402	0.0401811	0.0925454	0.000211044	0.00222093	1.04892e-07	2.30822e-06	0.701804	0.911751	5.91975e-05	0.000391777	-0.076399	1.45165
83671	Sytl2	4.96135e-09	3.85764e-08	7.13576	3.55493e-12	3.81457e-11	6.95383	6.20068e-06	0.000182199	0.000466181	0.00381037	3.46091e-07	5.72864e-06	0.0791814	0.413128	0.149002	0.222644	-1.56102	-0.511301
74694	Tbc1d30	2.34376e-12	3.89223e-11	9.37591	3.69971e-12	3.96711e-11	6.9482	0.000732621	0.0050629	7.4793e-05	0.00106881	3.5138e-07	5.78633e-06	0.928538	0.983822	0.000873499	0.00346342	-1.23064	0.0123581
73072	Prr36	2.91598e-10	2.93768e-09	7.95111	3.7168e-12	3.98263e-11	6.94755	0.00325283	0.0144759	4.81574e-05	0.000771027	1.53875e-06	1.77824e-05	0.68864	0.906818	0.000954839	0.00371975	-1.1873	-0.172046
15473	Rida	1.17049e-07	6.88404e-07	6.2335	3.7268e-12	3.99051e-11	6.94717	0.000142824	0.00160526	9.70668e-05	0.00127876	4.93471e-06	4.18275e-05	0.0211344	0.248789	1.30026e-06	1.76812e-05	-1.84945	1.33874
67991	Nacc2	3.44688e-10	3.43149e-09	7.90265	3.76321e-12	4.02666e-11	6.9458	0.00016065	0.00175362	0.0044926	0.018515	2.01301e-07	3.77271e-06	0.375182	0.757556	0.0163068	0.0374499	-0.994532	-0.264244
210933	Adgrb3	6.69046e-12	9.95494e-11	9.06086	3.886e-12	4.15512e-11	6.94126	0.00026342	0.00248845	0.00183499	0.00989405	2.78691e-05	0.000157551	0.0175059	0.228489	0.00359897	0.010883	-1.17058	-0.704369
103978	Gpc5	1.81494e-08	1.2531e-07	6.76535	3.95062e-12	4.22123e-11	6.93894	1.59204e-05	0.000346819	0.0643609	0.12508	2.8645e-07	4.9473e-06	0.0262892	0.269691	1.72666e-07	3.32228e-06	-1.39642	0.389704
27973	Vkorc1	5.44366e-09	4.20034e-08	7.10922	3.98259e-12	4.2524e-11	6.9378	0.0074517	0.026367	7.58905e-05	0.00108152	2.58556e-07	4.59582e-06	0.0419313	0.322633	9.05137e-06	8.7916e-05	-0.925839	0.593661
319984	Jph4	1.16408e-11	1.63727e-10	8.8958	4.06786e-12	4.34038e-11	6.93481	0.00013619	0.0015549	0.00761706	0.0270059	0.00109241	0.00277858	0.00633439	0.144641	0.000610078	0.00259031	-0.992896	-0.65514
16822	Lcp2	1.84882e-06	8.4714e-06	5.44029	4.12093e-12	4.39392e-11	6.93297	5.39519e-06	0.000163277	0.20636	0.299495	0.653308	0.699637	0.722493	0.918842	8.76509e-10	3.51983e-08	0.0526815	1.36486
66084	Rmnd1	3.59032e-11	4.48037e-10	8.56268	4.15112e-12	4.423e-11	6.93194	0.328781	0.452769	1.73058e-05	0.000369565	8.4413e-07	1.13791e-05	0.0528455	0.351423	0.00207292	0.00693199	-1.05421	-0.225752
77305	Wdr82	3.56362e-11	4.45437e-10	8.56488	4.15956e-12	4.42888e-11	6.93165	0.0412147	0.0941535	0.0327336	0.0765669	7.43118e-05	0.000332659	0.0364575	0.306073	1.93274e-06	2.46102e-05	-0.810206	-0.502022
20418	Shc3	1.13782e-08	8.2386e-08	6.8986	4.21307e-12	4.48271e-11	6.92984	8.78709e-07	3.97701e-05	0.869706	0.903246	2.7205e-08	8.20044e-07	0.0866628	0.425943	0.00157747	0.00557129	-1.67429	-0.0402769
243725	Ppp1r9a	5.24004e-10	5.01892e-09	7.78153	4.27636e-12	4.54685e-11	6.92773	6.86058e-06	0.000193611	0.000641577	0.00478748	4.85205e-06	4.13994e-05	0.598335	0.872556	0.0115843	0.028352	-1.37783	-0.199567
269643	Ppp2r2c	5.25187e-11	6.29477e-10	8.45091	4.29612e-12	4.56466e-11	6.92708	0.000345986	0.00302005	0.0335875	0.0780676	0.000227384	0.000789645	0.0537661	0.353708	4.13944e-05	0.000296048	-0.980175	-0.415512
22152	Tubb3	4.54654e-09	3.55333e-08	7.16073	4.33653e-12	4.60438e-11	6.92576	0.000973024	0.00621113	0.225066	0.320057	7.0478e-06	5.48556e-05	0.492959	0.82543	8.03948e-08	1.73146e-06	-1.00167	0.131699
235072	Sept7	4.60976e-11	5.6303e-10	8.48919	4.41469e-12	4.68408e-11	6.92323	0.000257623	0.00245511	0.00854499	0.0292047	5.71038e-05	0.000272096	0.585354	0.868408	0.000175702	0.000952445	-0.912511	-0.132695
18597	Pdha1	3.23761e-11	4.09324e-10	8.59313	4.44289e-12	4.71071e-11	6.92233	5.26187e-05	0.000800205	0.00606364	0.0228756	0.00021567	0.00075782	0.0268572	0.271993	0.000576541	0.00247846	-1.11581	-0.809915
20202	S100a9	4.07616e-11	5.03689e-10	8.52535	4.44667e-12	4.71141e-11	6.92221	0.038101	0.0886977	0.000466042	0.00381037	4.73442e-06	4.06934e-05	0.531789	0.845631	1.96148e-07	3.71886e-06	-0.089659	2.90576
56455	Dynll1	1.77663e-10	1.88636e-09	8.09496	4.45133e-12	4.71306e-11	6.92206	0.00306862	0.0139051	0.00349672	0.0156415	0.00568736	0.0110796	0.362669	0.750995	5.28387e-05	0.00035885	-0.64676	-0.265284
213262	Fstl5	6.30477e-09	4.81334e-08	7.06724	4.47087e-12	4.73045e-11	6.92144	0.0012789	0.0075209	0.275041	0.373471	0.000113593	0.00046286	0.149622	0.529421	2.9679e-08	7.30508e-07	-1.33668	-0.455752
18546	Pcp4	5.02937e-10	4.83815e-09	7.79338	4.48619e-12	4.74335e-11	6.92095	5.86338e-05	0.000867126	0.0223363	0.0578023	2.39438e-07	4.33218e-06	0.763398	0.933082	5.46453e-06	5.80204e-05	-1.28889	-0.0438729
72333	Palld	1.29574e-09	1.14221e-08	7.52067	4.49796e-12	4.75248e-11	6.92058	0.0023705	0.0116454	0.258479	0.35589	1.89436e-05	0.000117282	0.701483	0.911751	2.63703e-08	6.61964e-07	0.0567007	1.22168
80837	Rhoj	8.84861e-07	4.32922e-06	5.65339	4.50839e-12	4.76019e-11	6.92025	4.36868e-06	0.000140633	0.0433568	0.0942203	0.746824	0.784491	0.596543	0.87212	1.8456e-09	6.56878e-08	0.0763179	1.46785
170439	Elovl6	3.38138e-08	2.20725e-07	6.58786	4.54281e-12	4.79102e-11	6.91918	0.000531973	0.00406951	0.683916	0.75679	1.38903e-05	9.22897e-05	0.0156582	0.217608	1.82411e-07	3.49207e-06	-1.00584	0.111858
231440	Parm1	2.63621e-10	2.67897e-09	7.98035	4.54392e-12	4.79102e-11	6.91914	0.00145976	0.00824931	0.0170944	0.0476455	2.98645e-07	5.09342e-06	0.230139	0.633378	0.000571052	0.00246114	-1.17357	-0.563519
241520	Fam171b	4.31433e-11	5.30957e-10	8.50865	4.55169e-12	4.79588e-11	6.9189	2.61603e-05	0.000491502	0.0161386	0.0457713	0.000176125	0.000647686	0.629814	0.886735	6.95786e-06	7.09408e-05	-1.15944	-0.11368
23992	Prkra	3.38079e-10	3.37234e-09	7.90826	4.62852e-12	4.87345e-11	6.91652	0.0435873	0.0981977	2.12576e-07	1.39012e-05	0.000417758	0.00127857	0.857378	0.963215	1.75016e-06	2.27386e-05	-1.66247	0.0760253
18846	Plxna3	1.05616e-10	1.17144e-09	8.24646	4.64784e-12	4.89039e-11	6.91593	0.147221	0.247332	6.18853e-05	0.000931337	1.02008e-06	1.3085e-05	0.91276	0.979291	1.56563e-06	2.075e-05	-1.87874	0.0345943
18553	Pcsk6	1.86308e-08	1.28342e-07	6.75788	4.70557e-12	4.9477e-11	6.91419	3.70493e-05	0.000622773	0.0746265	0.139277	3.64255e-07	5.92579e-06	0.578957	0.865354	2.37605e-07	4.37204e-06	-1.36975	0.108771
76257	Slc38a3	2.70959e-06	1.20125e-05	5.32919	4.72222e-12	4.96177e-11	6.91369	1.57647e-05	0.00034541	0.735578	0.797714	1.27192e-07	2.66734e-06	0.0801756	0.414856	2.00348e-07	3.79235e-06	-1.19792	0.759339
13193	Dcx	7.94472e-10	7.31025e-09	7.66146	4.76863e-12	5.00706e-11	6.9123	0.00116571	0.00706131	0.00950076	0.0314178	0.000789202	0.00213258	0.808252	0.948331	4.14407e-06	4.63366e-05	-0.779002	0.0619342
24071	Synj2bp	8.26985e-09	6.16155e-08	6.98972	4.79661e-12	5.03295e-11	6.91147	0.00310827	0.0140177	8.32727e-06	0.000211487	1.27866e-09	7.23396e-08	0.175562	0.569119	0.340403	0.432496	-1.72859	-0.248064
270156	AU019823	6.24935e-11	7.34517e-10	8.39992	4.82481e-12	5.05904e-11	6.91064	0.000463525	0.00372047	0.023786	0.0605412	5.76945e-06	4.7259e-05	0.0354151	0.303408	0.000619518	0.0026172	0.467565	1.25925
22333	Vdac1	4.59967e-12	7.08742e-11	9.17302	4.85212e-12	5.08416e-11	6.90984	0.000157051	0.00172302	0.0136067	0.04046	5.89286e-05	0.000279298	0.0720447	0.399084	0.000473216	0.00210593	-0.909103	-0.451046
99887	Tmem56	2.95055e-11	3.79764e-10	8.62049	4.88032e-12	5.11018e-11	6.90902	6.94689e-05	0.000972655	0.0016045	0.00906389	0.000576791	0.00165819	0.0246985	0.262977	0.00020902	0.00109283	-1.43106	-0.714886
68273	Pomgnt1	1.00249e-11	1.42429e-10	8.94026	4.88942e-12	5.11335e-11	6.90875	0.000900764	0.00586909	0.00150512	0.00867704	4.54305e-06	3.95872e-05	0.0160705	0.220508	0.0116891	0.0285506	-0.922338	-0.513537
19935	Mrpl23	1.58268e-12	2.74561e-11	9.49471	4.89009e-12	5.11335e-11	6.90873	0.000694575	0.00489389	0.000639694	0.00478021	1.91459e-06	2.09445e-05	0.980781	0.995923	5.88393e-05	0.000390425	-0.87501	-0.00466564
20927	Abcc8	1.61354e-10	1.72772e-09	8.12296	4.89964e-12	5.1198e-11	6.90845	0.00125236	0.00740701	1.87176e-05	0.000392526	6.07624e-08	1.51776e-06	0.0890723	0.428735	0.145965	0.218969	-1.27521	-0.310756
17685	Msh2	4.90162e-10	4.73366e-09	7.80081	4.91496e-12	5.13227e-11	6.90801	0.000678378	0.00482211	0.00282141	0.0135032	4.10492e-08	1.13368e-06	0.0356118	0.303853	0.0473534	0.088423	-1.32323	-0.51097
104111	Adcy3	5.3045e-12	8.09123e-11	9.1303	4.92539e-12	5.13963e-11	6.90771	0.0383236	0.0890927	0.0256672	0.0639294	2.0507e-06	2.20516e-05	0.00117033	0.0615629	0.00043635	0.00196669	-0.999855	-0.457318
56044	Rala	6.47127e-11	7.57663e-10	8.3897	5.13256e-12	5.35212e-11	6.90186	0.152805	0.254932	0.011585	0.0359482	8.65344e-05	0.000374332	0.0273894	0.27285	7.98229e-07	1.19239e-05	-1.20794	-0.319226
226517	Smg7	2.27725e-09	1.90445e-08	7.35877	5.15232e-12	5.36904e-11	6.90132	0.000172279	0.00184731	0.00946605	0.0313509	7.62079e-06	5.81805e-05	0.180095	0.575228	1.11182e-06	1.54468e-05	-0.392685	1.03529
18600	Padi2	3.95228e-09	3.13534e-08	7.20082	5.18896e-12	5.4035e-11	6.90031	4.64497e-07	2.42017e-05	0.00228178	0.0116017	0.00237602	0.00530875	0.546313	0.851742	7.7806e-05	0.000488486	-1.72187	0.205681
69315	1700001L19Rik	7.47885e-11	8.57749e-10	8.34733	5.21316e-12	5.42498e-11	6.89965	0.0162217	0.0468317	0.14056	0.223628	3.50707e-06	3.27226e-05	0.0183338	0.232441	2.48518e-05	0.000198631	-1.02802	-0.309252
74895	Ccdc181	1.02304e-10	1.13886e-09	8.25577	5.23803e-12	5.44712e-11	6.89897	0.0500411	0.109068	5.59966e-05	0.000864583	4.90403e-07	7.5182e-06	0.0148787	0.21383	0.041356	0.079352	-0.980569	-0.442992
232560	Caprin2	8.01038e-11	9.09082e-10	8.32724	5.25446e-12	5.46046e-11	6.89853	0.0049491	0.0195801	4.67937e-05	0.000755577	2.92634e-07	5.00889e-06	0.764729	0.933613	0.00288174	0.00904022	-1.50642	-0.044709
230316	Megf9	6.05738e-10	5.72581e-09	7.73968	5.25935e-12	5.4618e-11	6.8984	1.66655e-05	0.000357663	0.0204343	0.0541084	2.3167e-06	2.4208e-05	0.191159	0.589216	0.000428657	0.0019372	-1.82333	-0.808747
19300	Abcd4	4.95881e-11	5.9861e-10	8.46776	5.33751e-12	5.53917e-11	6.8963	0.22742	0.342825	3.67841e-05	0.00063594	2.52209e-05	0.000146625	0.0785503	0.412187	2.97099e-05	0.000228313	-1.94471	-0.288883
233979	Tpcn2	9.44787e-12	1.35607e-10	8.95791	5.3495e-12	5.54426e-11	6.89598	0.00246801	0.0119705	0.0081907	0.0283987	0.00116172	0.00292204	0.013336	0.203012	3.67714e-05	0.000270776	0.580338	0.889176
56433	Vps29	9.38437e-12	1.35068e-10	8.95992	5.34972e-12	5.54426e-11	6.89597	0.00305861	0.0138722	0.000751	0.00533083	9.00086e-05	0.00038573	0.0603113	0.369922	0.0101855	0.0254657	-0.644246	-0.413781
21402	Skp1a	1.99207e-11	2.66113e-10	8.7365	5.37237e-12	5.56393e-11	6.89537	0.0388782	0.0901883	0.0205971	0.0543971	0.000105987	0.000439904	0.0426321	0.32494	3.73978e-06	4.2697e-05	-0.773225	-0.361089
20356	Sema5a	6.21977e-09	4.75323e-08	7.07112	5.38125e-12	5.56932e-11	6.89514	0.0114656	0.0362698	0.000724704	0.00519035	1.8484e-05	0.000115284	0.664165	0.89863	9.36115e-07	1.34534e-05	-1.10111	0.226978
108902	B4gat1	3.08509e-11	3.93076e-10	8.60735	5.39901e-12	5.58389e-11	6.89467	0.000669433	0.00478094	0.00442312	0.0183079	5.87497e-06	4.79424e-05	0.0252351	0.26581	0.000707034	0.00291148	-1.59905	-0.732809
17355	Aff1	4.84038e-08	3.04649e-07	6.48554	5.47762e-12	5.66133e-11	6.89261	2.7481e-05	0.000507511	0.00693526	0.0252649	2.50854e-08	7.71491e-07	0.875852	0.96828	0.0143357	0.0337198	0.0798966	1.32469
213326	Scyl2	4.77424e-11	5.80489e-10	8.4789	5.54801e-12	5.73017e-11	6.8908	0.000226214	0.00224761	0.000798713	0.00556786	2.77803e-07	4.86352e-06	0.191601	0.589336	0.0127507	0.0306331	0.249166	1.49488
15122	Hba-a1	3.34867e-07	1.79472e-06	5.93274	5.6537e-12	5.83536e-11	6.88811	9.86468e-05	0.00123487	0.0051024	0.0203105	0.0915512	0.125314	0.981801	0.996257	3.77095e-09	1.21909e-07	-1.59149	-0.0166837
268860	Abat	5.36345e-09	4.14689e-08	7.11347	5.70433e-12	5.8836e-11	6.88684	0.0022576	0.0112672	0.500609	0.595312	0.00266626	0.00583935	0.00279018	0.0988427	0.000125547	0.000721586	-0.640783	-0.128972
11732	Ank	4.80593e-11	5.82941e-10	8.47696	5.73008e-12	5.90615e-11	6.8862	0.00112049	0.00688089	0.0207454	0.054722	8.11316e-05	0.000355589	0.166508	0.55669	0.000119571	0.000692752	-0.759418	-0.439452
75646	Rai14	1.53436e-10	1.6511e-09	8.13761	5.83511e-12	6.01032e-11	6.88362	0.000681816	0.00483974	0.00418905	0.0176724	1.43011e-06	1.67894e-05	0.379993	0.760356	0.00206749	0.00691839	0.307312	0.894007
77629	Sphkap	3.1545e-11	4.00574e-10	8.60079	5.86131e-12	6.03321e-11	6.88298	0.0055446	0.0212458	6.05836e-05	0.00092041	0.00112321	0.00284119	0.251651	0.656899	9.92202e-05	0.000596265	-0.916729	-0.475135
13640	Efna5	7.80738e-12	1.14372e-10	9.01476	5.91571e-12	6.08508e-11	6.88166	0.0123653	0.0383926	0.0482041	0.102034	5.26855e-05	0.000256937	0.0138697	0.207166	0.000264993	0.00132727	-0.642083	-0.316194
78826	P2ry10	5.40966e-10	5.17811e-09	7.77233	5.92704e-12	6.09259e-11	6.88139	0.712015	0.795137	1.70459e-06	6.5538e-05	3.89607e-10	2.80858e-08	0.613569	0.879962	0.000277398	0.00137403	-0.111118	3.76349
108909	Aida	2.37184e-08	1.59618e-07	6.689	5.9841e-12	6.14452e-11	6.88003	6.43861e-05	0.000923578	0.000347474	0.00312479	0.0296949	0.046577	0.279593	0.681981	3.24732e-06	3.79906e-05	-0.316863	1.01497
170772	Glcci1	7.55528e-12	1.11217e-10	9.02455	5.98566e-12	6.14452e-11	6.87999	0.00491516	0.0194762	7.57694e-06	0.000196245	3.64779e-05	0.000194199	0.504872	0.831509	2.43348e-05	0.000195013	-1.32092	0.129105
67724	Pop1	4.04771e-12	6.32694e-11	9.21138	6.05871e-12	6.2153e-11	6.87826	0.00644769	0.0237627	0.000400288	0.00345821	1.04983e-05	7.4242e-05	0.320447	0.713244	0.00129756	0.00475322	-0.750448	-0.249549
109904	Mcf2	3.11735e-11	3.96521e-10	8.60428	6.11333e-12	6.2671e-11	6.87698	0.0147643	0.0437133	0.00040661	0.00350087	6.06065e-06	4.91399e-05	0.387995	0.764422	0.000314819	0.00152647	-1.17155	-0.169193
272396	Tarsl2	2.91219e-11	3.75465e-10	8.62435	6.18328e-12	6.33452e-11	6.87536	0.000739602	0.00509431	0.000206507	0.00218601	2.98963e-05	0.000165918	0.037428	0.309111	0.0107935	0.0266837	-1.12551	-0.681874
231086	Hadhb	1.00651e-08	7.36879e-08	6.93361	6.19416e-12	6.34138e-11	6.87511	0.00503068	0.0198375	0.000565475	0.0043833	9.26241e-06	6.75362e-05	0.46869	0.810309	7.18721e-05	0.000458252	-0.696623	0.254557
214580	Pstk	1.93784e-11	2.59554e-10	8.74466	6.22258e-12	6.36618e-11	6.87446	0.0178785	0.0502146	8.68498e-06	0.000218378	9.7631e-05	0.00041245	0.585743	0.868565	1.43995e-05	0.000129878	-1.10544	0.102753
76263	Gstk1	5.56176e-10	5.30695e-09	7.76432	6.28564e-12	6.42636e-11	6.87302	0.000539451	0.00410806	0.00343987	0.0154994	5.10984e-05	0.000250567	0.946395	0.988921	3.88851e-06	4.39653e-05	-1.40472	0.0308682
14712	Gnpat	7.54771e-11	8.64338e-10	8.34465	6.31961e-12	6.45674e-11	6.87225	0.000603747	0.00445234	0.0124325	0.0378291	1.17781e-06	1.45069e-05	0.138763	0.513196	0.0002399	0.00122511	-1.24092	-0.586324
223870	Senp1	8.47604e-11	9.56203e-10	8.31072	6.5401e-12	6.67751e-11	6.86736	7.69996e-05	0.00103683	0.0753359	0.140288	0.000557502	0.00161363	0.0742043	0.402535	2.51516e-05	0.000200183	0.392857	1.06258
241274	Pnpla7	2.40524e-05	8.82367e-05	4.68432	6.54565e-12	6.67868e-11	6.86724	2.6904e-05	0.0004999	0.172125	0.259832	0.00316981	0.00675578	0.00533492	0.135718	1.1871e-09	4.48849e-08	-0.532018	1.3917
103743	Tmem98	2.67864e-09	2.20247e-08	7.31222	6.59117e-12	6.7206e-11	6.86625	0.000264895	0.00249772	0.000148194	0.0017224	2.50944e-07	4.48152e-06	0.271319	0.673832	0.000472818	0.0021057	-1.60272	0.493023
214579	Aldh5a1	6.17946e-10	5.8303e-09	7.73392	6.60672e-12	6.73192e-11	6.86591	0.000398738	0.00333646	0.00586345	0.0224139	0.0107826	0.0192427	0.788863	0.942061	2.2805e-06	2.82954e-05	-0.826199	0.0519475
20619	Snap23	4.5342e-10	4.41255e-09	7.82333	6.73483e-12	6.85786e-11	6.86317	0.000323304	0.00287335	0.332186	0.432512	0.000107366	0.000443708	0.0220687	0.251829	0.00012004	0.000694673	0.194729	0.878459
66310	Dpy30	2.47411e-11	3.23383e-10	8.67245	6.74993e-12	6.86862e-11	6.86285	0.0889032	0.169298	0.000691454	0.00501619	0.0003112	0.00100735	0.205859	0.605595	3.43027e-07	5.91436e-06	-0.963159	-0.464523
68481	Mpzl1	2.15931e-09	1.81785e-08	7.37402	6.76037e-12	6.87463e-11	6.86263	0.000282121	0.00260984	0.0131134	0.0393886	6.74654e-05	0.00030885	0.316574	0.709519	9.7693e-07	1.39082e-05	-0.897461	0.243878
56738	Mocs1	1.67386e-11	2.26598e-10	8.78802	6.85918e-12	6.97043e-11	6.86056	0.000217208	0.00217209	0.000968592	0.00639994	0.000130438	0.000513688	0.0580759	0.364013	0.00641269	0.0175377	0.49377	0.965882
12700	Cish	6.79507e-10	6.36361e-09	7.70652	6.86717e-12	6.97388e-11	6.86039	0.00240154	0.0117383	0.101266	0.174417	6.00081e-07	8.79925e-06	0.00203938	0.083737	0.00197416	0.00664984	0.582246	1.30284
19092	Prkg2	5.07594e-11	6.1049e-10	8.46091	6.91713e-12	7.01992e-11	6.85936	0.000266226	0.0025071	0.0135156	0.0402599	0.0172518	0.0290558	0.0165156	0.222784	3.87792e-05	0.000282072	-0.877437	-0.474454
66116	Nat8f1	2.43578e-10	2.49367e-09	8.00329	6.9369e-12	7.03526e-11	6.85895	0.239898	0.356793	0.00011095	0.00141602	1.14588e-06	1.42291e-05	0.222701	0.62567	0.000384301	0.00178352	-0.907649	-0.31463
12409	Cbr2	4.11508e-09	3.24287e-08	7.18926	6.95222e-12	7.04609e-11	6.85863	0.000749623	0.00514056	0.705814	0.773781	0.000271012	0.000905086	0.0190341	0.235588	6.4179e-06	6.63314e-05	-0.821852	-0.082518
20499	Slc12a7	1.19196e-09	1.05997e-08	7.54468	7.05169e-12	7.14214e-11	6.8566	0.000227231	0.00225329	0.0202172	0.0536951	0.00711488	0.0134492	0.838069	0.957897	2.7197e-08	6.80463e-07	0.0441727	1.14541
109205	Sobp	4.65476e-11	5.67327e-10	8.48634	7.22511e-12	7.31289e-11	6.85313	0.00462462	0.0186883	0.0453839	0.0975036	1.13621e-05	7.87353e-05	0.000773282	0.0503771	0.00331385	0.010171	-0.869709	-0.460445
74776	Ppa2	6.93255e-11	8.0299e-10	8.36953	7.26819e-12	7.35158e-11	6.85228	0.0243097	0.0632871	0.000122749	0.00151804	4.01291e-05	0.000209157	0.2102	0.610668	0.00115006	0.0043055	-0.745136	-0.445628
70885	Ints10	4.79033e-11	5.81513e-10	8.47791	7.27507e-12	7.35364e-11	6.85215	0.00054928	0.00415993	7.39373e-05	0.00105958	1.10576e-05	7.71894e-05	0.559729	0.857147	0.00249683	0.00806839	-1.2338	-0.184787
14167	Fgf12	6.28172e-10	5.91942e-09	7.72918	7.30749e-12	7.38149e-11	6.85151	0.000500129	0.00390565	0.0916437	0.16223	0.00488756	0.00976096	0.0683694	0.3899	3.02377e-05	0.000231431	-0.812654	-0.345077
18751	Prkcb	7.76057e-11	8.86037e-10	8.33651	7.33835e-12	7.40773e-11	6.85091	0.00157705	0.0086697	0.0110724	0.0348153	5.5381e-05	0.000266229	0.128124	0.498066	0.00228577	0.00750635	-0.716051	-0.422166
15357	Hmgcr	6.48704e-09	4.94005e-08	7.05909	7.35545e-12	7.42005e-11	6.85057	0.000430498	0.00352251	0.098464	0.17115	0.0124791	0.0218941	0.234746	0.638348	1.01544e-08	2.86173e-07	-1.08133	-0.420342
13733	Adgre1	4.65335e-10	4.51327e-09	7.81583	7.56928e-12	7.62852e-11	6.84647	0.00128355	0.00754019	8.44235e-05	0.00116684	0.538645	0.591935	0.00285875	0.100103	0.000526453	0.0023023	0.0930477	0.780764
226971	Plekhb2	1.89815e-11	2.54688e-10	8.75079	7.57217e-12	7.62852e-11	6.84642	0.000101693	0.0012613	0.000601326	0.00457466	0.000615967	0.00174762	0.424746	0.786026	3.78872e-05	0.000276975	-1.23338	-0.194502
15507	Hspb1	1.80484e-06	8.29745e-06	5.44727	7.73714e-12	7.78955e-11	6.84333	5.26236e-06	0.00016126	3.42739e-06	0.000108993	1.56994e-10	1.44153e-08	0.020972	0.248032	0.0684752	0.119556	-0.585518	2.03843
80901	Cxcr6	2.67095e-10	2.71246e-09	7.97656	7.76024e-12	7.80377e-11	6.8429	0.0402659	0.0926603	0.0134689	0.0401562	3.43812e-08	9.92928e-07	0.0852705	0.422813	0.000439953	0.00197998	0.379665	1.46995
72123	Ccdc71l	1.21182e-11	1.68725e-10	8.88386	7.76157e-12	7.80377e-11	6.84288	0.0309679	0.0759028	0.00301884	0.0141577	0.000629898	0.0017775	0.287417	0.688983	3.56544e-06	4.10784e-05	0.16516	0.818156
320705	Bend6	7.71646e-09	5.7862e-08	7.0095	7.78222e-12	7.81935e-11	6.8425	9.55391e-05	0.0012132	0.015356	0.0441462	0.0134263	0.0233318	0.538946	0.848667	2.48502e-06	3.03854e-05	-0.975345	-0.266328
270624	Spin4	7.66812e-10	7.08063e-09	7.67167	7.88392e-12	7.91417e-11	6.84064	0.00821848	0.0283717	0.0828291	0.150438	8.17711e-07	1.11494e-05	0.98236	0.996424	2.57144e-07	4.64145e-06	0.00394923	1.50623
52120	Hgsnat	2.13506e-09	1.79844e-08	7.37726	7.88702e-12	7.91417e-11	6.84059	4.56116e-05	0.000721011	0.0101772	0.0328243	5.46695e-06	4.53446e-05	0.918592	0.980653	7.13661e-06	7.2185e-05	-1.2377	0.0477965
11429	Aco2	8.46957e-12	1.23121e-10	8.99048	7.98561e-12	8.00779e-11	6.8388	0.000712088	0.00496711	0.000744237	0.0053002	5.45472e-06	4.53016e-05	0.0328133	0.29475	0.0132637	0.031655	-0.906798	-0.431766
217716	Mlh3	1.56361e-10	1.67781e-09	8.13211	8.02092e-12	8.03788e-11	6.83817	0.271048	0.391282	0.000185832	0.00203184	9.95345e-07	1.28438e-05	0.016037	0.220247	0.00727044	0.0193768	-0.853987	-0.274784
68581	Tmed10	7.50665e-11	8.60286e-10	8.34624	8.05067e-12	8.06237e-11	6.83764	0.00380675	0.0162403	0.104283	0.178358	1.7626e-05	0.000111445	0.277292	0.680309	0.000117403	0.000683063	0.225711	0.605164
71801	Plekhf2	1.06259e-06	5.1325e-06	5.60058	8.17746e-12	8.18394e-11	6.83541	5.42759e-05	0.000818023	0.0211104	0.0554243	0.928679	0.940875	0.000480091	0.0393467	1.17774e-07	2.37775e-06	-0.0339687	1.16559
23886	Gdf15	1.30164e-08	9.27421e-08	6.8602	8.19123e-12	8.19231e-11	6.83516	0.00388437	0.0164925	0.453672	0.550948	2.69277e-09	1.31279e-07	0.0873801	0.427511	2.10414e-05	0.000174524	0.303845	3.79522
17951	Naip5	1.96817e-09	1.67085e-08	7.40061	8.25562e-12	8.25126e-11	6.83404	4.82223e-05	0.000746214	0.894031	0.921812	2.75427e-06	2.73658e-05	0.00129681	0.0654454	0.000565234	0.00244092	0.023245	1.17355
18391	Sigmar1	2.15229e-11	2.84508e-10	8.71362	8.28182e-12	8.272e-11	6.83358	0.0524104	0.113198	0.00038768	0.003384	8.34347e-05	0.000363366	0.15568	0.539523	0.000204173	0.00107302	-0.733997	-0.44064
14567	Gdi1	4.45208e-11	5.46137e-10	8.49942	8.3189e-12	8.30357e-11	6.83294	0.00105941	0.00661566	0.000717622	0.00516596	4.54687e-05	0.00022934	0.221776	0.624849	0.000198313	0.0010495	-1.23186	-0.650231
12294	Cacna2d3	2.8924e-10	2.91586e-09	7.95346	8.40217e-12	8.38116e-11	6.83152	0.000375719	0.00318604	0.023888	0.0607369	4.83597e-05	0.000240167	0.034704	0.299867	7.11699e-05	0.00045479	-1.04039	-0.793722
108013	Celf4	5.94174e-11	7.0272e-10	8.41471	8.56426e-12	8.53723e-11	6.82878	0.00141649	0.00807103	0.0153742	0.0441736	2.02713e-05	0.000123883	0.108481	0.465067	0.00278228	0.008786	-0.743793	-0.393989
68073	Fam173b	6.37508e-11	7.48134e-10	8.39408	8.66773e-12	8.63456e-11	6.82705	0.259695	0.379159	6.44755e-05	0.000961187	1.43626e-05	9.46805e-05	0.31195	0.705367	3.28903e-05	0.000247486	-0.83686	-0.268298
224904	2410015M20Rik	6.03519e-11	7.1266e-10	8.41014	8.67328e-12	8.63456e-11	6.82696	0.000307413	0.00276519	0.00213881	0.0110414	4.67125e-07	7.21033e-06	0.751736	0.930131	0.000372951	0.00174098	-1.07556	-0.0861109
23917	Impdh1	1.38055e-11	1.89772e-10	8.84515	8.68616e-12	8.64171e-11	6.82675	0.0431937	0.0975866	9.93625e-06	0.00024261	0.00565688	0.0110357	0.527517	0.843496	5.02923e-06	5.41186e-05	-0.881559	-0.15052
77041	Arsk	1.05309e-10	1.16889e-09	8.24731	8.69238e-12	8.64222e-11	6.82664	0.0039669	0.0167072	0.0424246	0.0927584	5.36948e-07	8.07659e-06	0.396952	0.768364	7.41494e-07	1.12538e-05	-1.02023	0.121538
100710	Pds5b	2.20101e-10	2.27638e-09	8.03271	8.7792e-12	8.72282e-11	6.82522	7.51373e-05	0.00102726	0.000607255	0.0046036	4.89337e-05	0.000242303	0.316115	0.709134	0.00182321	0.00623725	-1.43648	-0.562255
68044	Chac2	8.42826e-11	9.51521e-10	8.31237	8.8316e-12	8.76914e-11	6.82436	0.313705	0.436847	3.44184e-06	0.000108993	2.26912e-06	2.37764e-05	0.946626	0.988964	5.62554e-05	0.000377409	-1.57143	-0.0113459
207521	Dtx4	1.8079e-12	3.08339e-11	9.4544	8.95639e-12	8.88723e-11	6.82235	0.0515672	0.111647	0.00157757	0.00895512	0.000206954	0.000733141	0.0101599	0.179122	0.00112642	0.00423685	0.395347	0.604661
230868	Igsf21	4.06367e-10	3.98276e-09	7.85501	9.3725e-12	9.29404e-11	6.81582	1.08186e-05	0.000262451	3.54004e-05	0.000620509	0.125769	0.16556	0.0467021	0.335854	0.000629705	0.00265432	-1.3733	-0.344575
68316	Apoo	2.06321e-11	2.73448e-10	8.72612	9.39693e-12	9.31217e-11	6.81545	0.00127289	0.00750373	0.00108313	0.00693514	0.000259307	0.000872721	0.2831	0.685907	5.60109e-05	0.000376101	-0.895511	-0.383154
270190	Ephb1	1.42653e-07	8.20839e-07	6.17698	9.47287e-12	9.38129e-11	6.81429	2.07119e-05	0.000417599	0.00153465	0.00877717	1.26653e-06	1.52892e-05	0.00199554	0.0826675	1.07449e-07	2.1956e-06	-1.46493	1.33077
104458	Rars	6.74977e-08	4.145e-07	6.39067	9.4853e-12	9.38748e-11	6.8141	0.00013838	0.00157297	0.0280935	0.0682947	0.000117857	0.000476265	0.0604622	0.369946	2.09994e-06	2.627e-05	-0.48007	0.91708
54418	Fmn2	3.17354e-11	4.02655e-10	8.59902	9.51106e-12	9.40683e-11	6.81372	0.0024327	0.0118448	0.00041625	0.00355559	7.90298e-05	0.000348633	0.201153	0.599998	0.00109132	0.00413977	-0.972186	-0.382352
239420	Csmd3	4.62745e-11	5.64452e-10	8.48807	9.56835e-12	9.45732e-11	6.81285	0.000409516	0.00339851	0.0081415	0.0282733	7.13666e-06	5.53061e-05	0.131466	0.503611	0.000730023	0.00298587	-1.4233	-0.546536
54519	Apbb1ip	1.40676e-09	1.23007e-08	7.49704	9.64939e-12	9.53121e-11	6.81164	0.06178	0.128302	1.68742e-07	1.17769e-05	5.01964e-08	1.32361e-06	0.0132773	0.202526	0.456684	0.543674	0.145152	1.70811
16153	Il10	7.21191e-10	6.7016e-09	7.68936	9.73754e-12	9.61202e-11	6.81033	0.000256869	0.00245102	0.00112083	0.00708378	0.0641712	0.0917716	0.236446	0.639706	7.87968e-06	7.85481e-05	0.188925	1.14655
12411	Cbs	1.28029e-10	1.39053e-09	8.19034	9.91984e-12	9.7856e-11	6.80766	0.0214899	0.0576078	0.030029	0.0718026	1.62888e-06	1.85553e-05	0.227821	0.632438	5.94765e-05	0.000393105	-0.802319	-0.413656
26875	Pclo	2.06891e-10	2.14842e-09	8.05069	1.0016e-11	9.87402e-11	6.80627	5.57723e-05	0.000836419	0.0023218	0.0117482	8.78659e-05	0.000378795	0.25495	0.65965	0.00233431	0.00764094	-1.20889	-0.39277
12921	Crhr1	5.68689e-10	5.40769e-09	7.7579	1.00728e-11	9.9236e-11	6.80546	0.0321234	0.0781162	5.98454e-05	0.00091102	5.15736e-08	1.34464e-06	0.628959	0.886188	0.000116052	0.000676502	-1.64476	0.1899
69672	Txndc15	6.09458e-12	9.16727e-11	9.08874	1.02027e-11	1.0045e-10	6.80361	0.00893267	0.0301889	0.000118982	0.00148702	4.82287e-06	4.11968e-05	0.255874	0.660993	0.000417827	0.00189854	-1.05983	-0.420343
66993	Smarcd3	1.21748e-11	1.69218e-10	8.88248	1.02978e-11	1.0132e-10	6.80228	0.000822142	0.00547926	0.00485137	0.0195681	0.000257726	0.000869911	0.00235913	0.0903259	0.000747817	0.0030455	-1.19496	-0.762609
170571	Cntnap4	1.68519e-10	1.79808e-09	8.11032	1.03491e-11	1.01759e-10	6.80156	0.0030601	0.0138748	4.72927e-07	2.67557e-05	0.000275424	0.000916991	0.00266129	0.0972301	0.123301	0.191565	-1.96911	-0.378749
211232	Cpne9	1.43616e-08	1.01327e-07	6.83214	1.04519e-11	1.02703e-10	6.80014	7.26253e-06	0.000202416	4.69284e-05	0.000756946	2.86436e-08	8.49892e-07	0.160652	0.546483	0.0213876	0.0467059	-1.79922	0.542682
18111	Nnat	1.25065e-10	1.36126e-09	8.19716	1.04698e-11	1.02813e-10	6.79989	0.0024045	0.0117414	0.00224344	0.0114606	8.84943e-05	0.000380638	0.00866508	0.168165	0.0313447	0.0634341	-0.743995	-0.413883
104183	Chil4	2.60166e-09	2.14266e-08	7.32058	1.05913e-11	1.03939e-10	6.79823	0.593834	0.698938	0.00196983	0.0103979	5.30482e-05	0.000257877	0.616173	0.881027	5.94275e-09	1.81661e-07	-0.0894224	1.22063
64451	Dip2a	9.90263e-11	1.10481e-09	8.26527	1.06721e-11	1.04664e-10	6.79713	3.11578e-05	0.000553178	0.00726656	0.0261003	3.11344e-06	3.00102e-05	0.745028	0.927701	8.84933e-05	0.000543567	-1.18581	0.0474249
225743	Rnf165	1.0368e-10	1.15249e-09	8.25186	1.08051e-11	1.059e-10	6.79535	0.00459336	0.0186009	0.336855	0.437389	3.56671e-05	0.000190585	0.0320019	0.292121	9.96379e-05	0.000598064	-0.636438	-0.135783
77809	Lrrc42	1.21185e-11	1.68725e-10	8.88385	1.09459e-11	1.07211e-10	6.79348	0.000762447	0.0051956	0.000834956	0.00574933	4.46499e-05	0.00022634	0.456618	0.803627	0.00027272	0.00135729	-0.93964	-0.18657
50913	Olig2	2.03848e-10	2.11986e-09	8.05499	1.09637e-11	1.07252e-10	6.79325	0.00125688	0.00742086	0.000133123	0.00160191	0.0131146	0.0228635	0.405118	0.772921	0.000136975	0.000773198	-0.812996	-0.247697
68972	Tatdn3	2.48819e-09	2.06265e-08	7.33337	1.09643e-11	1.07252e-10	6.79324	0.0371883	0.0871751	8.81656e-05	0.00120612	1.07699e-08	3.91592e-07	0.440226	0.794653	0.0227477	0.0491031	-1.19465	-0.24331
338521	Fa2h	2.5047e-09	2.07294e-08	7.33147	1.09837e-11	1.07372e-10	6.79299	4.28066e-05	0.000688265	0.00116457	0.00723985	0.00051323	0.00150917	0.941377	0.987284	4.42763e-05	0.00031195	-1.11298	0.0366764
11987	Slc7a1	1.1345e-09	1.01303e-08	7.55889	1.10276e-11	1.07732e-10	6.79241	3.53205e-05	0.000602396	0.0406969	0.0901062	0.000592483	0.00169271	0.967371	0.993785	5.66627e-05	0.000379302	0.0068937	1.10648
170790	Mlc1	3.60934e-11	4.5004e-10	8.56113	1.1068e-11	1.08058e-10	6.79188	0.00017773	0.00187917	0.00144611	0.00843956	2.30493e-06	2.41183e-05	0.760944	0.933082	0.000460862	0.00206245	-0.953459	0.0421501
232855	Zfp772	2.22875e-10	2.30037e-09	8.02908	1.11362e-11	1.08653e-10	6.791	0.428487	0.552442	0.000134731	0.00161614	7.77011e-07	1.07757e-05	0.544196	0.851369	5.97732e-05	0.000394894	-1.07773	-0.0967328
20273	Scn8a	2.33936e-10	2.39982e-09	8.01502	1.11859e-11	1.09068e-10	6.79035	7.51222e-05	0.00102726	0.000246079	0.00246966	0.000200594	0.000717821	0.0205161	0.245127	0.0320245	0.0644828	-1.20862	-0.586487
208820	Triqk	1.0589e-11	1.49908e-10	8.92396	1.12255e-11	1.09383e-10	6.78984	0.00336789	0.0148488	0.00025826	0.00254783	0.056164	0.0817077	0.0152029	0.215457	5.85806e-06	6.12974e-05	-0.843635	-0.384323
19395	Rasgrp2	2.74817e-10	2.78313e-09	7.96829	1.13292e-11	1.10323e-10	6.78852	0.000402722	0.00335438	0.119647	0.197804	2.46416e-06	2.53299e-05	0.843162	0.959113	3.89813e-05	0.000282791	-0.815341	0.0271116
69721	Nkiras1	2.45253e-10	2.50873e-09	8.00131	1.1404e-11	1.1098e-10	6.78757	0.000394724	0.00330805	0.00698986	0.0254088	9.60382e-06	6.93396e-05	0.362019	0.75046	0.00010849	0.000640051	-1.29409	-0.407298
171508	Creld1	2.87984e-11	3.72561e-10	8.62765	1.1452e-11	1.11376e-10	6.78696	0.00557527	0.021325	0.000259039	0.00255035	0.000102572	0.000428563	0.0233361	0.255694	0.000375057	0.00174865	-1.74289	-0.71369
93880	Pcdhb9	7.16651e-10	6.67436e-09	7.69118	1.14921e-11	1.11695e-10	6.78646	0.00256874	0.0122901	0.394594	0.495678	2.54894e-07	4.5467e-06	0.257368	0.662839	5.82325e-06	6.10174e-05	-1.38785	-0.147191
233836	Slc5a11	6.71443e-12	9.98081e-11	9.05979	1.16407e-11	1.13066e-10	6.7846	0.00484218	0.0192645	0.000282019	0.00271146	0.000539963	0.00157277	0.143533	0.52028	0.00184462	0.00629205	-0.661648	-0.243688
15112	Hao1	5.58232e-10	5.32322e-09	7.76325	1.18865e-11	1.1538e-10	6.78158	0.665856	0.758449	5.30656e-07	2.84304e-05	5.6595e-05	0.000270863	0.692678	0.908961	2.07056e-05	0.000172304	0.0689892	1.40601
20511	Slc1a2	1.74093e-09	1.49552e-08	7.43582	1.20128e-11	1.16531e-10	6.78006	7.42594e-06	0.000204713	0.00111845	0.00707326	7.99947e-07	1.09745e-05	0.53381	0.846092	0.00231674	0.00759512	-1.72942	0.252801
75735	Pank1	2.04319e-11	2.71506e-10	8.729	1.20366e-11	1.16687e-10	6.77977	0.00529067	0.0205724	0.00480222	0.0194397	0.00205632	0.00469867	0.0705784	0.396484	2.16672e-05	0.000178796	-0.792725	-0.574183
60505	Il21	3.88798e-09	3.0896e-08	7.20551	1.20681e-11	1.16918e-10	6.77939	0.751106	0.825547	1.55299e-09	3.5144e-07	7.9637e-08	1.84909e-06	0.762815	0.933082	0.00690136	0.0185684	0.0461686	3.2639
230848	Zbtb40	1.50133e-09	1.30522e-08	7.47835	1.22118e-11	1.18234e-10	6.77768	0.00561472	0.0214164	0.00011207	0.00142513	2.40657e-09	1.20027e-07	0.378539	0.759433	0.0257549	0.0542883	-1.92932	-0.216864
67306	Zc2hc1a	1.9465e-11	2.60484e-10	8.74334	1.22655e-11	1.18679e-10	6.77705	0.00499845	0.0197258	0.00702098	0.0254731	0.000826172	0.00221081	0.151446	0.532399	8.61867e-06	8.42529e-05	-0.708173	-0.458274
17096	Lyn	1.42493e-07	8.20226e-07	6.1773	1.23743e-11	1.19655e-10	6.77577	9.50706e-07	4.22716e-05	0.0387179	0.086712	9.10713e-06	6.68032e-05	0.905035	0.9759	4.3288e-10	1.94181e-08	-0.423239	1.67082
73296	Rhobtb3	5.62457e-10	5.35677e-09	7.76108	1.23863e-11	1.19695e-10	6.77563	0.000113788	0.00136492	0.000892892	0.00602335	0.00711031	0.0134422	0.285306	0.687832	0.000688106	0.00285057	-1.02843	-0.377762
330908	Opcml	7.18593e-10	6.68834e-09	7.6904	1.24227e-11	1.1997e-10	6.77521	1.83592e-05	0.000379239	0.0533868	0.109667	0.000347166	0.00109936	0.641902	0.892318	1.84402e-06	2.3654e-05	-1.36408	-0.150202
73991	Atl1	2.96765e-11	3.81148e-10	8.61879	1.25022e-11	1.20651e-10	6.77429	8.11072e-06	0.000217654	6.79558e-05	0.00099549	1.77503e-05	0.000112091	0.39467	0.766955	0.00114235	0.0042856	-1.6008	0.119579
66377	Ndufc1	1.63991e-11	2.22202e-10	8.79409	1.25091e-11	1.20651e-10	6.77421	0.00526627	0.0204946	0.000180536	0.0019984	0.000104519	0.000435242	0.101633	0.452056	0.00463894	0.0134356	-0.740962	-0.502815
268390	Ahsa2	4.46694e-11	5.47516e-10	8.49844	1.26954e-11	1.2237e-10	6.77207	0.0681278	0.138535	0.0181079	0.0496836	0.000317487	0.00102224	0.0027067	0.0978749	5.17159e-05	0.000353524	-0.848312	-0.461467
27425	Atp5l	1.32642e-11	1.82663e-10	8.85702	1.27709e-11	1.23019e-10	6.77121	0.00524725	0.0204416	0.00192583	0.0102454	0.000117697	0.000475874	0.0674253	0.387072	0.00217527	0.0072122	-0.667531	-0.426473
72748	Hdhd3	5.22981e-10	5.01229e-09	7.78209	1.29563e-11	1.24726e-10	6.76913	0.00153599	0.00852128	1.89182e-06	6.96208e-05	0.000127246	0.000503209	0.206009	0.605628	0.0318475	0.0642427	-1.16717	-0.525167
68140	Tigd2	5.12421e-06	2.15336e-05	5.14299	1.29758e-11	1.24835e-10	6.76891	3.78877e-05	0.000631961	0.758065	0.816436	2.1233e-05	0.00012821	0.627773	0.886049	3.35306e-09	1.1028e-07	-0.198609	1.32864
232201	Arhgap25	6.42016e-11	7.5226e-10	8.39202	1.31084e-11	1.2603e-10	6.76744	0.00156989	0.00864297	3.75663e-05	0.00064296	0.00023913	0.000820477	0.133809	0.507203	3.25114e-07	5.65944e-06	-0.238026	1.27208
18673	Phb	6.0423e-11	7.12945e-10	8.40979	1.31288e-11	1.26147e-10	6.76721	0.000135864	0.0015549	0.00425731	0.0178192	1.60295e-06	1.83204e-05	0.604963	0.875998	3.76884e-05	0.000275921	-0.944627	0.0703289
18039	Nefl	8.61292e-12	1.24966e-10	8.98548	1.31595e-11	1.26361e-10	6.76687	0.00054866	0.00415731	0.00147487	0.00855145	5.73644e-06	4.7014e-05	0.817183	0.950956	0.00011199	0.000657121	-0.882913	0.0396631
12390	Cav2	4.20428e-09	3.30458e-08	7.18313	1.33165e-11	1.27787e-10	6.76516	3.28278e-05	0.000568758	0.00989448	0.032207	0.00080546	0.00216993	0.402465	0.771628	3.52554e-08	8.49829e-07	-1.44289	0.320779
11983	Atpif1	5.82632e-11	6.90686e-10	8.42046	1.36582e-11	1.30984e-10	6.76149	0.00233718	0.0115378	0.00204978	0.0107094	4.78757e-06	4.10108e-05	0.811872	0.949891	1.24311e-05	0.000114945	-0.915264	0.0658162
16950	Loxl3	1.99455e-08	1.36653e-07	6.73842	1.36759e-11	1.31071e-10	6.7613	1.63833e-05	0.000353881	0.137321	0.219882	0.0401238	0.0607022	0.758876	0.932799	9.48374e-08	1.99435e-06	0.0508323	1.24837
21912	Tspan7	3.59529e-10	3.56287e-09	7.89045	1.37794e-11	1.3198e-10	6.76021	0.000511915	0.00396921	0.00608889	0.0229428	7.16748e-06	5.54739e-05	0.248921	0.653327	0.00298714	0.0093133	-0.82465	-0.389438
16456	F11r	8.31425e-10	7.61236e-09	7.64836	1.38969e-11	1.33021e-10	6.75898	0.000875382	0.00576037	0.28777	0.38684	0.000230377	0.000797666	0.0168731	0.225799	3.20856e-05	0.000242876	0.25235	0.776198
70686	Dusp16	9.87361e-08	5.8828e-07	6.2821	1.41771e-11	1.35617e-10	6.75608	0.000217933	0.00217531	0.916857	0.939664	5.3476e-05	0.000259208	0.530341	0.844925	1.25914e-07	2.51529e-06	-0.0212705	1.06309
15560	Htr2c	2.71074e-07	1.47683e-06	5.99331	1.4315e-11	1.3685e-10	6.75468	1.54679e-06	6.27071e-05	0.0529958	0.109026	3.68037e-08	1.04108e-06	0.395993	0.767532	2.4567e-07	4.48236e-06	-1.58604	0.470051
14348	Fut9	3.88462e-10	3.82956e-09	7.86805	1.43487e-11	1.37086e-10	6.75434	0.000131093	0.00151728	0.000419134	0.00357677	6.35668e-05	0.000296138	0.0856085	0.423075	0.0205736	0.0453397	-1.23018	-0.358588
56620	Clec4n	1.81188e-10	1.91441e-09	8.08924	1.43585e-11	1.37093e-10	6.75424	0.0260124	0.0666104	0.00208196	0.0108321	1.81675e-05	0.000113777	0.941007	0.987091	3.89475e-06	4.40032e-05	-0.0195959	1.0311
67374	Jam2	3.3971e-08	2.2163e-07	6.58653	1.4478e-11	1.38147e-10	6.75304	0.000166724	0.00180176	0.265879	0.363569	0.0040211	0.00826797	0.293106	0.693287	3.35152e-07	5.80088e-06	-1.04434	-0.298303
19016	Pparg	6.66644e-09	5.06396e-08	7.0513	1.47151e-11	1.40321e-10	6.75068	0.000266386	0.0025071	0.640585	0.720569	2.11888e-05	0.000128045	0.296632	0.696075	2.49374e-05	0.000199001	0.0860599	0.858979
17215	Mcm3	1.09846e-10	1.21141e-09	8.23501	1.47529e-11	1.40593e-10	6.75031	0.00169563	0.00913841	0.0598524	0.118625	1.15714e-05	7.99298e-05	0.0564258	0.360679	0.000354049	0.00167334	0.454739	0.793708
15360	Hmgcs2	2.2034e-09	1.85291e-08	7.36822	1.48759e-11	1.41676e-10	6.74911	0.00455127	0.0184897	0.594404	0.681464	1.42117e-05	9.39717e-05	0.102146	0.452848	8.16976e-07	1.21322e-05	-0.940778	-0.107871
216152	Plppr3	7.91917e-11	9.02786e-10	8.33059	1.49085e-11	1.41898e-10	6.74879	0.00175294	0.00938825	0.000146461	0.00171113	0.00659896	0.0125632	0.175787	0.569119	0.000582096	0.00249597	-0.732198	-0.435081
109232	Sccpdh	4.85202e-11	5.8759e-10	8.47415	1.49281e-11	1.41994e-10	6.7486	0.000348075	0.00303306	0.0104797	0.0334866	7.06841e-06	5.49596e-05	0.304017	0.700959	0.000333883	0.00159846	-0.920085	-0.289931
68559	Pdrg1	2.79049e-08	1.85162e-07	6.64264	1.50893e-11	1.43438e-10	6.74704	0.000695346	0.00489389	0.814426	0.860802	2.94822e-05	0.000164196	0.00371273	0.115794	7.90266e-06	7.87255e-05	0.0668611	0.851782
234290	BC030500	5.66423e-11	6.75165e-10	8.42874	1.51312e-11	1.43747e-10	6.74664	0.049573	0.108214	0.00898344	0.0302413	2.84649e-05	0.000160261	0.0381153	0.310777	3.00717e-05	0.000230509	-1.30883	-0.594617
214639	4930486L24Rik	2.49876e-09	2.06915e-08	7.33215	1.52798e-11	1.45067e-10	6.74522	0.0090941	0.0305596	0.0788307	0.144982	6.28017e-08	1.56612e-06	0.0963642	0.443287	5.3557e-05	0.000362838	0.704361	1.96397
20301	Ccl27a	4.69806e-08	2.96183e-07	6.49405	1.53737e-11	1.45867e-10	6.74433	0.0317858	0.0774444	0.000100892	0.00131646	1.64371e-05	0.000105601	0.0169337	0.225814	1.31417e-06	1.78224e-05	-0.858281	0.567286
12259	C1qa	3.58555e-06	1.55282e-05	5.2475	1.54343e-11	1.46351e-10	6.74376	0.000153424	0.00169153	0.0261097	0.0647095	0.121457	0.160582	0.00042698	0.0379444	9.05029e-10	3.61107e-08	-0.435602	1.47284
108897	Aif1l	1.72288e-08	1.19553e-07	6.7802	1.54847e-11	1.46737e-10	6.74328	0.000544919	0.00413724	4.47582e-05	0.000726579	0.00762184	0.0142688	0.644334	0.893037	3.85668e-05	0.000280801	-0.912401	0.182585
26398	Map2k4	1.76782e-10	1.87833e-09	8.0964	1.57714e-11	1.4936e-10	6.74062	0.000307726	0.00276571	0.0286859	0.0693345	0.00046502	0.00139313	0.0142522	0.209126	0.00231681	0.00759512	-0.892065	-0.488829
11898	Ass1	8.94856e-10	8.15863e-09	7.62718	1.62255e-11	1.53565e-10	6.73649	0.0010859	0.00671742	0.0100998	0.032647	0.000980238	0.00254667	0.375136	0.757556	1.24953e-05	0.00011538	0.356973	0.975481
68153	Gtf2e2	1.18227e-10	1.29333e-09	8.21356	1.6366e-11	1.54798e-10	6.73524	0.0027469	0.0128783	0.0007085	0.00511054	2.87741e-05	0.000161642	0.345098	0.736229	0.000346252	0.00164429	-1.39424	-0.447671
104681	Slc16a6	2.58154e-09	2.13038e-08	7.32281	1.65372e-11	1.5632e-10	6.73373	0.00142078	0.00809238	0.0672168	0.12881	8.77655e-08	2.00407e-06	0.706373	0.912485	2.02292e-05	0.000169456	0.133006	1.73507
226255	Atrnl1	1.78891e-10	1.8946e-09	8.09295	1.67686e-11	1.58408e-10	6.7317	0.000677409	0.00481749	0.00302497	0.0141807	0.000110906	0.000454352	0.367698	0.75468	9.17951e-05	0.000559404	-0.973956	-0.408973
66192	Lage3	3.17637e-10	3.18309e-09	7.92632	1.69744e-11	1.60253e-10	6.72993	0.0409368	0.0937206	0.00012674	0.00155063	1.01557e-05	7.23251e-05	0.340784	0.731716	2.80175e-05	0.000216846	-0.704657	0.206261
17967	Ncam1	4.12808e-09	3.25143e-08	7.18836	1.69946e-11	1.60341e-10	6.72976	0.000277094	0.0025762	2.04025e-05	0.000415224	6.40454e-06	5.11351e-05	0.865778	0.965448	0.0169097	0.0385259	-1.12004	-0.0774382
68106	Nt5c3b	8.052e-11	9.13122e-10	8.32573	1.70142e-11	1.60341e-10	6.72959	0.0854532	0.164401	0.00105512	0.0068064	4.18693e-06	3.71024e-05	0.120679	0.487797	0.000177839	0.00096128	-1.10491	-0.309434
237253	Lrp11	3.97805e-09	3.15126e-08	7.19896	1.70155e-11	1.60341e-10	6.72958	5.89733e-05	0.000868207	0.0777891	0.143676	6.85343e-05	0.000313081	0.475578	0.815322	3.28448e-07	5.70439e-06	-1.18206	-0.32933
20620	Plk2	2.24242e-08	1.51784e-07	6.70501	1.70768e-11	1.60819e-10	6.72906	0.00265775	0.0125731	0.0138388	0.0409411	4.20979e-05	0.000216523	0.630779	0.887187	1.35049e-05	0.000122906	-0.163338	0.733057
110826	Etfb	8.5495e-11	9.63773e-10	8.3082	1.71005e-11	1.60943e-10	6.72885	0.00509327	0.0200112	0.013312	0.0397865	8.70794e-07	1.16428e-05	0.163533	0.551104	0.000602962	0.00256355	-0.878637	-0.336097
234267	Gpm6a	7.96755e-11	9.06659e-10	8.32881	1.75391e-11	1.64967e-10	6.72517	0.000716967	0.00498425	0.0114725	0.03574	3.81428e-05	0.000201174	0.122179	0.489685	3.25048e-05	0.00024531	-1.46945	-0.799377
215627	Zbtb8b	3.15218e-10	3.16722e-09	7.92854	1.76756e-11	1.66149e-10	6.72404	0.14107	0.239359	2.79109e-07	1.7415e-05	6.69999e-06	5.31005e-05	0.177425	0.57188	0.00604768	0.0167113	-1.58829	-0.424923
74453	Cfap53	1.20989e-08	8.69093e-08	6.88107	1.79561e-11	1.6868e-10	6.72175	0.000430036	0.00352251	7.87764e-06	0.000202442	5.11236e-09	2.17215e-07	0.237667	0.640736	0.0356883	0.0704657	-0.334141	1.71328
406217	Bex4	1.94156e-10	2.03441e-09	8.06915	1.81879e-11	1.70752e-10	6.71988	0.08821	0.168295	0.0183234	0.0500304	0.000155992	0.000590992	0.0126449	0.199109	8.57801e-07	1.26517e-05	-1.05643	-0.429053
65115	Bean1	8.17321e-11	9.25483e-10	8.32136	1.82487e-11	1.71217e-10	6.71939	0.0713667	0.143509	6.69871e-05	0.000986076	0.0993881	0.134775	0.0115119	0.19197	7.36479e-07	1.12226e-05	-1.15761	-0.275591
14376	Ganab	2.27385e-12	3.78858e-11	9.38505	1.86104e-11	1.74503e-10	6.71653	0.0187703	0.0520545	0.000782684	0.00549146	0.00011828	0.000477083	0.041929	0.322633	0.00087507	0.0034652	-0.729214	-0.445416
18140	Uhrf1	3.92015e-10	3.85707e-09	7.86542	1.88443e-11	1.76586e-10	6.71471	6.28209e-05	0.000905409	0.0470909	0.100336	7.32757e-06	5.64249e-05	0.0218389	0.250815	0.0112616	0.027665	0.482971	1.04414
69386	Hist1h4h	6.83239e-09	5.17446e-08	7.04427	1.91001e-11	1.78873e-10	6.71274	0.000751338	0.00514534	0.0496128	0.104115	0.0228893	0.0370975	8.70767e-05	0.0140453	0.00266341	0.00847484	0.512734	1.12206
217684	Susd6	1.9667e-05	7.33556e-05	4.74468	1.91471e-11	1.79203e-10	6.71238	8.84013e-05	0.00114364	0.654763	0.73252	0.000736565	0.00202205	0.87851	0.96943	3.7158e-10	1.71765e-08	-0.164344	1.37099
72662	Dis3	1.76544e-09	1.514e-08	7.43181	1.92655e-11	1.80199e-10	6.71148	0.000327291	0.00289745	0.00677495	0.024812	3.41357e-05	0.000183925	0.194791	0.593413	5.15683e-07	8.25637e-06	-0.419026	1.32749
54712	Plxnc1	3.59776e-10	3.56298e-09	7.89025	1.93912e-11	1.81263e-10	6.71053	5.49108e-05	0.00082595	0.000127523	0.00155677	3.64078e-06	3.36389e-05	0.551108	0.853226	0.0368908	0.0723302	-1.21755	-0.163077
20595	Smn1	2.58253e-09	2.13038e-08	7.3227	1.94222e-11	1.81442e-10	6.7103	0.00252253	0.0121596	0.495044	0.590223	0.000253613	0.00085969	0.0910373	0.432463	2.58986e-05	0.000204624	0.115113	0.673608
67283	Slc25a19	2.63561e-10	2.67897e-09	7.98042	1.94837e-11	1.81904e-10	6.70984	0.0320197	0.077939	0.000660692	0.0048794	1.01235e-07	2.24965e-06	0.30901	0.70464	0.0057887	0.0161309	-0.987779	-0.344765
224019	Tmem191c	7.87847e-11	8.98822e-10	8.3321	1.97733e-11	1.84494e-10	6.70769	0.000335794	0.00295148	0.00242785	0.0121448	1.1775e-05	8.11508e-05	0.115759	0.477978	0.00516607	0.0146353	-1.17362	-0.616804
217140	Scrn2	1.37833e-10	1.4906e-09	8.16884	2.01152e-11	1.87569e-10	6.70518	0.00658842	0.0241114	1.59287e-06	6.19642e-05	2.80775e-06	2.78243e-05	0.851711	0.961935	0.0114093	0.0279779	-1.06052	-0.0511928
100715	Papd4	5.706e-10	5.4207e-09	7.75693	2.01921e-11	1.8817e-10	6.70463	0.00321462	0.014348	0.00542003	0.021208	2.79027e-07	4.86562e-06	0.050875	0.345646	0.0415118	0.0796108	0.419128	0.986556
14734	Gpc3	7.5527e-09	5.68026e-08	7.01563	2.05898e-11	1.91758e-10	6.70178	0.000931557	0.00601666	0.0138247	0.040927	0.387768	0.445573	0.00080525	0.0510845	0.000107181	0.000634795	-0.802609	-0.172339
231991	Creb5	1.33744e-09	1.17555e-08	7.51157	2.08151e-11	1.93683e-10	6.70019	0.00691993	0.0249667	0.00107729	0.00691543	6.22911e-07	9.09882e-06	0.268785	0.671298	0.00618411	0.0170139	0.450908	1.09116
242553	Kank4	7.19983e-11	8.30775e-10	8.35846	2.0822e-11	1.93683e-10	6.70014	7.57946e-05	0.0010279	0.000865236	0.0058934	0.00044576	0.0013459	0.866906	0.965448	6.88948e-06	7.0295e-05	-1.62269	0.0267552
69727	Usp46	3.28123e-10	3.2795e-09	7.91692	2.11164e-11	1.96301e-10	6.69809	1.46391e-05	0.000328828	0.0218285	0.0568276	0.000186263	0.000677089	0.0821934	0.417982	0.000428424	0.00193672	-1.32757	-0.720811
14462	Gata3	7.87091e-08	4.7812e-07	6.34681	2.11426e-11	1.96424e-10	6.69791	0.529375	0.643937	4.21117e-08	4.14609e-06	2.14194e-09	1.09347e-07	0.292246	0.692782	0.131078	0.201154	0.188653	2.82187
13426	Dync1i1	6.67483e-11	7.77295e-10	8.38062	2.14395e-11	1.99061e-10	6.69587	0.00180796	0.00959479	0.0163424	0.0461654	3.01955e-05	0.00016715	0.046439	0.33529	0.000220726	0.00114142	-1.00965	-0.739501
14802	Gria4	2.11483e-09	1.78238e-08	7.37999	2.14533e-11	1.99067e-10	6.69577	2.9735e-05	0.000534806	0.00577492	0.0222119	3.97171e-06	3.56748e-05	0.0409836	0.321133	0.0214937	0.0468768	-1.80284	-0.541191
14645	Glul	9.05827e-10	8.25369e-09	7.62367	2.19111e-11	2.03159e-10	6.69269	0.000627014	0.00455524	0.22844	0.323509	1.00026e-06	1.28853e-05	0.522722	0.840861	2.49217e-05	0.00019898	-0.920524	-0.147868
13427	Dync1i2	6.39542e-11	7.49941e-10	8.39315	2.19211e-11	2.03159e-10	6.69262	0.0378312	0.0883071	0.00165447	0.00921905	1.87291e-07	3.56746e-06	0.602249	0.87481	0.000296596	0.00145111	-1.08545	-0.117245
20732	Spint1	2.01231e-10	2.09984e-09	8.05875	2.19402e-11	2.03212e-10	6.69249	0.0657242	0.134682	0.0166855	0.0468059	0.00200367	0.00459893	0.000745328	0.0501318	0.000419087	0.0019036	0.462213	0.831699
217340	Rnf157	3.9816e-10	3.91245e-09	7.86092	2.19642e-11	2.0331e-10	6.69233	0.00353637	0.0153591	0.0465593	0.0994411	6.69112e-05	0.000307147	0.35882	0.746862	7.1239e-05	0.00045479	-0.701394	-0.22926
94180	Acsbg1	4.25023e-10	4.15486e-09	7.84203	2.21074e-11	2.04511e-10	6.69138	0.000831389	0.00553346	0.000478325	0.00388232	0.000311382	0.00100751	0.504137	0.831021	0.00399336	0.0118767	-0.743261	-0.19612
20947	Swap70	3.76383e-11	4.67764e-10	8.54879	2.25695e-11	2.08658e-10	6.68835	0.00615736	0.0229946	8.98662e-05	0.00121656	0.00582043	0.0112952	0.171474	0.564457	3.63576e-05	0.000268092	0.421735	1.07921
23943	Esyt1	3.36427e-09	2.70893e-08	7.24693	2.31233e-11	2.13647e-10	6.6848	0.00460892	0.0186398	0.525089	0.617784	0.00206451	0.00471559	0.0350278	0.301585	3.51042e-05	0.000260309	0.0993258	0.602622
21950	Tnfsf9	3.24695e-08	2.13211e-07	6.59943	2.34879e-11	2.16793e-10	6.68251	0.00340621	0.0149696	0.717189	0.783431	2.77114e-07	4.85735e-06	0.0966243	0.444345	4.34881e-07	7.14373e-06	-0.0999712	1.40115
272031	Plppr1	1.14416e-09	1.02105e-08	7.55645	2.34923e-11	2.16793e-10	6.68249	0.0237494	0.0622451	0.745561	0.805716	4.9198e-07	7.5288e-06	0.0428228	0.32529	1.33688e-08	3.63257e-07	-1.50708	0.0504449
382985	Rrm2b	3.29459e-11	4.14889e-10	8.58799	2.36879e-11	2.18465e-10	6.68127	0.0154292	0.0451529	2.12065e-05	0.000425872	9.00639e-05	0.000385857	0.610804	0.878955	3.41361e-05	0.000254836	-1.13494	0.0808984
268373	Ppia	5.36598e-12	8.17678e-11	9.12684	2.42129e-11	2.2317e-10	6.67806	0.00102133	0.00643928	0.00541478	0.021208	1.81266e-05	0.000113662	0.0787939	0.412187	0.000975323	0.00378303	-0.927799	-0.509553
72685	Dnajc6	7.39605e-10	6.85445e-09	7.68209	2.4305e-11	2.23884e-10	6.6775	1.12933e-05	0.000269651	0.0232362	0.0595214	0.000172082	0.000636522	0.0021611	0.086228	0.0187814	0.0421311	-1.30142	-0.673779
66994	Cep19	1.93853e-10	2.03264e-09	8.0696	2.45624e-11	2.26117e-10	6.67596	0.0038912	0.0165169	0.000843486	0.00579236	6.88289e-06	5.38763e-05	0.323061	0.715358	0.00159311	0.00560984	-0.953493	-0.415896
18024	Nfe2l2	3.8264e-05	0.000134711	4.5442	2.46421e-11	2.26713e-10	6.67548	8.8682e-06	0.000231428	0.119309	0.197421	0.0973143	0.132283	0.000969801	0.0559092	3.96539e-10	1.82192e-08	-0.551844	1.51744
56695	Pnkd	2.05173e-10	2.13217e-09	8.05311	2.4746e-11	2.27531e-10	6.67487	0.000167077	0.00180429	0.0488548	0.103037	2.84932e-06	2.80711e-05	0.30321	0.700645	5.76562e-05	0.000383919	-1.55846	-0.365208
67059	Ola1	2.99652e-11	3.83079e-10	8.61594	2.49141e-11	2.28938e-10	6.67387	0.0217755	0.0582087	0.000622251	0.00467521	3.28784e-05	0.000178483	0.141161	0.516854	0.0016583	0.0057867	-0.767498	-0.423179
17999	Nedd4	1.34997e-10	1.46098e-09	8.17489	2.51255e-11	2.3074e-10	6.67263	0.00451576	0.0183757	0.00327833	0.0149627	0.000132076	0.000518524	0.373909	0.756717	2.28728e-06	2.83562e-05	-1.34592	-0.269633
23972	Papss2	7.34579e-10	6.82038e-09	7.68405	2.51712e-11	2.3102e-10	6.67237	0.0152595	0.0448035	0.000300741	0.00284057	5.36701e-07	8.07659e-06	0.00563164	0.139005	0.184792	0.264772	-0.975189	-0.270943
22139	Ttr	9.06154e-06	3.60606e-05	4.97514	2.5338e-11	2.3241e-10	6.6714	2.13302e-10	7.00546e-08	0.022077	0.0573073	0.321612	0.379152	0.359101	0.747119	3.10521e-07	5.44921e-06	-4.2377	-1.44696
72050	Kdelc1	6.5034e-11	7.60838e-10	8.38825	2.54075e-11	2.32907e-10	6.671	0.0393873	0.0911462	0.00025286	0.00250907	0.000155015	0.000588171	0.264369	0.667851	2.20903e-05	0.000181634	-1.48773	-0.196189
11733	Ank1	7.31482e-12	1.07886e-10	9.03421	2.57878e-11	2.36251e-10	6.66881	0.00603489	0.0226432	0.000249759	0.00248772	0.000188723	0.000684057	0.0640398	0.378365	0.00132663	0.0048431	-0.893673	-0.615322
70417	Megf10	4.68954e-07	2.42341e-06	5.8361	2.58249e-11	2.36448e-10	6.6686	1.06382e-05	0.000259318	0.00304592	0.0142231	1.04604e-07	2.30524e-06	0.00100294	0.05653	3.065e-06	3.63446e-05	-1.48803	1.45924
23964	Tenm2	4.57517e-10	4.44671e-09	7.82073	2.61222e-11	2.39025e-10	6.66692	0.000160795	0.00175393	0.00120186	0.00738953	2.87238e-05	0.00016142	0.378618	0.759433	0.00314029	0.00971101	-1.01946	-0.403527
64291	Osbpl1a	3.41494e-10	3.40193e-09	7.90535	2.65028e-11	2.42362e-10	6.6648	0.000232877	0.00229129	0.059038	0.117456	4.85842e-05	0.00024073	0.469447	0.810864	4.66152e-06	5.09942e-05	-1.27714	-0.153301
14799	Gria1	1.31291e-09	1.15466e-08	7.51689	2.66107e-11	2.43202e-10	6.6642	1.63568e-05	0.000353881	1.33539e-06	5.45747e-05	0.000998687	0.00258353	0.127916	0.49779	0.105129	0.168566	-1.69119	-0.435399
68423	Ankrd13d	7.15161e-10	6.66458e-09	7.69178	2.66749e-11	2.43641e-10	6.66385	0.000710198	0.00495993	0.0568654	0.114684	1.45195e-07	2.93136e-06	0.0122367	0.197375	0.0301499	0.0615004	-1.06068	-0.414214
12125	Bcl2l11	2.02027e-09	1.71029e-08	7.39311	2.67646e-11	2.44313e-10	6.66336	0.000307486	0.00276519	0.400203	0.501187	0.00052601	0.001541	0.25382	0.658862	3.49455e-06	4.04152e-05	0.138901	1.00077
66204	Acyp1	1.30728e-09	1.15105e-08	7.51812	2.7129e-11	2.47491e-10	6.66137	0.0193073	0.0531864	0.000206606	0.00218601	2.24695e-05	0.000134362	0.83158	0.955921	0.000138163	0.000778399	-0.799463	0.0672779
76373	Zfp773	6.90884e-11	8.00855e-10	8.37053	2.73068e-11	2.48963e-10	6.66041	0.000259197	0.00246237	2.05591e-05	0.000417236	1.7704e-05	0.000111845	0.736671	0.924244	0.0035466	0.0107547	-1.25974	0.0627627
320720	Fastkd1	4.33741e-11	5.32879e-10	8.50709	2.75151e-11	2.50712e-10	6.65929	0.034434	0.0822317	0.00390155	0.0168581	0.00462667	0.00931477	0.110488	0.468922	9.34699e-05	0.000567784	-0.553495	-0.34551
19281	Ptprt	4.38676e-08	2.7841e-07	6.51361	2.86666e-11	2.61047e-10	6.65326	0.000808357	0.00541289	0.000102999	0.00133934	5.47905e-07	8.18456e-06	0.552059	0.853852	0.0115892	0.0283594	-1.02904	0.24205
233824	Cog7	5.6494e-11	6.73927e-10	8.42951	2.90343e-11	2.64237e-10	6.65139	0.029132	0.0726598	0.000117852	0.00147592	6.03007e-06	4.89181e-05	0.115348	0.477193	0.00506767	0.0144158	-1.0346	-0.5653
75552	Paqr9	6.69595e-11	7.79156e-10	8.3797	2.92635e-11	2.66163e-10	6.65023	0.00162602	0.00886186	0.00189226	0.0100987	0.0042321	0.00864204	0.373442	0.756717	2.08084e-05	0.000173065	-0.70485	-0.260156
225929	Patl1	8.88785e-09	6.59607e-08	6.96913	2.95122e-11	2.68264e-10	6.64898	0.004874	0.0193556	0.259648	0.357111	0.000151103	0.000576937	0.736196	0.924244	1.44586e-05	0.000130334	0.0923027	0.60743
100561	Slc15a4	1.22421e-09	1.0861e-08	7.537	2.97946e-11	2.70669e-10	6.64758	8.20797e-05	0.00107956	0.000106235	0.00136851	8.82219e-06	6.53135e-05	0.101698	0.452056	0.240981	0.327397	0.219818	0.98511
12764	Cmas	8.25443e-10	7.57131e-09	7.65044	3.00324e-11	2.72666e-10	6.64641	0.00147041	0.00829533	0.00288446	0.0137184	8.73753e-05	0.000377217	0.298255	0.696892	1.61301e-05	0.000142272	-1.61553	-0.704032
232933	Ccdc61	1.87599e-10	1.97252e-09	8.07913	3.01112e-11	2.73218e-10	6.64603	0.0939137	0.176119	9.73374e-06	0.000239517	8.40558e-07	1.13656e-05	0.745178	0.927701	0.00023568	0.00120682	-1.65794	-0.106077
26611	Rcn2	3.11653e-11	3.96521e-10	8.60436	3.0228e-11	2.74113e-10	6.64546	0.000364242	0.0031272	0.000382062	0.00334652	5.54128e-05	0.000266297	0.873177	0.967597	0.000125993	0.000723327	-1.31828	0.030563
75607	Wnk2	1.44363e-11	1.97906e-10	8.83189	3.0453e-11	2.75988e-10	6.64436	0.00143686	0.00815029	0.00586269	0.0224139	2.24912e-05	0.000134362	0.0106944	0.184469	0.0114717	0.0281127	-0.84718	-0.398862
239318	Plcxd3	4.3341e-10	4.23413e-09	7.83638	3.05129e-11	2.76366e-10	6.64407	0.00468182	0.0188541	0.00345887	0.0155376	1.52801e-05	9.98175e-05	0.500212	0.828174	1.29702e-06	1.7653e-05	-1.34678	0.201797
230904	Fbxo2	2.49142e-08	1.66998e-07	6.67497	3.0616e-11	2.77134e-10	6.64358	0.00035348	0.00306268	2.16223e-05	0.000431366	6.9698e-06	5.43882e-05	0.249157	0.653327	0.273028	0.361857	-0.937393	-0.271708
74198	Dtx2	3.00145e-11	3.83386e-10	8.61545	3.07991e-11	2.7853e-10	6.6427	0.0124687	0.0386227	0.0174153	0.0482636	0.000161452	0.000608183	0.0834683	0.419784	0.00115344	0.004316	0.378459	0.497831
83691	Crispld1	5.36322e-11	6.41809e-10	8.44475	3.08069e-11	2.7853e-10	6.64266	0.000517396	0.00399224	0.00810438	0.0282209	1.12133e-05	7.8061e-05	0.946893	0.988964	6.18861e-05	0.000406198	-1.07323	0.0106549
56696	Gpr132	2.42713e-08	1.63049e-07	6.68243	3.08416e-11	2.78677e-10	6.6425	0.139983	0.237914	3.76656e-09	6.79864e-07	1.85184e-10	1.60738e-08	0.448692	0.799088	0.217018	0.300964	-0.116676	2.10692
67834	Idh3a	1.10011e-10	1.2122e-09	8.23457	3.08709e-11	2.78775e-10	6.64236	0.0013191	0.00769537	0.0137019	0.0406314	0.000598949	0.00170829	0.0706387	0.396616	8.68085e-05	0.000535037	-0.871324	-0.700047
12916	Crem	1.0394e-09	9.36383e-09	7.58408	3.12619e-11	2.82138e-10	6.6405	0.000373754	0.00317649	0.000478355	0.00388232	0.0194692	0.0322719	0.954201	0.991059	2.34741e-05	0.000189825	-0.0137823	0.948936
103742	Mien1	5.85574e-10	5.55599e-09	7.74945	3.12816e-11	2.82149e-10	6.64041	0.00921162	0.0308456	0.00184059	0.00991723	3.39479e-05	0.000183174	0.842264	0.958864	5.14122e-07	8.2488e-06	-1.28385	0.0639679
20688	Sp4	8.48117e-10	7.75115e-09	7.64263	3.16125e-11	2.84963e-10	6.63886	0.0535502	0.115037	3.46386e-08	3.62201e-06	7.66761e-05	0.000340528	0.756603	0.932106	0.00301358	0.00937846	0.112041	2.06316
110834	Chrna3	2.93052e-09	2.38756e-08	7.28647	3.16518e-11	2.85148e-10	6.63867	0.00296597	0.0135835	5.29152e-05	0.000828823	0.045313	0.0676616	0.678648	0.904079	2.4875e-07	4.51682e-06	-1.15637	0.075694
269629	Lhfpl3	1.61319e-09	1.39528e-08	7.45771	3.17266e-11	2.85653e-10	6.63833	0.00205452	0.0105595	0.00014883	0.00172784	5.9134e-06	4.82297e-05	0.489001	0.823116	0.0331326	0.0663185	-0.768543	-0.210573
74189	Phactr3	1.44098e-09	1.25709e-08	7.49014	3.19325e-11	2.87335e-10	6.63737	0.000181209	0.00190533	0.141804	0.225133	1.10554e-06	1.38874e-05	0.811534	0.949859	6.86827e-05	0.000442758	-0.935984	-0.0380706
75616	Smim15	7.39182e-10	6.85445e-09	7.68225	3.32789e-11	2.99274e-10	6.63128	0.0103306	0.0336122	0.0178608	0.0492108	3.67916e-06	3.38697e-05	0.377878	0.759433	0.000442924	0.00199158	-0.752466	-0.298762
71538	Fbxo9	6.21123e-11	7.30603e-10	8.40171	3.34557e-11	3.00685e-10	6.6305	0.00510255	0.0200271	0.00334911	0.0152088	3.83162e-06	3.48709e-05	0.047714	0.337572	0.00129011	0.00473265	-1.10651	-0.64213
11482	Acvrl1	1.22626e-10	1.33856e-09	8.2029	3.36666e-11	3.02401e-10	6.62957	0.00291679	0.0134257	0.00479358	0.0194177	0.00834842	0.015397	0.206577	0.606413	2.14467e-05	0.0001774	0.271311	0.811562
16532	Kcnu1	1.7631e-10	1.87462e-09	8.09718	3.3729e-11	3.02782e-10	6.6293	0.509464	0.626175	9.21849e-05	0.00123518	0.00487605	0.0097444	0.0359405	0.30409	2.618e-06	3.16036e-05	-1.09849	-0.164091
67092	Gatm	2.3913e-11	3.13897e-10	8.68251	3.38161e-11	3.03384e-10	6.62892	0.000908858	0.00590913	8.9234e-05	0.00121233	2.42988e-05	0.000142853	0.0807883	0.414856	1.77511e-06	2.30192e-05	-1.87909	0.28908
76260	Ttc8	6.68299e-10	6.26639e-09	7.71132	3.40279e-11	3.05104e-10	6.62799	0.089907	0.17061	3.9546e-06	0.000119429	6.70711e-07	9.66666e-06	0.455306	0.803112	0.00561478	0.0157156	-1.79927	-0.20447
70615	Ankrd24	3.15635e-10	3.16931e-09	7.92816	3.47473e-11	3.1137e-10	6.6249	0.00569821	0.0216532	1.73383e-05	0.000369738	4.20992e-05	0.000216523	0.310401	0.70464	0.0124611	0.0300978	-0.927635	-0.345392
14394	Gabra1	1.23458e-10	1.34667e-09	8.20093	3.48186e-11	3.11825e-10	6.6246	0.000551832	0.00417509	0.011827	0.0365068	4.16452e-05	0.000214818	0.93532	0.98578	3.61826e-05	0.000267089	-0.864764	-0.0143012
68115	Maip1	1.54036e-07	8.81983e-07	6.15504	3.48581e-11	3.11995e-10	6.62443	0.00120391	0.00720633	0.289558	0.388654	4.44946e-05	0.000226006	0.711362	0.914313	9.28193e-07	1.33649e-05	-0.127117	0.834323
224109	Nrros	3.40448e-09	2.7384e-08	7.24353	3.57934e-11	3.20176e-10	6.62052	0.00107509	0.0066736	5.08681e-05	0.000807605	0.768966	0.803574	0.0598757	0.368739	8.92785e-07	1.30156e-05	0.0673761	1.06239
171486	Cd99l2	1.67664e-09	1.44439e-08	7.44663	3.58495e-11	3.2049e-10	6.62029	0.000279243	0.00258795	0.0136827	0.0405988	5.8314e-05	0.000277252	0.424599	0.785957	1.62221e-05	0.000142755	-1.06239	-0.377842
104110	Adcy4	4.55481e-08	2.8787e-07	6.50289	3.59566e-11	3.21257e-10	6.61985	0.000931745	0.00601666	0.782933	0.836681	3.02016e-06	2.9316e-05	0.0649539	0.380684	0.000113122	0.000662142	0.0663429	0.844675
68659	Fam198b	4.08678e-10	4.00283e-09	7.85337	3.59879e-11	3.21348e-10	6.61972	0.00108038	0.00669697	0.0155646	0.0445855	0.000780253	0.00211518	0.259434	0.664015	0.000762851	0.00309841	-0.730015	-0.292253
69276	Sec62	2.24653e-10	2.31556e-09	8.02677	3.63425e-11	3.24323e-10	6.61827	0.0531785	0.114465	0.126135	0.206013	8.79628e-05	0.000379069	0.0233077	0.255694	9.03936e-06	8.78556e-05	-0.828656	-0.315166
16154	Il10ra	1.33559e-06	6.32817e-06	5.53449	3.68252e-11	3.28438e-10	6.61632	9.8331e-05	0.00123316	0.496148	0.59126	0.847016	0.872983	0.000173616	0.0205653	2.28341e-07	4.24798e-06	0.0527006	1.17299
20238	Atxn1	4.82772e-11	5.85115e-10	8.47563	3.69154e-11	3.29048e-10	6.61596	0.000634219	0.00458783	0.00110895	0.00703513	0.0163171	0.0276858	0.0239127	0.258237	0.0008751	0.0034652	-0.838382	-0.440534
329274	Fam163a	6.53768e-09	4.97363e-08	7.05687	3.69507e-11	3.29169e-10	6.61582	0.891727	0.927577	0.0143875	0.0421413	5.69355e-06	4.67636e-05	0.247588	0.652358	1.05605e-07	2.17258e-06	-1.1467	-0.0354721
14548	Mrps33	9.79096e-11	1.09396e-09	8.26858	3.73197e-11	3.32262e-10	6.61435	0.00279494	0.0129874	0.00365524	0.0161389	0.00167115	0.00395164	0.0850739	0.422552	2.92704e-06	3.48898e-05	-1.09354	-0.610627
12745	Clgn	5.996e-10	5.67841e-09	7.74262	3.77245e-11	3.35668e-10	6.61275	0.000458273	0.00369395	2.33793e-05	0.000456213	0.0236306	0.0381522	0.467895	0.810309	0.000281255	0.00138993	-0.950156	-0.225292
66625	Pnisr	5.03216e-10	4.83815e-09	7.79322	3.81459e-11	3.39219e-10	6.61111	0.0034573	0.015093	0.0109153	0.0344529	2.91086e-06	2.8566e-05	0.0565457	0.360988	0.00364932	0.0110111	-1.25625	-0.657918
101631	Pwwp2b	9.85115e-10	8.91188e-09	7.59951	3.92224e-11	3.48442e-10	6.60699	0.0200796	0.0547976	0.000261331	0.00256528	3.2083e-05	0.000175042	0.936039	0.986096	0.000210029	0.00109695	0.0278258	0.749028
170756	Slc8b1	2.05264e-11	2.72523e-10	8.72764	3.92291e-11	3.48442e-10	6.60696	0.00240953	0.0117622	0.00911578	0.0305782	4.45805e-05	0.000226215	0.00506493	0.132278	0.00258613	0.00829157	0.500982	1.0315
18611	Pea15a	1.71002e-10	1.82202e-09	8.10607	3.96994e-11	3.52413e-10	6.6052	0.030027	0.0743976	1.00045e-05	0.000243871	0.000481709	0.0014335	0.372988	0.756717	0.000278528	0.00137918	-0.928424	-0.363993
13603	Opn3	1.02794e-08	7.50753e-08	6.92759	3.97806e-11	3.52928e-10	6.60489	0.00018435	0.001929	0.107459	0.18223	0.000934643	0.00244884	0.746723	0.927961	9.70675e-08	2.03243e-06	-1.49777	-0.0659986
226409	Zranb3	4.12342e-11	5.08701e-10	8.52196	3.98479e-11	3.53318e-10	6.60464	0.0750179	0.149209	0.0119764	0.0368106	1.36725e-05	9.1098e-05	0.00230937	0.089096	0.00324223	0.00999973	-0.804677	-0.350003
75939	4930579G24Rik	9.97032e-10	9.00894e-09	7.59605	4.02378e-11	3.56567e-10	6.6032	0.208922	0.321592	0.00876459	0.0297157	3.9754e-05	0.000207559	0.114953	0.476078	0.000131862	0.000750488	-0.627296	-0.334462
171567	Nme7	5.69727e-11	6.7857e-10	8.42703	4.08236e-11	3.61546e-10	6.60106	0.00252302	0.0121596	0.00807265	0.0281374	1.09272e-05	7.65145e-05	0.0694869	0.392348	0.000921724	0.00361265	-1.31414	-0.65259
67538	Zswim3	3.04028e-10	3.05884e-09	7.93901	4.10278e-11	3.63143e-10	6.60032	0.0184167	0.0513959	0.000453048	0.00375443	1.13947e-06	1.41727e-05	0.458933	0.805339	0.000911643	0.00358091	-1.17729	-0.32155
72605	Car10	2.37419e-09	1.97788e-08	7.34681	4.14062e-11	3.66278e-10	6.59896	0.000705718	0.00493547	0.00648833	0.0240705	0.0592405	0.0855514	0.190518	0.588077	3.39873e-05	0.0002541	-0.791622	-0.381928
14581	Gfi1	1.79905e-09	1.54109e-08	7.4264	4.14755e-11	3.66677e-10	6.59871	0.522197	0.637638	2.43488e-05	0.000470288	5.63849e-09	2.34865e-07	0.5955	0.87212	0.00216425	0.00718352	0.160198	2.32092
68092	Ncbp2	1.68457e-10	1.79808e-09	8.11043	4.15055e-11	3.66728e-10	6.5986	0.144123	0.243394	0.00178995	0.00973669	9.0407e-06	6.64755e-05	0.0474841	0.336934	0.000335899	0.00160659	-1.23449	-0.421299
14132	Fcgrt	3.90351e-07	2.05646e-06	5.88877	4.16009e-11	3.67358e-10	6.59826	6.15208e-05	0.000892611	3.69432e-05	0.000637293	5.08421e-05	0.000249633	0.0675892	0.387297	6.71002e-05	0.000434033	-1.53799	1.17005
55978	Ift20	2.44122e-09	2.02704e-08	7.33883	4.19964e-11	3.70634e-10	6.59686	0.000202761	0.00206465	0.00260695	0.0127341	8.59174e-08	1.97077e-06	0.0958396	0.442273	0.071173	0.122991	-1.59241	-0.492335
15242	Hhex	3.20348e-10	3.20814e-09	7.92386	4.20914e-11	3.71257e-10	6.59652	0.521356	0.63697	0.00116035	0.00723108	3.05161e-06	2.95457e-05	0.0281139	0.275831	0.000157457	0.000867337	0.172936	0.917886
56440	Snx1	2.91774e-07	1.57658e-06	5.97223	4.21265e-11	3.7135e-10	6.5964	0.00342395	0.0150127	0.0414761	0.0913113	5.44219e-05	0.000263144	0.292898	0.693243	1.77754e-05	0.000153743	-0.322217	0.675298
74551	Pck2	2.52393e-09	2.08772e-08	7.32928	4.2518e-11	3.74583e-10	6.59503	0.000239175	0.00232013	0.0173391	0.0481356	0.00106424	0.00272338	0.158331	0.541777	1.95881e-06	2.48323e-05	-0.242328	0.924642
67070	Lsm14a	1.57298e-08	1.09804e-07	6.80617	4.25542e-11	3.74684e-10	6.5949	0.0818102	0.159108	2.69572e-09	5.35767e-07	7.18209e-07	1.01676e-05	0.963418	0.993273	0.0230516	0.0495546	-0.0231924	3.00791
66789	Alg14	1.1419e-08	8.26028e-08	6.89758	4.25944e-11	3.74821e-10	6.59476	0.0815675	0.158799	0.000554344	0.00431245	4.10531e-06	3.66953e-05	0.68672	0.905602	9.13368e-06	8.84322e-05	-1.08576	0.187516
387314	Tmtc1	2.20335e-10	2.27724e-09	8.03241	4.26672e-11	3.75244e-10	6.59451	0.00255749	0.0122592	0.0222863	0.0577219	8.33102e-05	0.000363078	0.882609	0.97088	0.000377873	0.00175839	-0.674129	-0.0210525
30956	Aass	9.93521e-10	8.98257e-09	7.59707	4.30542e-11	3.78428e-10	6.59317	0.00197709	0.0102414	0.0949506	0.166164	1.12901e-05	7.83437e-05	0.906458	0.976591	3.15491e-06	3.71388e-05	-1.02815	-0.0215437
217935	Wdr60	6.70722e-09	5.08729e-08	7.04955	4.31593e-11	3.79131e-10	6.5928	0.066439	0.135816	0.000484669	0.00392341	1.20274e-07	2.54693e-06	0.000760201	0.0503771	0.16506	0.242035	-1.19858	-0.393098
74646	Spsb1	4.36355e-08	2.77168e-07	6.51512	4.36227e-11	3.8298e-10	6.59122	0.00027167	0.00254577	0.00639887	0.023791	0.956898	0.964275	0.0625822	0.375622	9.22327e-07	1.33057e-05	-0.00927772	0.934503
245450	Slitrk2	7.7789e-10	7.16983e-09	7.66754	4.37532e-11	3.83904e-10	6.59078	0.000315695	0.0028256	0.00221603	0.0113453	1.83445e-05	0.000114697	0.152938	0.53427	0.00479084	0.0137756	-1.58078	-0.242465
18186	Nrp1	7.74509e-11	8.84937e-10	8.33709	4.39184e-11	3.85131e-10	6.59022	0.000374074	0.00317743	0.00244028	0.0121931	0.000447484	0.00134993	0.496529	0.826931	5.21613e-05	0.000355607	-1.11982	-0.149621
215690	Nav1	1.12631e-09	1.00691e-08	7.56097	4.40337e-11	3.85918e-10	6.58983	0.0611348	0.127238	0.00818754	0.0283942	5.52884e-06	4.57079e-05	0.524929	0.842041	2.08981e-05	0.000173526	-1.00482	-0.2523
26888	Clec4a2	1.53593e-08	1.07665e-07	6.81297	4.44251e-11	3.89124e-10	6.58851	0.0176939	0.0498097	0.174631	0.26257	0.000119013	0.000479278	0.579349	0.865683	6.04882e-12	4.8525e-10	-0.0831323	2.87955
13823	Epb41l3	8.28277e-10	7.58812e-09	7.64945	4.46423e-11	3.908e-10	6.58779	0.00188564	0.00987227	0.0129301	0.0389454	1.3043e-05	8.78144e-05	0.234023	0.637488	0.0102433	0.0255611	-0.669092	-0.358833
276846	Pigs	2.77172e-10	2.80165e-09	7.96582	4.49849e-11	3.93572e-10	6.58665	0.00342158	0.0150079	0.00771222	0.0272126	2.69624e-06	2.6966e-05	0.388307	0.76451	0.000706769	0.00291118	-0.825203	-0.247832
105892	9030619P08Rik	2.0702e-10	2.14842e-09	8.05051	4.53702e-11	3.96714e-10	6.58539	0.00647616	0.0238329	0.00243456	0.0121704	3.96669e-08	1.10048e-06	0.730006	0.922723	0.000350725	0.00166074	-0.0495825	1.77024
67252	Cap2	1.16082e-10	1.2717e-09	8.2189	4.56706e-11	3.99111e-10	6.58441	3.34483e-05	0.000576299	0.000204439	0.00217676	6.14763e-06	4.958e-05	0.788136	0.941664	0.00655198	0.0178318	-1.28044	0.0363402
215090	Maneal	4.09047e-10	4.00385e-09	7.85311	4.57914e-11	3.99936e-10	6.58401	0.0015651	0.00862595	0.0281532	0.0683959	1.54779e-05	0.000100417	0.124379	0.493149	6.58563e-05	0.000427446	-1.10302	-0.606172
19204	Ptafr	9.87627e-07	4.79487e-06	5.62169	4.60036e-11	4.01559e-10	6.58333	9.67389e-07	4.27625e-05	2.00045e-06	7.22161e-05	2.04805e-11	2.87523e-09	0.0128163	0.200472	0.00285402	0.00896099	-0.843904	2.86823
59027	Nampt	2.92104e-06	1.28821e-05	5.3073	4.66254e-11	4.06751e-10	6.58133	8.34146e-07	3.83847e-05	0.653767	0.731598	0.00701852	0.0132836	0.847907	0.960476	1.67604e-08	4.43493e-07	0.0569932	1.72928
12353	Car6	1.30952e-09	1.15235e-08	7.51763	4.74385e-11	4.13449e-10	6.57876	0.0193505	0.0532762	0.00714566	0.0258081	3.65776e-08	1.03856e-06	0.912784	0.979291	0.000129748	0.000742621	0.0151266	2.17844
16534	Kcnn4	4.40848e-09	3.45433e-08	7.16956	4.74476e-11	4.13449e-10	6.57873	0.00157326	0.00865522	0.000129545	0.0015702	2.88739e-06	2.84092e-05	0.0082287	0.163732	0.318453	0.410297	0.257556	1.21531
93878	Pcdhb7	1.16337e-09	1.03698e-08	7.55166	4.77425e-11	4.15779e-10	6.57781	0.0293625	0.0730652	0.0571573	0.115089	5.43185e-05	0.000262788	0.29095	0.691115	1.1716e-06	1.61488e-05	-1.06368	-0.376279
106529	Tecr	2.44378e-11	3.1997e-10	8.67609	4.80935e-11	4.18596e-10	6.57672	0.00290886	0.0134074	0.0796152	0.146017	0.000142432	0.000550064	0.00814233	0.163083	3.60982e-05	0.000266596	-1.06145	-0.311331
215821	Arfgef3	1.45685e-10	1.57216e-09	8.1527	4.84961e-11	4.21858e-10	6.57548	0.00358595	0.0155388	0.00634348	0.0236547	0.00212953	0.00483931	0.0457321	0.33287	4.78594e-05	0.000332407	-0.972773	-0.448112
319535	Zfp182	1.77913e-10	1.88638e-09	8.09455	4.90461e-11	4.26397e-10	6.5738	0.0471459	0.104132	0.00145206	0.00846732	0.00122784	0.0030559	0.0140753	0.208002	0.000103795	0.000619095	-1.05321	-0.509748
13360	Dhcr7	4.91147e-10	4.74015e-09	7.80023	4.975e-11	4.32269e-10	6.57168	0.00660813	0.024166	0.133389	0.215382	0.00222827	0.00503053	0.0543226	0.355477	3.4379e-06	3.99736e-05	-0.83258	-0.270641
170733	Klra17	1.03115e-08	7.52737e-08	6.9267	4.99749e-11	4.33975e-10	6.57101	0.0204167	0.0554863	0.333917	0.434356	0.000238126	0.000817774	0.350384	0.741558	5.1583e-09	1.62938e-07	0.120407	1.58245
60322	Chst7	6.65117e-09	5.05489e-08	7.05195	5.00253e-11	4.34164e-10	6.57086	0.49076	0.608961	3.60611e-05	0.000628458	5.36588e-06	4.47019e-05	0.863838	0.965448	1.51436e-05	0.000135702	-1.32138	-0.0804159
194237	Rimkla	9.57782e-11	1.0757e-09	8.27501	5.03984e-11	4.37151e-10	6.56975	0.0771156	0.152297	0.00014819	0.0017224	1.21604e-05	8.3277e-05	0.0114678	0.19197	0.0107374	0.0265839	-1.06372	-0.411596
234734	Aars	6.06284e-08	3.75356e-07	6.4213	5.11478e-11	4.43397e-10	6.56756	0.00014275	0.00160526	0.61357	0.697634	0.00504593	0.0100166	0.729712	0.922684	7.82792e-07	1.18096e-05	0.0662758	0.912906
53886	Cdkl2	2.71028e-09	2.22607e-08	7.30886	5.1755e-11	4.48406e-10	6.5658	0.00581918	0.0220081	0.655361	0.733111	0.000194408	0.000699978	0.0501196	0.344399	6.42655e-06	6.63756e-05	-0.763846	-0.0727455
13612	Edil3	2.87003e-09	2.34332e-08	7.29245	5.21203e-11	4.51312e-10	6.56475	4.76111e-06	0.000150391	0.0101839	0.0328387	6.28982e-05	0.00029434	0.526092	0.842576	0.00614213	0.0169199	-1.45168	-0.122094
80880	Kank3	5.39246e-09	4.16615e-08	7.11193	5.23295e-11	4.52865e-10	6.56415	0.366554	0.491246	0.00347775	0.0156005	8.25746e-07	1.12186e-05	0.531533	0.845627	9.6396e-05	0.000582757	-0.843771	-0.207733
114249	Npnt	1.71247e-08	1.18885e-07	6.78193	5.31173e-11	4.59421e-10	6.56193	0.00221088	0.0111108	0.90412	0.929753	0.000332181	0.00106032	0.181643	0.577731	2.01967e-07	3.81347e-06	-0.988886	-0.0228421
245386	Tmem255a	1.22123e-10	1.33403e-09	8.2041	5.32181e-11	4.6003e-10	6.56164	0.00132729	0.00772232	0.0563354	0.113994	3.44013e-05	0.000184962	0.0386565	0.312259	0.00182392	0.00623829	-0.789691	-0.284895
81703	Jdp2	1.52064e-08	1.06642e-07	6.81583	5.36946e-11	4.63885e-10	6.56031	0.0643209	0.132361	0.00963894	0.0316709	0.0285942	0.0450437	0.422116	0.784713	6.87392e-07	1.05488e-05	0.250641	0.780269
70059	Degs2	4.06781e-08	2.60566e-07	6.53514	5.55065e-11	4.79265e-10	6.55536	3.72403e-05	0.000625291	1.22537e-06	5.15933e-05	4.92579e-09	2.11572e-07	0.546566	0.851742	0.50093	0.584104	-2.50917	0.247034
67414	Mfn1	1.63416e-10	1.74733e-09	8.11927	5.55709e-11	4.79548e-10	6.55519	0.00756004	0.026657	0.00102141	0.00664379	2.14909e-05	0.000129561	0.00275128	0.0981527	0.0155103	0.0359694	-1.26549	-0.601392
76441	Daam2	1.54031e-10	1.65632e-09	8.13648	5.60589e-11	4.83484e-10	6.55389	0.0634932	0.131031	0.000306298	0.00287205	6.06041e-08	1.51776e-06	0.76307	0.933082	0.000192471	0.00102358	-1.22053	0.0468323
66052	Sdhc	5.84712e-11	6.9261e-10	8.41942	5.71143e-11	4.92307e-10	6.5511	0.0112569	0.03576	0.00106221	0.00684072	2.65613e-06	2.66881e-05	0.8357	0.957304	0.000264708	0.00132678	-0.757971	0.0407127
66042	Sostdc1	5.15396e-07	2.64179e-06	5.80897	5.77736e-11	4.97706e-10	6.54939	0.000355616	0.00307254	0.443902	0.541598	0.00846552	0.0155883	0.197624	0.596056	1.27322e-08	3.48719e-07	-1.3096	-0.311294
20349	Sema3e	6.42302e-10	6.03382e-09	7.72277	5.78912e-11	4.98437e-10	6.54908	0.00179298	0.00952197	0.0143142	0.0419791	0.00995354	0.0179362	0.139415	0.514309	2.45523e-05	0.000196509	-0.80732	-0.442756
384281	Gatc	1.2392e-09	1.09876e-08	7.5335	5.80838e-11	4.9981e-10	6.54859	0.0348438	0.0830403	2.37945e-05	0.000462966	0.000111374	0.000455778	0.978637	0.99539	0.000360579	0.00169786	-0.707724	-0.00909404
74159	Acbd5	1.12624e-10	1.23726e-09	8.22772	5.88198e-11	5.05857e-10	6.54671	0.00403606	0.0169186	0.000530067	0.00417066	0.00857732	0.015754	0.990704	0.998475	3.11821e-05	0.000237341	-0.66513	-0.00187997
77044	Arid2	6.02964e-10	5.70671e-09	7.741	5.89679e-11	5.06843e-10	6.54633	0.00150465	0.00839967	0.0054048	0.0211953	0.000458846	0.00137845	0.674437	0.902839	1.01652e-06	1.43907e-05	-1.56874	-0.139897
14200	Fhl2	6.73396e-07	3.36188e-06	5.73207	5.90719e-11	5.07449e-10	6.54607	0.0269327	0.068424	0.0191482	0.0515583	1.25225e-05	8.50272e-05	0.380331	0.760356	1.80594e-08	4.75377e-07	-0.460814	1.21874
320365	Fry	8.74382e-10	7.98157e-09	7.63385	5.92946e-11	5.09074e-10	6.54551	2.23328e-05	0.000439182	0.00178336	0.00970542	4.64353e-06	4.01398e-05	0.260899	0.664653	0.0251837	0.0532991	-1.42027	-0.24168
20660	Sorl1	7.08858e-09	5.35778e-08	7.03375	5.95128e-11	5.10659e-10	6.54496	0.000108453	0.0013229	0.0249872	0.0626518	4.44822e-06	3.89849e-05	0.650268	0.894721	0.000222664	0.00114909	-1.5285	-0.238485
319604	Fam168a	4.38171e-12	6.793e-11	9.18758	5.97662e-11	5.12542e-10	6.54432	0.00491814	0.0194798	0.000354645	0.00316861	0.00306794	0.00657099	0.077689	0.409986	0.00119671	0.00445154	-0.585442	-0.458294
223920	Soat2	4.61987e-10	4.48728e-09	7.81792	6.04985e-11	5.18379e-10	6.5425	0.000430131	0.00352251	0.000524074	0.00413695	2.93494e-05	0.000163541	0.183328	0.579618	0.0190477	0.0425585	0.309519	1.24403
70257	2010107E04Rik	1.85986e-10	1.95828e-09	8.08164	6.05151e-11	5.18379e-10	6.54246	0.00144993	0.00821174	0.00425441	0.0178192	0.000768385	0.00208936	0.336689	0.728644	5.45411e-05	0.00036788	-0.799425	-0.331361
68053	Ubxn2b	1.17276e-11	1.64491e-10	8.89359	6.06524e-11	5.19261e-10	6.54212	0.00300263	0.0136856	0.00104296	0.00675869	0.00254732	0.00561224	0.569185	0.861171	1.60548e-06	2.12041e-05	-0.820014	-0.108772
14228	Fkbp4	7.65261e-10	7.07062e-09	7.67226	6.08449e-11	5.20615e-10	6.54165	0.546993	0.659366	0.00246185	0.0122469	5.20289e-07	7.89652e-06	0.0549762	0.35697	4.26135e-05	0.000302909	-1.48482	-0.126081
268481	Krt222	7.06376e-08	4.31858e-07	6.37769	6.12659e-11	5.23922e-10	6.54062	0.134498	0.230816	7.95754e-07	3.77038e-05	9.39166e-09	3.55991e-07	0.0280029	0.275831	0.568636	0.645575	-1.74757	-0.190976
72307	2510002D24Rik	2.00865e-10	2.09746e-09	8.05928	6.15268e-11	5.25856e-10	6.53998	0.240304	0.35724	4.76055e-06	0.000138807	0.000991292	0.00256638	0.0712853	0.397802	0.000238225	0.00121738	-1.69976	-0.338279
54368	Gp9	7.14585e-10	6.66331e-09	7.69201	6.17664e-11	5.27607e-10	6.5394	0.0849074	0.16366	0.0111668	0.0350613	3.16921e-08	9.27637e-07	0.00321423	0.106923	0.0171757	0.0390374	-1.35131	-0.407839
66423	Coprs	1.89475e-09	1.61395e-08	7.41152	6.20608e-11	5.29823e-10	6.53869	0.020767	0.0561772	0.00078086	0.00548122	1.59693e-07	3.1323e-06	0.0107449	0.184753	0.0556358	0.101084	-1.5138	-0.544632
21841	Tia1	2.49968e-10	2.55392e-09	7.99578	6.29392e-11	5.3702e-10	6.53659	0.00996633	0.0327633	0.00352433	0.0157303	6.0071e-05	0.000283208	0.000812349	0.0513201	0.0137634	0.0326216	-1.19381	-0.627266
75723	Amotl1	1.02708e-09	9.26939e-09	7.58751	6.29938e-11	5.37184e-10	6.53646	0.0132586	0.0403425	7.58328e-07	3.63853e-05	6.30199e-05	0.000294819	0.450427	0.800067	0.0115673	0.028315	0.30919	1.23189
59033	Slc4a8	1.87823e-10	1.97351e-09	8.07879	6.30673e-11	5.37508e-10	6.53628	0.00252415	0.0121612	3.9762e-05	0.000667632	0.0125618	0.0220137	0.00729915	0.155617	0.0421338	0.0805386	-0.719729	-0.325107
69923	Agk	6.7145e-11	7.80715e-10	8.37889	6.31304e-11	5.37743e-10	6.53613	0.000592822	0.00438885	0.000342351	0.00309525	1.91776e-05	0.000118585	0.565139	0.859701	0.000452072	0.0020279	-1.24712	0.0844219
384214	Ephx4	1.17976e-10	1.29152e-09	8.21418	6.32985e-11	5.38872e-10	6.53573	0.0100976	0.0330598	0.00438586	0.0182038	2.11875e-05	0.000128045	0.0767245	0.408497	0.00738142	0.0196071	-0.660596	-0.452874
18038	Nfkbil1	1.17782e-07	6.91102e-07	6.23172	6.34039e-11	5.39467e-10	6.53548	0.01762	0.0496571	0.000683627	0.00499285	9.30328e-07	1.22551e-05	0.0642351	0.378583	9.26557e-06	8.94806e-05	-0.627415	1.05735
21975	Top3a	2.10135e-08	1.43479e-07	6.72354	6.34697e-11	5.39724e-10	6.53533	0.00941154	0.0313002	5.72698e-05	0.000877982	7.85097e-07	1.0833e-05	0.123591	0.492479	0.00082191	0.00329416	-0.444431	0.851503
11922	Neurod6	3.2827e-09	2.64746e-08	7.25396	6.37319e-11	5.4165e-10	6.53471	0.000499708	0.00390545	0.189256	0.279243	3.704e-05	0.000196616	0.857334	0.963215	1.48498e-06	1.97676e-05	-1.25341	-0.0270558
114229	Kiss1r	5.50066e-09	4.24217e-08	7.10625	6.42979e-11	5.46154e-10	6.53339	0.00656171	0.0240543	4.86685e-06	0.000140823	1.17612e-06	1.44979e-05	0.830683	0.955882	0.00559377	0.0156741	-1.43971	0.100186
226751	Cdc42bpa	3.38706e-09	2.72583e-08	7.245	6.47196e-11	5.49428e-10	6.53241	0.000334237	0.0029395	0.000338819	0.00307799	3.52654e-06	3.2884e-05	0.130278	0.501722	0.0906833	0.149515	-1.34658	-0.338515
85308	Emc9	5.83685e-09	4.48774e-08	7.08928	6.57359e-11	5.57743e-10	6.53008	0.00134189	0.00778936	0.00555936	0.0216408	1.28234e-07	2.68548e-06	0.395137	0.767183	0.00179025	0.00614809	-1.37112	-0.482065
94217	Lrp1b	6.12215e-10	5.78343e-09	7.73661	6.58926e-11	5.58761e-10	6.52972	0.000370085	0.00315433	0.0294605	0.0708346	0.000368425	0.00115324	0.193861	0.592482	4.68163e-05	0.000326658	-1.35533	-0.251807
57738	Slc15a2	5.68669e-07	2.8885e-06	5.7807	6.61806e-11	5.60889e-10	6.52907	3.03303e-06	0.000106631	0.19039	0.280534	0.000332483	0.00106084	0.80968	0.949082	6.51782e-07	1.01046e-05	-2.14656	0.192694
225995	D030056L22Rik	1.89022e-10	1.98335e-09	8.07694	6.63047e-11	5.61627e-10	6.52879	0.0675732	0.137634	0.00124642	0.00761412	8.99589e-06	6.62203e-05	0.142284	0.518234	0.00205783	0.00689217	-0.793279	-0.396488
22153	Tubb4a	7.68239e-08	4.67605e-07	6.35373	6.73799e-11	5.70415e-10	6.52638	1.5488e-05	0.000340827	0.0230828	0.0592788	9.59819e-06	6.93396e-05	0.283601	0.686293	1.17075e-05	0.000109438	-1.40873	0.524879
28105	Trim36	9.33448e-10	8.49516e-09	7.61502	6.78739e-11	5.74277e-10	6.52528	0.000605713	0.0044625	0.085419	0.15409	0.000115255	0.000468247	0.521709	0.840666	1.44034e-06	1.92749e-05	-1.10169	-0.108663
80290	Gpr146	1.53494e-09	1.33216e-08	7.47199	6.79956e-11	5.74986e-10	6.52501	0.485959	0.604686	0.0141521	0.0416084	1.97504e-06	2.14818e-05	0.155303	0.538959	2.29354e-05	0.00018676	0.177313	0.835938
30045	Dnajc12	5.72086e-09	4.40527e-08	7.09502	7.01241e-11	5.92654e-10	6.52039	4.21456e-05	0.000681977	0.000298072	0.00282497	8.65034e-07	1.15863e-05	0.781261	0.938479	0.0155275	0.0359873	-1.41179	0.119869
231430	Cox18	7.46576e-06	3.03149e-05	5.03232	7.04603e-11	5.95164e-10	6.51967	0.000416084	0.00344736	0.865706	0.900588	4.15083e-06	3.69051e-05	0.229287	0.633197	1.16274e-06	1.60413e-05	-0.381211	0.80871
13836	Epha2	1.43115e-09	1.24923e-08	7.4921	7.07614e-11	5.97374e-10	6.51903	0.000557575	0.00420176	3.47326e-06	0.000109288	8.41065e-07	1.13656e-05	0.132613	0.505479	0.0106314	0.0263474	-0.333931	1.31587
67123	Ubap1	3.23962e-08	2.12821e-07	6.60007	7.13625e-11	6.02113e-10	6.51777	0.000702778	0.00492627	0.0527725	0.108714	6.43362e-06	5.12863e-05	0.599664	0.873485	5.31005e-05	0.000360228	-0.164145	0.76504
52637	Cisd1	3.4383e-08	2.24029e-07	6.5831	7.1414e-11	6.02213e-10	6.51766	7.74972e-05	0.0010426	0.0206442	0.0544943	1.43499e-05	9.46805e-05	0.774245	0.936954	3.25745e-06	3.80797e-05	-1.08001	0.127642
215494	Pomgnt2	4.03396e-10	3.95876e-09	7.85714	7.14566e-11	6.02237e-10	6.51757	0.2132	0.326276	0.000648673	0.00481409	2.93691e-06	2.87844e-05	0.000485551	0.0395802	0.0289207	0.0595216	-1.2365	-0.243198
381411	Accsl	4.06482e-09	3.20826e-08	7.19278	7.15463e-11	6.02659e-10	6.51738	0.000516562	0.00398784	0.0882924	0.157883	4.19292e-07	6.64296e-06	0.670915	0.901896	7.49354e-05	0.000474393	0.0662957	1.66752
246710	Rhobtb2	3.41006e-10	3.39929e-09	7.90576	7.16753e-11	6.03185e-10	6.51711	0.00215497	0.0108938	0.00228277	0.0116029	3.27076e-07	5.46964e-06	0.728998	0.922211	0.00725938	0.0193507	-1.01152	-0.0713202
328234	Rnf182	5.47526e-10	5.23599e-09	7.76885	7.16884e-11	6.03185e-10	6.51708	0.0232121	0.0611755	0.0173405	0.0481356	2.08711e-05	0.000126579	0.0836165	0.420217	1.39135e-05	0.00012617	-1.34852	-0.579036
17933	Myt1l	7.57027e-10	6.9988e-09	7.67538	7.22249e-11	6.07362e-10	6.51596	7.5618e-05	0.00102786	0.00449721	0.018529	0.00031155	0.00100762	0.291929	0.692355	0.000185092	0.000992347	-1.31842	-0.498542
93874	Pcdhb3	2.35661e-08	1.58663e-07	6.69084	7.2393e-11	6.08438e-10	6.51561	0.000128211	0.0014972	0.703884	0.77195	8.2793e-07	1.12382e-05	0.615613	0.880903	7.12767e-06	7.21426e-05	-1.37794	-0.084303
16168	Il15	6.51016e-07	3.26737e-06	5.7418	7.29476e-11	6.1276e-10	6.51447	5.20812e-06	0.000161154	0.293858	0.393211	0.20396	0.254627	0.036867	0.3073	2.91276e-11	1.84783e-09	-0.150859	1.85234
114565	Zbtb21	2.38569e-08	1.60407e-07	6.68734	7.49854e-11	6.29528e-10	6.51033	0.000163079	0.00177375	0.020147	0.0535535	1.84101e-05	0.000115012	0.318716	0.711701	4.51174e-05	0.000316846	-0.326919	0.946564
18624	Pepd	1.32217e-11	1.82243e-10	8.85797	7.54934e-11	6.33443e-10	6.50932	0.447731	0.570942	0.000299585	0.00283717	3.15277e-05	0.000172848	0.00401795	0.118985	0.00238205	0.00776868	-0.754197	-0.136693
20852	Stat6	9.87882e-09	7.24989e-08	6.93894	7.95073e-11	6.66425e-10	6.50153	0.00299965	0.0136846	0.18901	0.278934	0.0538612	0.0787201	0.060456	0.369946	1.57018e-05	0.000139712	0.231443	0.658209
58223	Mmp19	1.15669e-08	8.34731e-08	6.8939	7.95122e-11	6.66425e-10	6.50152	1.34963e-05	0.000311462	0.0627963	0.122711	0.00517428	0.0102392	0.064352	0.37862	0.00110856	0.00418214	0.570991	1.28318
69938	Scrn1	7.47272e-10	6.92128e-09	7.67911	8.13698e-11	6.81618e-10	6.49805	0.0015393	0.00853581	0.0249824	0.0626502	9.4447e-06	6.84842e-05	0.0983157	0.447781	0.000211043	0.0011009	-0.888474	-0.540564
12476	Cd151	1.51172e-08	1.06164e-07	6.8175	8.23839e-11	6.89732e-10	6.49618	0.000724616	0.00502591	0.352044	0.453345	4.87373e-06	4.15007e-05	0.0215808	0.250159	0.00969698	0.024492	0.187503	0.777919
68832	Ldah	1.06527e-10	1.18067e-09	8.24396	8.2776e-11	6.92632e-10	6.49547	0.15362	0.255954	0.000117883	0.00147592	6.57777e-05	0.000303188	0.0538355	0.353708	0.000714741	0.00293444	-1.32456	-0.359828
56013	Srcin1	3.49416e-10	3.47172e-09	7.89871	8.64837e-11	7.23258e-10	6.48887	0.000274557	0.00256174	0.00159749	0.00903439	5.51992e-05	0.000265692	0.394005	0.766877	0.000860558	0.00342551	-1.32597	-0.375833
56873	Lmbr1	1.9756e-10	2.06723e-09	8.0641	8.7564e-11	7.31888e-10	6.487	0.0185796	0.0517077	0.00211131	0.0109292	1.66393e-05	0.00010636	0.276281	0.678869	0.000119893	0.000694089	-1.56124	-0.367041
68742	Tmem219	4.79478e-09	3.73579e-08	7.14552	8.77636e-11	7.33152e-10	6.48665	0.000298665	0.0027106	0.00441165	0.0182844	4.41026e-05	0.000224541	0.399241	0.769995	1.5807e-05	0.000140504	-0.29624	1.01381
14269	Fnbp1	2.59475e-10	2.64571e-09	7.98495	8.79461e-11	7.34272e-10	6.48634	0.000175611	0.0018685	0.00316838	0.0146193	8.59476e-05	0.000372644	0.764772	0.933613	0.000302703	0.00147717	-1.127	-0.0764899
112419	Ifit1bl2	2.42419e-09	2.01511e-08	7.34084	8.84441e-11	7.38024e-10	6.48549	0.000178104	0.0018803	0.0482584	0.102106	8.72198e-05	0.00037676	0.815477	0.950439	0.00015215	0.000843547	0.0326671	1.11391
20679	Sox6	1.41208e-10	1.52602e-09	8.16179	8.85128e-11	7.38191e-10	6.48537	0.0443247	0.0994747	0.00647321	0.024028	4.36751e-05	0.000222738	0.291523	0.692043	1.47744e-05	0.000132943	-0.992251	-0.168392
66880	Rsrc1	5.14698e-10	4.93914e-09	7.7867	9.04372e-11	7.53826e-10	6.48213	0.00167967	0.00907274	0.11939	0.197467	0.000505593	0.0014914	0.0566425	0.361149	0.000349825	0.00165699	-0.719695	-0.263655
219148	Fam167a	1.10288e-06	5.31019e-06	5.58983	9.06299e-11	7.55017e-10	6.48181	0.000516353	0.00398784	0.00196311	0.0103782	0.256693	0.311558	0.230599	0.63397	1.8115e-09	6.46259e-08	-0.234202	1.22664
21881	Tkt	2.70396e-10	2.74047e-09	7.97299	9.17009e-11	7.63519e-10	6.48004	0.00495811	0.0195972	0.000901705	0.00607359	5.08854e-05	0.000249765	0.0110292	0.187893	0.0570524	0.103238	-0.725911	-0.371793
319481	Wdr59	3.13266e-11	3.98134e-10	8.60284	9.25573e-11	7.70227e-10	6.47863	0.0116355	0.0366619	7.74333e-05	0.00109621	0.00269822	0.00589912	0.104547	0.456155	0.00029013	0.00142731	-1.035	-0.546826
76281	Tax1bp3	9.54966e-10	8.66499e-09	7.60846	9.26339e-11	7.70442e-10	6.47851	0.351778	0.476347	0.00497572	0.0199318	0.00050043	0.00147847	0.0258537	0.268968	0.000177076	0.000958525	0.240426	0.555412
12404	Cbln1	4.26491e-09	3.34876e-08	7.17903	9.36591e-11	7.78251e-10	6.47685	0.00174057	0.00932857	0.0148737	0.0431856	0.000100981	0.000423067	0.0106319	0.1836	0.00171481	0.00594149	-1.8389	-1.43042
234388	Ccdc124	2.83743e-10	2.86235e-09	7.95903	9.36755e-11	7.78251e-10	6.47682	0.05012	0.109152	0.00096095	0.00635686	0.000175846	0.000646816	0.201026	0.599998	0.000163285	0.000893765	-0.809798	-0.489449
78134	Lpar4	3.99018e-09	3.15757e-08	7.19808	9.5103e-11	7.89485e-10	6.47454	0.0128524	0.039399	0.0511805	0.106564	0.00139616	0.00339894	0.316455	0.709519	6.98493e-06	7.10775e-05	-0.752277	-0.312803
71709	Syde1	1.38037e-07	7.97299e-07	6.18638	9.51319e-11	7.89485e-10	6.47449	0.0111922	0.0356081	0.881192	0.912238	3.44279e-07	5.71111e-06	0.499014	0.827665	2.84578e-07	5.03475e-06	0.0402272	1.24642
30795	Fkbp3	6.99091e-11	8.09131e-10	8.36708	9.58007e-11	7.94601e-10	6.47343	0.00116252	0.00704536	0.00222517	0.0113788	1.54372e-05	0.000100325	0.40718	0.774224	3.22671e-05	0.000244007	-1.15497	0.126493
66315	Senp7	2.33847e-09	1.95136e-08	7.35116	9.60743e-11	7.96434e-10	6.473	0.00308642	0.0139441	2.48254e-05	0.000477996	3.9065e-06	3.53232e-05	0.306644	0.702636	0.00032024	0.00154682	-1.86804	0.425346
68888	Gkn3	2.85808e-07	1.54821e-06	5.97814	9.61591e-11	7.96702e-10	6.47287	0.00328052	0.0145599	0.753138	0.812073	2.25572e-06	2.36523e-05	0.619804	0.882235	2.84391e-07	5.03475e-06	-1.23495	-0.0926482
19272	Ptprk	3.34752e-10	3.34355e-09	7.91112	9.65519e-11	7.99519e-10	6.47225	0.0160346	0.0464584	0.00494893	0.0198612	2.27824e-07	4.17098e-06	0.561581	0.857981	0.00120276	0.00446968	-1.12942	-0.110864
56489	Ikbke	1.32653e-06	6.289e-06	5.53645	9.69824e-11	8.02646e-10	6.47158	6.58879e-06	0.000188489	0.143327	0.226721	0.168539	0.214702	0.873027	0.967597	5.90754e-08	1.33687e-06	0.0733649	1.36242
72301	1810041L15Rik	4.65556e-10	4.51327e-09	7.8157	9.83262e-11	8.13324e-10	6.4695	0.000297102	0.00270528	0.115534	0.192793	0.00036098	0.00113415	0.143222	0.520128	2.53857e-05	0.000201517	-1.01637	-0.324039
12554	Cdh13	3.97514e-09	3.1506e-08	7.19916	9.90732e-11	8.1896e-10	6.46836	0.00154953	0.0085616	0.173066	0.260922	0.0218239	0.0356222	0.0296697	0.282958	0.000152365	0.00084405	-0.693225	-0.219619
21974	Top2b	3.87283e-10	3.82042e-09	7.86893	9.91156e-11	8.1896e-10	6.46829	9.19461e-05	0.00117744	0.0155987	0.0446527	0.000358671	0.00112849	0.296892	0.69618	0.000268358	0.00134064	-0.995818	-0.262862
56508	Rapgef4	2.32742e-09	1.94426e-08	7.35252	9.93692e-11	8.20608e-10	6.46791	1.88819e-05	0.000386472	0.00327318	0.0149482	8.64472e-05	0.000374062	0.00278141	0.0988427	0.165581	0.242634	-1.38357	-0.378454
59025	Usp14	5.61053e-11	6.70346e-10	8.43153	9.95635e-11	8.21764e-10	6.46761	0.00262459	0.0124785	0.0138595	0.0409786	0.00022016	0.000771093	0.305377	0.701642	9.90873e-05	0.000596046	-0.770592	-0.161032
74356	4931428F04Rik	4.84709e-10	4.68697e-09	7.80405	1.00255e-10	8.2659e-10	6.46657	0.161918	0.266212	0.000338116	0.00307436	0.000744207	0.00203787	0.166705	0.556858	4.33316e-06	4.79908e-05	-1.21359	-0.408097
208666	Diras1	6.36195e-10	5.98016e-09	7.72552	1.00257e-10	8.2659e-10	6.46656	0.00419215	0.0174332	0.144258	0.227742	4.43826e-06	3.89652e-05	0.0478147	0.337572	0.00110472	0.00417387	-0.839645	-0.279668
17313	Mgp	1.64186e-05	6.22347e-05	4.79863	1.01324e-10	8.3493e-10	6.46496	0.000358715	0.00309376	0.485545	0.581457	7.67318e-05	0.000340676	0.166236	0.556274	7.56951e-09	2.23286e-07	-0.685868	1.27399
66273	Aamdc	2.04542e-09	1.72949e-08	7.38956	1.01958e-10	8.39696e-10	6.46402	0.00129502	0.00758698	0.051807	0.107393	0.000190491	0.000688984	0.29782	0.696748	4.72095e-05	0.000328645	-0.771845	-0.376739
102323	Dcun1d2	4.55364e-11	5.56792e-10	8.49279	1.02179e-10	8.41064e-10	6.46369	0.0140095	0.0421454	0.000195324	0.00210783	8.08986e-07	1.10603e-05	0.141344	0.517023	0.0105536	0.0261889	-1.03741	-0.374833
66422	Dctpp1	4.31988e-09	3.39017e-08	7.17536	1.02311e-10	8.41697e-10	6.4635	0.287687	0.408879	0.000748676	0.0053195	5.18496e-06	4.34334e-05	0.697662	0.910825	1.04797e-06	1.46988e-05	-0.931848	0.131015
67391	Fundc2	1.09859e-10	1.21141e-09	8.23497	1.04287e-10	8.57487e-10	6.4606	0.00206832	0.0105917	0.014389	0.0421413	0.000134973	0.000527128	0.0627356	0.375622	0.00280694	0.00884631	-0.782782	-0.361242
56876	Nsmf	4.58153e-09	3.57884e-08	7.15854	1.05711e-10	8.68725e-10	6.45855	0.000289266	0.00265166	0.00016059	0.0018266	0.000112034	0.000457369	0.187565	0.584782	0.0850909	0.142056	-0.907361	-0.378209
217558	G2e3	1.25964e-10	1.37006e-09	8.19508	1.0616e-10	8.71934e-10	6.45791	0.0074277	0.0263066	0.00133413	0.0079857	4.21511e-05	0.000216716	0.897327	0.97376	2.51495e-05	0.000200183	-1.15601	0.0195702
18557	Cdk18	2.03792e-10	2.11986e-09	8.05507	1.06348e-10	8.73008e-10	6.45764	6.9779e-05	0.000975105	0.00321325	0.014767	0.000229807	0.000796057	0.89493	0.973025	0.000257144	0.00129486	-1.10172	0.0198071
27055	Fkbp9	3.52605e-08	2.29216e-07	6.57591	1.07622e-10	8.82908e-10	6.45584	9.7997e-05	0.00123022	0.00207203	0.0108071	0.00010979	0.000450756	0.0821959	0.417982	5.00828e-07	8.07825e-06	-1.28767	0.755528
14312	Brd2	4.13096e-08	2.64054e-07	6.53075	1.0767e-10	8.82908e-10	6.45577	0.000479839	0.00379912	0.0243651	0.0614886	0.251314	0.306058	0.156807	0.541336	8.60455e-06	8.41692e-05	0.242257	0.817406
21376	Tbrg1	2.92486e-08	1.93569e-07	6.62922	1.07886e-10	8.842e-10	6.45547	0.000862666	0.00569567	0.00417826	0.0176612	0.00190948	0.00442346	0.121989	0.489599	2.09834e-06	2.627e-05	-0.375717	0.846628
230936	Phf13	2.45379e-10	2.50873e-09	8.00116	1.08408e-10	8.87995e-10	6.45474	0.0103477	0.0336533	0.0689897	0.131393	0.000471594	0.00140948	0.00331968	0.109036	0.00109743	0.00415389	0.369468	0.680558
78521	B230219D22Rik	1.09772e-09	9.86583e-09	7.56837	1.09131e-10	8.93436e-10	6.45373	0.000303627	0.00273861	0.0277944	0.0677796	6.86906e-05	0.000313512	0.218834	0.621452	0.000223627	0.00115328	-1.2568	-0.469853
52713	Ccdc59	1.09202e-07	6.45253e-07	6.25333	1.11421e-10	9.11695e-10	6.45058	0.00434567	0.0178901	0.00406854	0.017323	4.29418e-05	0.000219738	0.306159	0.702373	3.2974e-05	0.000247992	-0.365497	0.764099
69085	Zcchc9	6.98578e-08	4.27435e-07	6.38086	1.11863e-10	9.14811e-10	6.44998	0.0066462	0.0242643	4.91107e-06	0.000141832	1.45004e-07	2.93136e-06	0.413615	0.780223	0.0388233	0.0753602	-0.265416	1.20815
20672	Sox18	3.57494e-10	3.54965e-09	7.89209	1.12941e-10	9.23136e-10	6.44853	0.0790249	0.155084	0.000332457	0.00303727	0.00043758	0.00132704	0.754666	0.931376	1.34878e-06	1.81944e-05	-1.45714	-0.0909578
111173	Erc1	9.64971e-11	1.08217e-09	8.27283	1.13141e-10	9.2427e-10	6.44826	0.0630449	0.130329	0.000235457	0.00239436	7.03304e-05	0.000318694	0.797525	0.944813	7.07773e-06	7.1733e-05	-1.08341	0.0390397
14823	Grm8	8.27762e-10	7.58799e-09	7.64963	1.14505e-10	9.34909e-10	6.44644	0.000945504	0.00608994	0.0395457	0.0881494	0.000260875	0.00087683	0.3829	0.761545	4.03063e-05	0.000289495	-1.01439	-0.214265
75146	Mfsd13a	1.89007e-10	1.98335e-09	8.07696	1.15095e-10	9.3922e-10	6.44566	0.014458	0.0430876	3.34087e-05	0.000600169	3.50086e-05	0.000187827	0.0433507	0.326375	0.0426364	0.0812637	-0.96223	-0.406174
319504	Nrcam	3.05003e-09	2.47694e-08	7.27502	1.15438e-10	9.41257e-10	6.44521	0.000209994	0.0021247	0.00565377	0.0219015	4.17521e-06	3.70202e-05	0.240278	0.643539	0.0357768	0.0705852	-0.985717	-0.415627
65255	Asb4	7.54551e-10	6.98017e-09	7.67632	1.15469e-10	9.41257e-10	6.44517	0.142982	0.241899	0.000531772	0.00417758	1.05261e-05	7.44043e-05	0.882876	0.97088	2.14657e-05	0.00017746	-0.0211712	1.22279
26950	Vsnl1	3.72924e-09	2.9728e-08	7.21744	1.16054e-10	9.45521e-10	6.44441	4.16185e-05	0.00067561	0.0263075	0.0650373	4.55471e-05	0.000229506	0.0420459	0.322633	0.00785049	0.0205858	-1.15383	-0.839893
74653	Pomk	6.14165e-11	7.2354e-10	8.40501	1.16228e-10	9.46429e-10	6.44418	0.00170265	0.0091642	0.000224999	0.00231127	1.88058e-05	0.000116667	0.823572	0.953134	0.000332867	0.00159533	-1.32782	0.0430925
219181	Akap11	9.42713e-10	8.56408e-09	7.61218	1.18248e-10	9.62362e-10	6.44156	0.00130502	0.00763674	0.0102571	0.0330186	6.28016e-05	0.000293979	0.00126897	0.0647813	0.0346432	0.0687424	-0.968504	-0.488083
71591	Zfp251	1.35224e-09	1.18581e-08	7.5084	1.18549e-10	9.6429e-10	6.44118	0.000593517	0.00439185	0.000829978	0.00572526	8.37015e-07	1.13412e-05	0.57827	0.865267	0.00822065	0.0213631	-1.29596	-0.242005
76633	Lrmda	8.04796e-10	7.39534e-09	7.65774	1.20781e-10	9.81922e-10	6.43835	0.0028194	0.0130567	0.000317094	0.00293694	3.83839e-05	0.000202075	0.535882	0.84763	0.00105653	0.00403504	-0.125058	0.762682
66333	Aqp11	1.45047e-09	1.26463e-08	7.48825	1.22454e-10	9.9499e-10	6.43626	0.00317293	0.0142205	0.183361	0.272659	1.31098e-06	1.56513e-05	0.136126	0.510421	0.00108909	0.0041333	-0.88828	-0.196458
18102	Nme1	6.73411e-11	7.82395e-10	8.37804	1.2264e-10	9.95462e-10	6.43603	0.165806	0.271075	0.0598909	0.118676	4.19807e-05	0.000216206	0.0473143	0.336404	1.75469e-05	0.000152288	-0.728024	-0.269102
241950	Bbs12	2.67859e-10	2.71839e-09	7.97573	1.22644e-10	9.95462e-10	6.43602	0.0157864	0.0459236	0.00306734	0.014301	0.000121117	0.000485042	0.222057	0.624992	0.000977858	0.00378898	-0.733792	-0.330684
228033	Atp5g3	5.73217e-11	6.81656e-10	8.42524	1.23503e-10	1.0019e-09	6.43496	0.00096282	0.00617002	0.0110071	0.0346597	0.000424911	0.00129706	0.0880015	0.427755	6.36477e-05	0.000415601	-0.773455	-0.569411
12654	Chil1	1.62112e-07	9.2543e-07	6.14043	1.24848e-10	1.01227e-09	6.43332	5.68847e-07	2.80261e-05	0.0230253	0.059159	0.0132497	0.0230698	0.188258	0.585739	0.000328848	0.00158085	0.507402	1.90691
16155	Il10rb	1.38532e-06	6.54541e-06	5.52391	1.26632e-10	1.02619e-09	6.43116	0.000471833	0.00375929	0.316202	0.416355	0.00111101	0.00281551	0.0146534	0.212608	3.35828e-07	5.80351e-06	-0.252775	0.954678
20861	Stfa1	3.71284e-08	2.40162e-07	6.56118	1.30327e-10	1.05556e-09	6.42679	0.146885	0.246901	4.75704e-09	8.00574e-07	0.0159339	0.0271071	0.583204	0.867647	1.86091e-09	6.60775e-08	-0.453043	2.28169
105445	Dock9	1.91296e-09	1.62763e-08	7.40877	1.30455e-10	1.05604e-09	6.42664	0.00024884	0.00239703	0.00950464	0.0314238	0.00147373	0.00355468	0.736082	0.924244	1.93397e-06	2.46102e-05	-1.179	0.0918259
218543	Srek1	9.36726e-09	6.9079e-08	6.95413	1.30749e-10	1.05786e-09	6.4263	0.00933091	0.0311086	4.04221e-08	4.0321e-06	2.79967e-09	1.33907e-07	0.0860396	0.424376	0.0709892	0.122778	-0.342715	3.02299
270076	Gcdh	1.1245e-09	1.00588e-08	7.56143	1.33271e-10	1.07768e-09	6.42339	0.288307	0.409512	6.92141e-07	3.39619e-05	1.75051e-08	5.80772e-07	0.315304	0.708739	0.00484194	0.0138857	-1.33949	0.145184
78929	Polr3h	7.97714e-11	9.06667e-10	8.32846	1.33631e-10	1.08002e-09	6.42298	0.058173	0.122554	0.000119064	0.00148702	3.2211e-05	0.00017564	0.092877	0.436264	0.00466527	0.013499	-0.899589	-0.427285
209027	Pycr1	2.10418e-10	2.18219e-09	8.04578	1.3527e-10	1.09248e-09	6.42113	0.0086083	0.0293235	5.74446e-06	0.000159519	0.00276422	0.00601997	0.655266	0.895655	0.000603823	0.00256591	0.0678912	1.06162
66467	Gtf2h5	1.24524e-08	8.90578e-08	6.87285	1.35318e-10	1.09248e-09	6.42107	0.136552	0.233495	0.378545	0.480373	1.78315e-05	0.00011237	0.158499	0.54223	1.22097e-05	0.000113294	-0.643752	-0.134954
112415	Zfp607b	2.27422e-09	1.90296e-08	7.35915	1.35409e-10	1.09264e-09	6.42097	0.318754	0.442047	1.00947e-06	4.54173e-05	6.71952e-06	5.31496e-05	0.121123	0.488031	0.000541938	0.0023571	-1.29365	0.232873
81879	Tfcp2l1	8.7941e-09	6.53235e-08	6.97216	1.3739e-10	1.10804e-09	6.41876	0.00522987	0.0203949	0.000106517	0.00137097	1.03547e-06	1.32153e-05	0.132895	0.505632	0.154779	0.229556	0.322889	1.10926
217379	Ubxn2a	2.10899e-10	2.18568e-09	8.04512	1.40435e-10	1.13199e-09	6.41542	0.00012901	0.00150112	0.000755004	0.00534795	0.000368517	0.00115324	0.741288	0.926045	0.000168733	0.000919934	-1.11082	0.0525655
270120	Fat3	9.16031e-09	6.77175e-08	6.96051	1.41701e-10	1.14159e-09	6.41405	5.89799e-05	0.000868207	0.0461951	0.0988581	2.12263e-06	2.2569e-05	0.0628622	0.375622	6.37322e-05	0.000415974	-1.11353	0.354286
71132	Cabyr	2.52103e-08	1.68833e-07	6.6716	1.42702e-10	1.14904e-09	6.41298	0.00235242	0.0115879	0.000202458	0.00216022	3.75259e-10	2.77545e-08	0.378491	0.759433	0.0436975	0.0830356	-0.3123	2.0173
12814	Col11a1	2.85521e-09	2.33248e-08	7.29393	1.43693e-10	1.15641e-09	6.41193	0.00922584	0.0308586	0.146838	0.230782	0.00329652	0.00698438	0.130413	0.501857	3.24106e-07	5.64838e-06	-1.10247	-0.276636
14402	Gabrb3	2.69774e-09	2.21698e-08	7.31019	1.48617e-10	1.1954e-09	6.40679	6.32852e-06	0.000183444	0.0115948	0.0359585	0.00145468	0.00351768	0.0900903	0.430627	0.00138151	0.00500513	-1.50014	-0.811683
436230	BC065397	2.25276e-09	1.88918e-08	7.36187	1.49557e-10	1.20233e-09	6.40583	0.745062	0.821215	2.22047e-05	0.000441243	0.000219801	0.000770191	0.0695901	0.392532	0.000134092	0.000760392	-1.22037	-0.117083
17913	Myo1c	5.29944e-09	4.09949e-08	7.1169	1.50231e-10	1.20691e-09	6.40514	0.000170136	0.00182607	0.00229508	0.011642	8.28804e-07	1.124e-05	0.152078	0.533259	0.00208246	0.00695623	-0.320509	1.02596
320473	Heatr5b	6.7441e-10	6.31978e-09	7.7087	1.50287e-10	1.20691e-09	6.40508	0.00105747	0.00660897	4.04306e-05	0.00067661	8.83089e-06	6.53141e-05	0.396017	0.767532	0.00247847	0.00802367	-1.73459	0.171638
74919	Slc35f6	3.63301e-07	1.92843e-06	5.90937	1.50879e-10	1.21102e-09	6.40448	0.000804266	0.00539331	0.0350511	0.0805463	5.87897e-07	8.66249e-06	0.140146	0.515425	0.000248889	0.00126031	-0.463773	0.855772
20536	Slc4a3	4.32859e-08	2.75179e-07	6.51742	1.5368e-10	1.23285e-09	6.40168	0.00168863	0.00910584	0.000459283	0.00378459	7.54839e-07	1.05921e-05	0.00809868	0.162854	0.484288	0.568693	-1.16848	-0.181257
66988	Lap3	7.69731e-09	5.77756e-08	7.01021	1.54551e-10	1.23919e-09	6.40081	0.000545828	0.00413792	0.154502	0.239661	7.18629e-06	5.55911e-05	0.217962	0.620283	2.9737e-05	0.000228406	-0.197414	0.84241
104725	Sptssa	4.03459e-09	3.18606e-08	7.19492	1.56498e-10	1.25413e-09	6.3989	0.0165153	0.0474612	0.000332534	0.00303727	0.000934667	0.00244884	0.891745	0.972702	2.86842e-05	0.000221103	-0.781329	-0.0546048
101565	Ccp110	3.53576e-08	2.29688e-07	6.57512	1.56655e-10	1.25416e-09	6.39875	0.000169026	0.00181885	0.000344454	0.003105	1.19543e-06	1.46407e-05	0.437792	0.793426	0.149423	0.223119	-1.33432	-0.374237
74302	Mtmr3	6.06784e-09	4.64693e-08	7.07819	1.56666e-10	1.25416e-09	6.39874	0.00263545	0.0125066	0.000284346	0.0027321	0.000196063	0.000704267	0.163362	0.550763	5.13539e-05	0.000352002	-0.366778	0.710961
407831	Tmem204	1.56362e-06	7.29238e-06	5.48886	1.56873e-10	1.25515e-09	6.39854	0.00133264	0.00774752	0.611793	0.696187	0.00014074	0.000544503	0.0354797	0.303408	5.19932e-07	8.29219e-06	-0.990351	0.156614
230971	Megf6	1.59548e-10	1.70959e-09	8.12624	1.57079e-10	1.25613e-09	6.39834	0.258695	0.378201	4.75344e-06	0.000138807	0.000263387	0.00088373	0.867508	0.965448	1.34146e-05	0.000122231	-0.950504	0.0270339
12617	Cenpc1	2.24883e-08	1.5215e-07	6.70419	1.57309e-10	1.25731e-09	6.39811	0.0710059	0.142936	0.113999	0.190926	1.05837e-05	7.463e-05	0.654646	0.895655	2.86369e-07	5.06051e-06	-1.07861	-0.0716425
72344	Usp36	1.04942e-06	5.07375e-06	5.60418	1.63006e-10	1.30216e-09	6.39268	2.08049e-05	0.000418916	0.852272	0.889771	0.000696659	0.00193351	0.482302	0.819254	2.78185e-07	4.95633e-06	-0.0586494	1.29166
217480	Dgkb	3.3019e-08	2.16443e-07	6.59464	1.64301e-10	1.31181e-09	6.39147	5.11423e-06	0.000158913	0.0638654	0.12432	3.19565e-06	3.05147e-05	0.11949	0.485521	0.0344429	0.0684075	-1.58523	-0.302203
52028	Bbs1	2.99103e-11	3.83023e-10	8.61648	1.70075e-10	1.35706e-09	6.38618	0.403402	0.528094	0.000112988	0.00143238	7.05567e-05	0.000319337	0.046208	0.334418	0.00081117	0.00325988	-0.750748	-0.173319
226830	Smyd2	7.69291e-11	8.79637e-10	8.33907	1.70147e-10	1.35706e-09	6.38612	0.0366354	0.086104	0.0285911	0.0691496	3.02208e-05	0.000167229	0.0360621	0.30444	0.0022383	0.00738565	-0.570977	-0.375156
13434	Trdmt1	5.68465e-10	5.40769e-09	7.75801	1.71795e-10	1.36948e-09	6.38465	0.0312162	0.0764497	0.0663449	0.127639	3.22875e-06	3.07116e-05	0.885382	0.971155	9.50418e-06	9.15517e-05	0.0231119	0.869819
12525	Cd8a	9.42715e-10	8.56408e-09	7.61218	1.72498e-10	1.37437e-09	6.38402	0.00135134	0.00782921	0.0188893	0.0511153	0.000206131	0.000731419	0.97202	0.994166	1.79364e-05	0.000154342	-0.00465703	0.932901
12972	Cryz	2.26773e-10	2.33424e-09	8.02404	1.75939e-10	1.40105e-09	6.381	0.00292311	0.0134384	0.00769294	0.0271636	7.66331e-06	5.83582e-05	0.238157	0.640944	0.00121336	0.00449915	-0.955248	-0.400033
236219	Tcstv3	3.84095e-09	3.05383e-08	7.20899	1.77212e-10	1.41044e-09	6.37989	0.561502	0.671437	3.46512e-06	0.000109288	3.01628e-09	1.40285e-07	0.392533	0.76676	9.23256e-05	0.000562185	-0.205421	2.64784
22042	Tfrc	7.56914e-09	5.6898e-08	7.01501	1.80089e-10	1.43258e-09	6.37743	1.88783e-06	7.34719e-05	0.0104486	0.0334365	0.000328377	0.00105	0.0871507	0.427204	0.0140022	0.0331048	-1.6389	-0.701986
14254	Flt1	3.50113e-08	2.28024e-07	6.57793	1.80989e-10	1.43899e-09	6.37666	0.000176192	0.00187163	0.000759005	0.00536755	0.00130949	0.00322679	0.131366	0.503482	3.2742e-05	0.000246505	-0.964089	0.454715
239217	Kctd12	1.47195e-09	1.28189e-08	7.48403	1.83048e-10	1.4546e-09	6.37493	0.0256469	0.0659081	0.00858495	0.0292966	0.0220014	0.0358694	0.0717515	0.399084	4.95139e-07	7.99499e-06	-1.01496	-0.394698
13929	Amz2	1.33184e-08	9.4627e-08	6.85366	1.83614e-10	1.45834e-09	6.37446	0.202999	0.314968	0.000188547	0.00205518	1.06134e-06	1.34437e-05	0.816559	0.950531	0.000206031	0.0010796	-0.914513	0.0864238
217835	Rin3	7.06022e-09	5.33901e-08	7.0349	1.84698e-10	1.46617e-09	6.37355	0.0282908	0.0711115	3.18344e-05	0.000577937	0.0067277	0.0127842	0.850896	0.961563	7.44309e-05	0.000471987	0.0640398	0.818474
381319	Batf3	1.05247e-09	9.476e-09	7.58048	1.88695e-10	1.49712e-09	6.37027	0.181015	0.289969	0.000199496	0.00213703	0.170785	0.217272	0.00736399	0.156158	1.37702e-05	0.000125095	0.166295	0.846657
22142	Tuba1a	4.97106e-10	4.79156e-09	7.79675	1.90141e-10	1.50781e-09	6.3691	0.0407135	0.0934665	0.000689828	0.00500918	3.85988e-05	0.000202995	0.53968	0.848996	6.05905e-05	0.000399076	-0.779566	-0.238698
67217	L3hypdh	1.36588e-09	1.19708e-08	7.50552	1.91213e-10	1.51551e-09	6.36824	0.0794981	0.15573	2.71097e-06	9.15449e-05	2.40293e-06	2.49031e-05	0.787121	0.941417	0.00411346	0.0121765	-1.80448	0.0463906
268512	Slc26a11	1.72348e-10	1.83379e-09	8.10379	1.92213e-10	1.52264e-09	6.36744	0.0215949	0.0578382	0.000144083	0.00169525	3.47012e-07	5.73762e-06	0.437617	0.793204	0.000172706	0.000938607	-1.38335	0.112775
320404	Itpkb	1.13214e-09	1.01152e-08	7.55949	1.92417e-10	1.52346e-09	6.36727	0.00236605	0.0116361	0.104774	0.178934	0.000794859	0.0021448	0.510037	0.834936	4.91751e-05	0.000339988	0.109172	0.679848
76897	Ralyl	1.30719e-09	1.15105e-08	7.51814	1.9274e-10	1.52522e-09	6.36702	0.0153942	0.0451001	0.00481919	0.0194604	6.35098e-05	0.000296138	0.188472	0.585739	3.51096e-05	0.000260309	-1.18546	-0.677303
16564	Kif21a	7.49411e-09	5.64179e-08	7.01786	1.93208e-10	1.52813e-09	6.36664	0.000217324	0.00217209	0.0325919	0.0763389	1.18196e-06	1.45381e-05	0.00995942	0.178072	0.131514	0.20162	-1.06436	-0.340914
26942	Spag1	1.20475e-09	1.07009e-08	7.54161	1.96925e-10	1.55671e-09	6.36372	0.343312	0.467808	0.000503113	0.00402119	2.1147e-06	2.25611e-05	0.137235	0.510826	0.000708485	0.00291586	-1.26659	-0.21776
259302	Srgap3	4.40935e-10	4.29933e-09	7.8314	1.98877e-10	1.57132e-09	6.36221	0.000130569	0.00151236	0.0685864	0.130789	3.80256e-05	0.000200817	0.304858	0.70115	0.000759894	0.00308722	-0.943422	-0.186215
21859	Timp3	4.80081e-07	2.47416e-06	5.82937	1.9968e-10	1.57685e-09	6.36159	0.00024143	0.00233603	0.55185	0.642342	1.0569e-05	7.46032e-05	0.509576	0.834542	4.6541e-06	5.09866e-05	0.218064	1.1035
66659	Acp6	3.04806e-08	2.00759e-07	6.61746	2.00998e-10	1.58643e-09	6.36058	0.0117939	0.0370355	0.00022644	0.00231979	8.30666e-09	3.18044e-07	0.835346	0.957274	0.00717204	0.0191752	-1.73099	0.106607
66379	Cox14	1.30494e-08	9.28897e-08	6.85948	2.06424e-10	1.6284e-09	6.35648	0.00121154	0.00723204	0.00408578	0.0173915	1.50884e-06	1.75169e-05	0.416074	0.781262	0.000209158	0.00109316	-0.858617	0.266641
68480	Card19	1.25865e-09	1.1134e-08	7.52902	2.07222e-10	1.63386e-09	6.35589	0.0049021	0.0194366	0.00829264	0.0286277	9.53035e-06	6.89405e-05	0.945035	0.988578	0.000775225	0.00314025	-0.0139432	0.743337
16565	Kif21b	1.40862e-09	1.23098e-08	7.49666	2.07818e-10	1.6377e-09	6.35545	0.00282812	0.0130931	0.0987232	0.171401	0.00141684	0.00343962	0.416111	0.781262	7.09964e-05	0.000454389	-0.618105	-0.190592
83962	Btbd1	2.93826e-09	2.39258e-08	7.28572	2.08214e-10	1.63997e-09	6.35516	0.0155573	0.045449	0.0248258	0.0623605	0.0639608	0.0915226	0.0111583	0.18903	5.74984e-07	9.03411e-06	-0.855386	-0.220812
227197	Ndufs1	1.69963e-09	1.46087e-08	7.44272	2.08508e-10	1.64143e-09	6.35494	0.000274298	0.00256174	0.00759498	0.0269558	7.57224e-06	5.78973e-05	0.37736	0.759413	0.00297132	0.0092717	-0.986512	-0.215886
22065	Trpc3	3.73108e-08	2.41034e-07	6.55979	2.1393e-10	1.68324e-09	6.35099	0.00066148	0.00474426	0.0475241	0.100987	7.12614e-05	0.000321759	0.392416	0.76664	1.00672e-05	9.63626e-05	-1.08798	-0.381934
67849	Cdca5	2.88621e-09	2.35526e-08	7.29084	2.15973e-10	1.69843e-09	6.34953	0.00510104	0.0200271	9.80075e-05	0.00128992	8.92651e-07	1.18204e-05	0.00833884	0.165706	0.589652	0.663425	0.0981241	1.17101
110168	Gpr18	4.69525e-07	2.42471e-06	5.83575	2.16431e-10	1.70115e-09	6.3492	0.00238445	0.0116736	0.437904	0.536525	0.0263674	0.0419763	0.000277885	0.0288582	1.82848e-08	4.80475e-07	-0.196783	1.32183
20355	Sema4f	6.14321e-10	5.79971e-09	7.73562	2.17849e-10	1.71141e-09	6.3482	0.0370492	0.0869028	0.0215688	0.0563353	0.000142116	0.000549122	0.137594	0.511555	6.70649e-06	6.87053e-05	-0.821369	-0.501682
15216	Hfe	3.30029e-08	2.16432e-07	6.59478	2.19402e-10	1.72272e-09	6.34711	0.0124983	0.0387048	0.776886	0.831449	6.63725e-05	0.000305507	0.0164665	0.222513	0.000107839	0.000638196	0.0558864	0.589564
12986	Csf3r	3.8213e-08	2.46034e-07	6.55297	2.19725e-10	1.72436e-09	6.34688	0.00246783	0.0119705	0.73766	0.799666	9.39784e-06	6.82256e-05	0.154638	0.537756	0.00020518	0.00107635	0.0605233	0.756667
231151	Tada2b	9.29455e-11	1.04466e-09	8.28378	2.2036e-10	1.72845e-09	6.34644	0.0558026	0.118831	0.0242771	0.0613073	2.4852e-05	0.000145093	0.0365582	0.30641	0.000183016	0.000984703	0.427747	0.796883
213081	Wdr19	3.46699e-10	3.44699e-09	7.90097	2.2073e-10	1.73046e-09	6.34618	0.000206923	0.00210138	0.000819245	0.00566698	6.43831e-05	0.000298891	0.680503	0.904079	0.000427154	0.00193337	-1.31869	0.0872329
14199	Fhl1	1.55807e-09	1.34914e-08	7.46769	2.21535e-10	1.73587e-09	6.34562	0.000655231	0.00471058	0.0136749	0.0405956	0.00164749	0.00390849	0.0930088	0.436264	3.48956e-05	0.000259102	-1.57989	-0.850787
109672	Cyb5a	2.12613e-08	1.44882e-07	6.7202	2.21746e-10	1.73663e-09	6.34547	0.0188399	0.0521737	0.00181387	0.00981511	2.16761e-05	0.000130451	0.698511	0.911109	2.52216e-05	0.00020053	-0.782783	0.156182
407819	BC031181	1.83556e-10	1.93538e-09	8.08547	2.22133e-10	1.73876e-09	6.3452	0.00224744	0.0112313	0.00189151	0.0100987	1.86133e-05	0.000115852	0.467485	0.810309	6.74004e-05	0.000435603	-1.01908	-0.251947
72244	1600014C10Rik	5.3182e-08	3.3224e-07	6.45868	2.22309e-10	1.73924e-09	6.34508	0.00134563	0.00780206	0.0251993	0.0631003	0.000206603	0.000732411	0.310861	0.705264	4.15201e-07	6.9103e-06	-0.419215	1.24531
209837	Slc38a5	3.51708e-07	1.87768e-06	5.91867	2.23051e-10	1.74415e-09	6.34457	0.0175681	0.0495752	0.00180022	0.00976915	1.02381e-07	2.26945e-06	0.014273	0.209126	2.05983e-06	2.58536e-05	-1.97515	1.39102
54405	Ndufa1	5.60513e-10	5.34161e-09	7.76208	2.23806e-10	1.74914e-09	6.34405	0.000140426	0.00158891	0.00196691	0.0103874	0.000118233	0.000477083	0.394651	0.766955	0.000545822	0.00237196	-1.09425	-0.296564
27387	Sh2d3c	3.45876e-07	1.85021e-06	5.92347	2.24919e-10	1.75694e-09	6.34328	1.16297e-05	0.000276812	0.64279	0.722514	3.52099e-07	5.79016e-06	0.213775	0.615573	4.2099e-07	6.976e-06	-0.208232	1.43328
67063	Tmem246	5.14388e-09	3.98934e-08	7.12542	2.25111e-10	1.75753e-09	6.34315	0.0161123	0.0466212	0.00253262	0.0124795	1.59867e-06	1.83204e-05	0.00229179	0.0886433	0.168693	0.246195	-0.903559	-0.283499
26938	St6galnac5	2.0626e-08	1.40997e-07	6.72885	2.26789e-10	1.76973e-09	6.34201	9.66096e-05	0.0012227	0.879645	0.911268	1.27735e-05	8.63067e-05	0.110165	0.468403	0.000187667	0.00100438	-1.00283	0.0241817
319924	Apba1	4.40782e-08	2.79512e-07	6.51224	2.27725e-10	1.77611e-09	6.34137	0.000442517	0.00359563	0.00445785	0.0184018	0.554926	0.607408	0.102472	0.453396	3.56316e-06	4.10784e-05	-0.874641	-0.135833
81013	Vmn1r65	3.28457e-06	1.43394e-05	5.27309	2.28264e-10	1.7794e-09	6.34101	0.769842	0.839435	9.4532e-09	1.31495e-06	2.67428e-10	2.08377e-08	0.00243054	0.0920263	0.50747	0.58996	-0.178438	2.18963
103213	Traf3ip2	1.81555e-06	8.33908e-06	5.44556	2.28801e-10	1.78267e-09	6.34065	0.000233537	0.00229275	0.302014	0.401467	2.71966e-07	4.77816e-06	0.278589	0.681106	2.83815e-07	5.03298e-06	-0.311421	1.27548
19291	Purb	1.97811e-08	1.35649e-07	6.74078	2.29463e-10	1.7862e-09	6.3402	9.19231e-06	0.000237058	0.0808144	0.147627	0.000133102	0.000521605	0.00500223	0.132278	0.02865	0.0590848	-1.39226	-0.526928
93891	Pcdhb20	1.91804e-07	1.07908e-06	6.09233	2.2949e-10	1.7862e-09	6.34018	0.0644691	0.132576	0.0616969	0.121172	0.000108707	0.000447642	0.736457	0.924244	8.49984e-09	2.46414e-07	-1.66318	-0.183799
93960	Nkd1	6.36192e-10	5.98016e-09	7.72552	2.30193e-10	1.79076e-09	6.33971	0.0487581	0.106815	0.00719491	0.0259119	1.48365e-06	1.73003e-05	0.515947	0.837226	0.000292657	0.00143648	-0.87838	-0.156813
70456	Mpc2	1.04892e-10	1.16511e-09	8.24847	2.33343e-10	1.81433e-09	6.33762	0.00965249	0.0319404	0.00383373	0.0166362	0.00054305	0.00158	0.285658	0.688181	3.08202e-05	0.000235295	-0.801166	-0.254396
243328	Slc29a4	5.95754e-09	4.57136e-08	7.08343	2.35218e-10	1.82798e-09	6.33639	0.000982638	0.00626261	0.000498629	0.00399378	0.0839087	0.115984	0.920125	0.981187	5.4644e-06	5.80204e-05	-0.898577	-0.0271431
68310	Zmym1	1.78939e-10	1.8946e-09	8.09288	2.35961e-10	1.83281e-09	6.3359	0.0022845	0.0113516	8.94632e-05	0.00121257	0.00026024	0.000875123	0.579047	0.865403	6.17441e-05	0.000405793	-1.69419	0.0831001
19270	Ptprg	1.31033e-10	1.42095e-09	8.18358	2.37075e-10	1.84052e-09	6.33517	0.00108193	0.0067038	0.00368112	0.0161911	0.00907051	0.0165296	0.1036	0.45468	9.53354e-05	0.000577266	-0.791482	-0.346463
14282	Fosb	3.97979e-08	2.55252e-07	6.54138	2.37747e-10	1.84479e-09	6.33474	3.32351e-06	0.000114675	0.0359212	0.0820172	0.000283012	0.000936498	0.966538	0.993726	0.000466838	0.00208243	0.0220121	1.73
15930	Ido1	6.30614e-06	2.60103e-05	5.08203	2.39771e-10	1.85954e-09	6.33343	1.31471e-05	0.000305731	2.65713e-09	5.35767e-07	0.000744056	0.00203782	0.00982588	0.176936	0.203847	0.286072	-0.379619	1.79611
58217	Trem1	1.5952e-09	1.38051e-08	7.46093	2.40867e-10	1.86709e-09	6.33273	0.00193203	0.010063	0.0210969	0.0553985	0.00605963	0.0116939	0.371474	0.756717	2.29675e-05	0.000186921	0.168016	0.891515
56012	Pgam2	4.07071e-08	2.60643e-07	6.53494	2.41136e-10	1.86822e-09	6.33255	0.0103672	0.0336974	0.004913	0.0197536	3.37454e-07	5.61633e-06	0.156193	0.540255	0.0470256	0.0879706	-1.02793	-0.449308
73046	Glrx5	1.55031e-09	1.34319e-08	7.46913	2.42552e-10	1.87823e-09	6.33165	0.00149463	0.00836767	0.0205914	0.0543913	6.55204e-05	0.000302227	0.769557	0.935357	1.34068e-05	0.000122231	-0.919351	-0.0991728
11990	Atrn	4.10316e-09	3.23516e-08	7.19009	2.43216e-10	1.88241e-09	6.33123	3.96755e-05	0.00065316	0.000851387	0.00582713	6.99163e-05	0.000317577	0.0424739	0.324466	0.127965	0.197376	-1.34128	-0.415221
117606	Boc	1.53126e-10	1.64893e-09	8.1382	2.44048e-10	1.88789e-09	6.3307	0.044777	0.100208	0.000630312	0.00472641	7.23933e-07	1.022e-05	0.917497	0.980551	0.00050473	0.00222197	-0.998612	0.0158064
11739	Slc25a4	6.61355e-10	6.20895e-09	7.71433	2.44179e-10	1.88793e-09	6.33062	0.00770214	0.0270512	0.0541207	0.110635	0.000253295	0.000859355	0.0297726	0.283017	2.57327e-05	0.000203632	-0.777551	-0.570887
110391	Qdpr	4.67676e-07	2.41846e-06	5.83688	2.44949e-10	1.89292e-09	6.33013	1.52351e-06	6.20952e-05	0.00249022	0.0123267	1.21916e-07	2.5745e-06	0.0670413	0.386347	0.00279672	0.00882355	-1.75661	0.903073
30949	Lcmt1	1.29564e-09	1.14221e-08	7.52069	2.48775e-10	1.92151e-09	6.32774	0.009561	0.031693	0.00372476	0.0163222	0.000158615	0.000598894	0.460851	0.806768	6.46723e-06	6.66763e-05	-1.45834	-0.220722
69069	1810011H11Rik	1.81849e-07	1.02881e-06	6.10757	2.50325e-10	1.9325e-09	6.32678	0.0248004	0.0642996	0.000382889	0.00335183	2.92892e-12	7.16262e-10	0.709978	0.913845	0.197426	0.279008	-2.5542	0.0811352
384061	Fndc5	1.5566e-08	1.08962e-07	6.80916	2.51262e-10	1.93874e-09	6.32621	0.000109316	0.00133129	0.0400518	0.0890158	5.58679e-05	0.000268145	0.00549396	0.136781	0.0185528	0.0417232	-1.43268	-0.798309
269132	Colgalt2	6.46103e-09	4.92272e-08	7.06024	2.52767e-10	1.94937e-09	6.32528	0.00154718	0.0085616	9.01278e-05	0.00121902	0.0462737	0.0688655	0.723418	0.919017	2.87575e-06	3.43594e-05	-0.933501	0.104527
330941	AI593442	5.39659e-09	4.16615e-08	7.11171	2.54363e-10	1.96008e-09	6.32431	0.000238695	0.00231845	0.243369	0.339525	8.59883e-05	0.000372714	0.0822346	0.417982	0.000366289	0.00171728	-0.918121	-0.291021
69726	Smyd3	8.43743e-10	7.71582e-09	7.64412	2.54414e-10	1.96008e-09	6.32428	0.000542721	0.00412468	0.000467058	0.00381342	0.00119554	0.00298875	0.0626942	0.375622	0.00102033	0.00391849	-1.51129	-0.647332
53421	Sec61a1	1.2379e-08	8.87009e-08	6.87453	2.5594e-10	1.97083e-09	6.32336	0.00457915	0.018557	0.363227	0.464472	3.95292e-05	0.000206812	0.305091	0.701303	0.00114306	0.00428668	0.129358	0.583562
11845	Arf6	2.31696e-08	1.56271e-07	6.69568	2.57863e-10	1.98463e-09	6.3222	0.00508823	0.020002	0.125878	0.20573	8.45884e-06	6.32411e-05	0.880254	0.970155	1.76125e-05	0.000152595	0.0564034	0.842522
59046	Arpp19	1.10775e-08	8.05166e-08	6.90624	2.60705e-10	2.00549e-09	6.32051	5.30822e-06	0.000161613	0.102298	0.175855	0.000839198	0.00224052	0.286121	0.688181	0.0002557	0.0012893	-1.46656	-0.436885
19345	Rab5c	5.5331e-10	5.28293e-09	7.76581	2.61627e-10	2.01156e-09	6.31996	0.0116296	0.0366509	0.00149863	0.0086528	0.000111111	0.000455069	0.229761	0.633378	0.00508819	0.014448	0.349389	0.605346
71914	Antxr2	4.74141e-09	3.6961e-08	7.14873	2.63157e-10	2.02229e-09	6.31906	0.00107659	0.00667894	0.0123626	0.0376566	2.01774e-06	2.17744e-05	0.619241	0.882101	0.00158498	0.00558885	0.1669	1.3696
16006	Igfbp1	4.41935e-08	2.80126e-07	6.5115	2.64291e-10	2.02998e-09	6.3184	0.00391926	0.0165849	0.152004	0.236864	7.78676e-07	1.07814e-05	0.194748	0.593411	2.3416e-08	5.977e-07	-0.216651	2.7854
12399	Runx3	2.71543e-07	1.47886e-06	5.99281	2.64759e-10	2.03255e-09	6.31812	0.00290926	0.0134074	7.5483e-10	2.00785e-07	1.15913e-09	6.75952e-08	0.830672	0.955882	0.490713	0.57471	-0.191536	2.69401
217648	Gm527	2.50587e-11	3.26971e-10	8.66869	2.6712e-10	2.04963e-09	6.31675	0.00675413	0.0245637	0.000296897	0.00282053	1.44615e-05	9.52084e-05	0.179395	0.574482	0.00959899	0.024289	-0.899802	-0.332833
74516	A730049H05Rik	3.72346e-08	2.40644e-07	6.56037	2.67316e-10	2.0501e-09	6.31664	0.00800989	0.0278227	0.0192792	0.0518466	0.102769	0.138732	0.712646	0.914994	2.90566e-08	7.19864e-07	0.0606743	1.15867
77569	Limch1	3.26321e-09	2.63314e-08	7.25567	2.71053e-10	2.07771e-09	6.31449	3.60055e-05	0.000610727	0.0150344	0.0435021	2.33921e-05	0.000138706	0.236481	0.639706	0.00622137	0.0170896	-1.0893	-0.374774
72465	Zfp131	5.3957e-09	4.16615e-08	7.11176	2.72269e-10	2.08598e-09	6.3138	0.00394533	0.0166706	0.409244	0.509938	0.0108686	0.0193687	0.0590454	0.366904	2.28576e-05	0.000186549	0.107807	0.634317
73660	Cabp4	1.06567e-08	7.7652e-08	6.9173	2.74956e-10	2.10549e-09	6.31228	0.383565	0.508535	0.0138489	0.0409633	2.08272e-06	2.22966e-05	0.930391	0.984361	2.0781e-06	2.60614e-05	-0.0132982	1.07578
17448	Mdh2	1.33615e-10	1.44705e-09	8.17789	2.77218e-10	2.12175e-09	6.31101	0.00255905	0.0122592	0.0118999	0.0366572	0.000707352	0.00195924	0.221708	0.624849	1.17568e-05	0.000109764	-0.695863	-0.380811
101113	Snx21	7.93106e-08	4.81388e-07	6.34464	2.81984e-10	2.15713e-09	6.30837	0.00129218	0.00757622	1.41192e-06	5.66337e-05	1.45958e-06	1.70757e-05	0.17777	0.572383	0.524102	0.605812	-1.58654	-0.211245
207911	Mchr1	1.51611e-06	7.09264e-06	5.49779	2.83165e-10	2.16508e-09	6.30773	7.7212e-08	6.16151e-06	0.574524	0.663134	0.000117022	0.000474156	0.152185	0.533388	3.60363e-08	8.65899e-07	-1.06793	2.71707
18227	Nr4a2	3.4348e-09	2.75985e-08	7.24099	2.8332e-10	2.16517e-09	6.30764	0.00223643	0.0111948	0.00833901	0.0287483	0.000161949	0.000609627	0.200033	0.599852	0.00416844	0.0123102	-0.815018	-0.474879
20741	Sptb	1.39167e-09	1.21827e-08	7.50014	2.84783e-10	2.17526e-09	6.30684	6.03571e-05	0.000882482	0.00170528	0.00940733	7.68872e-05	0.000341266	0.254804	0.65965	0.0306261	0.0622623	-1.07703	-0.263503
77781	Epm2aip1	3.69726e-09	2.95508e-08	7.21991	2.86534e-10	2.18753e-09	6.30589	0.0158112	0.0459868	0.0457763	0.0981272	4.90458e-05	0.000242541	0.426951	0.788374	5.16285e-05	0.000353245	-0.767144	-0.277065
229595	Adamtsl4	5.20556e-10	4.9922e-09	7.78343	2.90409e-10	2.21599e-09	6.30381	0.108167	0.196269	0.0691159	0.131567	6.74337e-05	0.000308798	0.00422505	0.121501	0.000402957	0.0018486	0.232495	0.85157
269615	Plch2	3.7592e-09	2.99511e-08	7.21515	2.97663e-10	2.2702e-09	6.29999	7.55721e-05	0.00102786	8.77404e-06	0.000220252	6.74452e-07	9.70212e-06	0.00318093	0.106923	0.201816	0.283977	-1.50042	0.181634
66520	2610001J05Rik	3.12583e-09	2.53715e-08	7.26799	2.98419e-10	2.27483e-09	6.2996	0.0032352	0.0144101	0.00785841	0.0275872	0.000943843	0.00246776	0.595416	0.87212	5.12489e-07	8.23132e-06	-0.973665	0.109418
16600	Klf4	7.75784e-10	7.15476e-09	7.66832	3.01424e-10	2.29658e-09	6.29804	0.000195563	0.00201572	0.00386481	0.0167471	4.51691e-05	0.000228285	0.911894	0.97916	0.00275568	0.00871637	0.0151275	1.10905
230075	Ndufb6	4.02487e-09	3.18005e-08	7.19561	3.06474e-10	2.33388e-09	6.29547	0.0147894	0.0437621	0.0568977	0.114717	0.000185181	0.000674931	0.253454	0.658137	3.09793e-05	0.000236153	-0.650115	-0.372672
73419	Armt1	1.27067e-09	1.12272e-08	7.52629	3.088e-10	2.35042e-09	6.29429	0.0370158	0.086838	0.00185753	0.00998012	0.000198269	0.000711011	0.22059	0.62306	0.00110501	0.00417394	-0.718341	-0.396769
17957	Napb	1.35583e-08	9.59718e-08	6.84856	3.09474e-10	2.35436e-09	6.29396	0.000815665	0.00544567	0.00508971	0.0202759	1.85567e-05	0.000115642	0.208141	0.608645	0.0542555	0.0990037	-0.805023	-0.407433
213575	Dync2li1	3.94353e-10	3.87755e-09	7.86369	3.1057e-10	2.36151e-09	6.29341	0.210194	0.323025	0.000103591	0.00134589	0.000489655	0.0014523	0.0345999	0.299867	0.000384653	0.00178366	-1.48059	-0.375372
66904	Pccb	1.28787e-09	1.13725e-08	7.52242	3.13654e-10	2.38377e-09	6.29188	0.00120056	0.00719485	0.000312831	0.00291347	4.03009e-05	0.000209764	0.740884	0.925853	0.000170162	0.000927058	-1.67277	0.110352
11566	Adss	9.78959e-09	7.19485e-08	6.94153	3.17384e-10	2.41091e-09	6.29004	0.000426858	0.00350597	0.00373723	0.0163427	0.000173295	0.000639604	0.955392	0.99139	2.01391e-05	0.000169115	-1.02386	0.0268553
98710	Rabif	4.98533e-10	4.80179e-09	7.79592	3.18573e-10	2.41873e-09	6.28946	0.0616084	0.128048	0.00869754	0.0295412	6.54613e-05	0.000302046	0.0691698	0.391733	0.00337596	0.0103177	-0.580957	-0.419056
50997	Mpp2	1.02545e-08	7.49295e-08	6.92829	3.22501e-10	2.44733e-09	6.28756	0.0134067	0.0407197	0.000187225	0.00204224	4.36162e-08	1.17671e-06	0.0985529	0.448054	0.193449	0.274864	-1.28662	-0.301875
231147	Sh3tc1	1.24157e-08	8.89213e-08	6.87369	3.24655e-10	2.46244e-09	6.28652	0.04445	0.0996822	2.15488e-06	7.58059e-05	9.85458e-09	3.64427e-07	0.0187026	0.233752	0.796458	0.839712	-0.0474794	1.98724
[truncated: 13,163 more rows]

## Sheet: top
		early.t	late.t			early.t	late.t			early.t	late.t
58185	#	Rsad2	Cd274	#	#	Rsad2	Cd274	#	#	Rsad2	Cd274	#
15945	#	Cxcl10	Casp4		#	Cxcl10	Casp4		#	Cxcl10	Casp4
60533	#	Cd274	Ccl7		#	Cd274	Ccl7		#	Cd274	Ccl7
		Ifi47	Samd9l	#		Ifi47	Samd9l			Ifi47	Samd9l
23962	#	Oasl2	Rsad2	#		Oasl2	Rsad2	#		Oasl2	Rsad2	#
14991	#	H2-M3	H2-M3	#	#	H2-M3	H2-M3	#	#	H2-M3	H2-M3	#
		Igtp	Cxcl10	#		Igtp	Cxcl10	#		Igtp	Cxcl10	#
		Usp18	Ifi207			Usp18	Ifi207			Usp18	Ifi207
		Trim30a	Trim25	#		Trim30a	Trim25			Trim30a	Trim25	#
		Gbp3	Ccl3			Gbp3	Ccl3			Gbp3	Ccl3
217069	#	Trim25	Trim21	#					#	Trim25	Trim21
		Serpina3g	Cfb							Serpina3g	Cfb
		Ifit3	Isg20							Ifit3	Isg20
		B2m	Ifi27l2a							B2m	Ifi27l2a
		Batf2	Irgm1							Batf2	Irgm1
		Phf11d	Rtp4
		Tlr2	Irf1
20821	#	Trim21	Oasl2	#
209086	#	Samd9l	Rgs1
		Ifit2	AA467197
	Cxcl10	15945		41.0744	41.074		14.7943	14.794
	Ifit2	15958		36.5243	36.524		14.5497	14.55
	Rsad2	58185		35.2075	35.208		14.5245	14.524
	Oas1a	246730		34.3093	34.309		14.3595	14.36
	Oasl2	23962		34.2889	34.289		14.2812	14.281
	Trim25	217069		34.1556	34.156		14.1131	14.113
				33.1002	33.1		14.0906	14.091
				33.0801	33.08		13.9199	13.92
				32.7229	32.723		13.9151	13.915
				32.5712	32.571		13.882	13.882
				32.195	32.195		13.8633	13.863
				31.4335	31.434		13.8458	13.846
				30.8563	30.856		13.8398	13.84
				30.5815	30.582		13.8211	13.821
				30.3837	30.384		13.7566	13.757
				30.0487	30.049		13.7513	13.751
				29.9886	29.989		13.6974	13.697
				29.7578	29.758		13.6768	13.677
				28.8019	28.802		13.6098	13.61
				28.1456	28.146		13.5955	13.595
