# Supplementary material for: Gene expression profiles in neurological tissues during West Nile virus infection: a critical meta-analysis
Source: BMC Genomics. 2018 Jul 13;19:530. doi: 10.1186/s12864-018-4914-4 (PMC6044103; doi:10.1186/s12864-018-4914-4)
Supplement: Supplementary file 3 — Result lists from GSEA analyses in group 1. The table displays result lists of the GSEA in group 1. Rows are representing those GO terms, for which at least two genes were available in each of the analysis variants. The GO-ID, as well as their specific name is given in the first column. The p-values (‘.p’) and adjusted p-values (‘.q’) are shown for each analysis variant (early, late and intermediate merging). The number of genes associated to the GO-term is presented in column ‘nPGenes’. The number of genes associated to the GO-term, which can be found in the data is presented in columns ‘early.nPGenes’ and ‘int.nPGenes’. (XLSX 1322 kb) [file 12864_2018_4914_MOESM3_ESM.xlsx]

## Sheet: all
GeneID	Gene Symbol	early.p	early.q	early.t.abs	late.p	late.q	late.t.abs	MK_Sp.p	MK_Sp.q	MK_Lv.p	MK_Lv.q	HT_Ln.p	HT_Ln.q	logFC.min	logFC.max
14939	Gzmb	2.91395e-06	0.00204793	6.67197	1.11022e-15	2.24409e-11	8.0225	1.67706e-06	0.00273038	5.20696e-05	0.0256703	1.82751e-07	0.000137072	2.01093	4.2854
17067	Ly6c1	0.00788132	0.169514	2.98798	5.9952e-15	6.05905e-11	7.80477	5.45702e-07	0.00183838	3.95071e-05	0.0229739	4.19274e-06	0.000700396	1.76677	3.57581
18817	Plk1	0.00193369	0.0940273	3.62491	1.35447e-14	7.2933e-11	7.70078	0.000364908	0.0220016	8.24938e-05	0.0314613	1.13535e-08	8.16457e-05	1.33252	3.15514
110454	Ly6a	4.88927e-05	0.013726	5.29655	1.44329e-14	7.2933e-11	7.69323	3.05105e-06	0.00298071	1.33201e-05	0.0214806	6.09986e-06	0.000861592	2.09171	2.74178
246730	Oas1a	2.35527e-08	9.17109e-05	9.37701	4.44089e-14	1.29516e-10	7.5476	2.04507e-07	0.00167098	5.5524e-05	0.0267216	3.40874e-05	0.00227396	1.95376	2.94934
14938	Gzma	0.00257455	0.107942	3.49621	4.4631e-14	1.29516e-10	7.54701	5.59651e-05	0.0104743	3.39551e-06	0.0137267	4.17274e-06	0.000700396	1.97521	4.23761
243262	Oas1f	7.58603e-08	0.00018067	8.66953	4.4853e-14	1.29516e-10	7.54613	2.89398e-06	0.00298071	6.22195e-06	0.0190387	2.97479e-05	0.00215228	2.1349	2.82578
246727	Oas3	1.35936e-07	0.00026469	8.32996	5.70655e-14	1.44183e-10	7.51445	1.8095e-06	0.00273038	1.18989e-06	0.0137267	0.000164021	0.00511783	2.50323	2.86815
64380	Ms4a4c	0.0138597	0.209541	2.72578	1.32339e-13	2.62559e-10	7.4039	0.000369736	0.0220016	2.08953e-06	0.0137267	2.78956e-06	0.000552798	0.977748	2.47872
54123	Irf7	2.50144e-08	9.17109e-05	9.33969	1.41664e-13	2.62559e-10	7.3948	3.78609e-07	0.00167098	1.75854e-06	0.0137267	0.000731235	0.0105412	2.26732	3.59409
72080	Sapcd2	0.00604611	0.15353	3.10947	1.54099e-13	2.62559e-10	7.38361	8.46622e-05	0.0122877	9.99241e-05	0.0331109	3.23254e-07	0.000159797	1.35204	2.14986
15951	Ifi204	1.522e-05	0.00615284	5.85161	1.55875e-13	2.62559e-10	7.38209	0.000162076	0.0163802	2.32795e-05	0.0216694	1.80697e-06	0.00042552	1.29024	2.10085
17071	Ly6f	5.98757e-06	0.00316032	6.30912	1.94511e-13	3.02435e-10	7.35254	0.000250283	0.0189354	0.00141082	0.0831524	1.82389e-08	8.16457e-05	1.90042	3.11181
12534	Cdk1	5.84586e-05	0.0154686	5.21303	3.27294e-13	4.39578e-10	7.28269	0.000642748	0.0276565	0.000279077	0.0486292	8.3264e-08	9.85706e-05	0.897274	2.55122
58203	Zbp1	2.18829e-05	0.00804218	5.67701	3.29958e-13	4.39578e-10	7.28155	1.0034e-06	0.00218137	1.18745e-05	0.0214806	0.000230863	0.00611498	1.67107	2.61617
67849	Cdca5	0.00110738	0.0758882	3.87501	3.53273e-13	4.39578e-10	7.27233	4.52938e-05	0.00936367	0.00220343	0.10784	8.77787e-08	9.85706e-05	1.32868	2.88989
23962	Oasl2	5.14449e-07	0.00061168	7.58545	3.69704e-13	4.39578e-10	7.26621	1.75971e-06	0.00273038	1.22227e-05	0.0214806	0.000161082	0.00509939	2.05748	3.04349
12442	Ccnb2	0.00689515	0.16131	3.04935	4.09894e-13	4.60289e-10	7.25225	0.000129135	0.0145822	0.000350888	0.052537	3.24132e-07	0.000159797	0.983574	2.67272
213002	Ifitm6	0.00478481	0.139184	3.21604	4.67404e-13	4.97244e-10	7.23446	0.00081128	0.0313545	9.58669e-05	0.0327148	1.92976e-07	0.000137072	0.590597	3.05865
110033	Kif22	0.00396849	0.127704	3.30089	5.22915e-13	5.05028e-10	7.21921	3.23592e-05	0.00817269	0.00110745	0.0771201	4.88049e-07	0.00017616	0.763887	2.5372
14129	Fcgr1	1.51203e-10	3.05626e-06	12.9129	5.24691e-13	5.05028e-10	7.21877	0.000171092	0.0167913	2.14326e-05	0.0216609	4.23597e-06	0.000701818	1.65034	2.28397
240921	Gm4955	0.00251414	0.106092	3.5069	8.07132e-13	7.22013e-10	7.15993	3.53107e-06	0.00298071	6.59332e-06	0.0190387	0.000332574	0.0072128	2.02047	2.14867
16365	Acod1	4.79522e-10	4.84629e-06	12.0271	8.21565e-13	7.22013e-10	7.1575	2.7505e-05	0.00772165	0.000196651	0.0437033	5.12745e-06	0.000767712	1.49413	2.39954
19348	Kif20a	0.00148651	0.0865904	3.74296	1.6056e-12	1.35225e-09	7.06504	0.000585872	0.0263161	0.000517877	0.0615046	1.9666e-07	0.000137072	1.12634	2.50319
69885	Aunip	0.00103642	0.0736042	3.90472	1.8141e-12	1.46674e-09	7.04808	0.000809911	0.0313545	0.00123871	0.0788338	4.76414e-08	9.62975e-05	1.16842	3.33676
17121	Mxd3	0.00534444	0.14556	3.16573	2.16316e-12	1.68169e-09	7.02354	0.000152126	0.016054	0.000136027	0.0371555	3.88676e-06	0.00067148	1.09865	2.20788
76933	Ifi27l2a	0.00267714	0.11021	3.47861	2.35167e-12	1.6999e-09	7.01186	6.59432e-05	0.0112958	3.50495e-05	0.0229739	2.35443e-05	0.00187363	1.68387	2.24946
327959	Xaf1	1.69364e-07	0.0002788	8.20413	2.35478e-12	1.6999e-09	7.01167	1.24185e-05	0.00522947	0.000156088	0.0404487	3.08068e-05	0.00216968	1.60297	2.26936
54141	Spag5	0.0004249	0.0479805	4.30541	2.68163e-12	1.8691e-09	6.99348	0.000504278	0.0248004	0.0048001	0.156997	3.38236e-08	8.7976e-05	1.16918	2.89091
217845	Ifi27l2b	0.0361671	0.298874	2.26372	3.42437e-12	2.30723e-09	6.95911	2.0499e-05	0.00714011	0.000392743	0.0562721	1.00316e-05	0.00116359	0.891523	2.79954
226691	Ifi207	1.47246e-06	0.00129404	7.02446	3.90799e-12	2.54813e-09	6.94047	5.11704e-05	0.0100468	7.87349e-05	0.0314613	3.7108e-05	0.00238115	1.3253	1.57013
233406	Prc1	0.0018082	0.0916683	3.65504	4.22973e-12	2.67173e-09	6.92928	0.00122231	0.0375478	0.00135986	0.0820348	7.82372e-08	9.85706e-05	0.852966	2.81647
219132	Phf11d	0.000149635	0.0254166	4.77905	5.70299e-12	3.49317e-09	6.88688	1.21713e-05	0.00522947	2.71632e-05	0.0228771	0.000256065	0.0065018	1.47002	1.90672
107995	Cdc20	0.00251982	0.106111	3.50588	6.24079e-12	3.71015e-09	6.87404	0.000922117	0.033343	0.00191303	0.0989748	9.6772e-08	0.00010295	1.15058	2.98729
73804	Kif2c	0.00231866	0.102659	3.54331	7.18337e-12	4.1485e-09	6.85396	0.000314442	0.020919	0.00546633	0.16741	7.37968e-08	9.85706e-05	1.1454	2.29259
67824	Nmral1	6.35034e-05	0.0158895	5.17446	7.90412e-12	4.43794e-09	6.84028	2.2637e-05	0.00714601	0.00462658	0.15554	3.50878e-06	0.000629047	0.509191	1.76249
219131	Phf11a	0.000981921	0.0723609	3.92894	8.15259e-12	4.45374e-09	6.83584	9.68197e-06	0.00501605	3.7699e-05	0.0229739	0.000332336	0.0072128	1.74236	1.97076
319172	Hist1h2ab	0.00747389	0.1668	3.01237	1.01628e-11	5.40579e-09	6.80418	0.00451628	0.0697385	0.000657401	0.0664403	7.32604e-08	9.85706e-05	0.905087	3.28963
20558	Slfn4	6.58067e-05	0.0160084	5.15788	1.13662e-11	5.84205e-09	6.78805	2.40058e-08	0.000485229	0.000955751	0.0745721	0.00103714	0.0125682	2.17784	4.1443
18140	Uhrf1	0.00986208	0.183556	2.88447	1.1561e-11	5.84205e-09	6.78559	0.000327128	0.0212074	0.004012	0.144554	1.41435e-07	0.000125043	1.07668	2.4215
21335	Tacc3	0.00834993	0.170933	2.96138	1.24343e-11	6.1301e-09	6.77507	0.000581524	0.0262374	0.000820657	0.071696	1.09981e-06	0.000292506	0.695135	1.9665
20296	Ccl2	3.1936e-07	0.000430348	7.84751	1.34386e-11	6.42379e-09	6.76384	0.00119414	0.0374696	1.86941e-05	0.0214806	2.15146e-05	0.00179639	1.28452	1.83833
15945	Cxcl10	0.000152453	0.0256795	4.77052	1.42244e-11	6.42379e-09	6.7556	9.94425e-05	0.0134554	1.96737e-05	0.0214806	0.000151709	0.00493798	1.39178	2.16416
229841	Cenpe	0.000641474	0.0588723	4.12004	1.43001e-11	6.42379e-09	6.75483	0.000970918	0.0341496	0.00123121	0.0788338	4.08447e-07	0.000161955	1.08932	2.8778
80986	Ckap2	0.000421936	0.0479134	4.30857	1.43012e-11	6.42379e-09	6.75482	0.00246554	0.0524102	0.000312142	0.0514581	7.32822e-07	0.00023512	0.937135	2.47742
19366	Rad54l	0.00268974	0.110352	3.4765	1.49223e-11	6.55705e-09	6.74865	0.000443206	0.0234587	0.00159406	0.0892542	6.44931e-07	0.000217267	0.981548	2.08591
208628	Kntc1	0.00133791	0.0819492	3.7902	1.6591e-11	7.13517e-09	6.73325	8.05779e-05	0.012246	0.024474	0.324971	1.45112e-07	0.000125043	1.07627	2.59802
26909	Exo1	0.0030778	0.114359	3.41575	1.70579e-11	7.18316e-09	6.72922	0.00027051	0.0195811	0.00909475	0.212216	1.4847e-07	0.000125043	0.94097	2.83627
16571	Kif4	0.00215362	0.0993863	3.57651	1.89697e-11	7.8252e-09	6.71374	0.000755772	0.030352	0.00413164	0.146848	1.89852e-07	0.000137072	1.03203	2.55176
14793	Cdca3	0.00164834	0.0898054	3.69659	2.15095e-11	8.63002e-09	6.69539	0.000763467	0.030431	0.00622561	0.177738	1.33817e-07	0.000125043	0.887191	2.86612
19039	Lgals3bp	4.28055e-06	0.00270383	6.4771	2.18139e-11	8.63002e-09	6.69334	6.49475e-06	0.00402069	6.53955e-05	0.0288994	0.000836625	0.0112072	1.1112	1.56457
20878	Aurka	0.0016456	0.0898054	3.69734	2.2601e-11	8.63002e-09	6.68815	0.00241263	0.0519343	0.00102304	0.0745721	3.0108e-07	0.000159797	1.06026	2.57037
667370	Ifit3b	3.79004e-07	0.0004788	7.75282	2.26286e-11	8.63002e-09	6.68797	3.03143e-06	0.00298071	2.01915e-05	0.0214806	0.0020084	0.017813	1.87097	3.38383
71934	Car13	0.000342769	0.0429741	4.40236	2.41642e-11	9.04503e-09	6.67835	2.5187e-05	0.00737834	0.00623731	0.177821	2.94542e-06	0.000567008	1.26008	1.68996
246728	Oas2	1.58501e-05	0.0061611	5.83201	2.92983e-11	1.07625e-08	6.65006	4.08832e-07	0.00167098	0.000197661	0.0437033	0.0017739	0.0165042	1.54958	3.3199
66929	Asf1b	0.011725	0.194472	2.80405	2.98175e-11	1.07625e-08	6.64747	0.000153966	0.0160857	0.00154401	0.0874203	2.70346e-06	0.00054104	0.990535	1.63241
72391	Cdkn3	0.001632	0.0898054	3.70106	3.13343e-11	1.11116e-08	6.64016	0.00100428	0.0350325	0.00349342	0.133164	3.2236e-07	0.000159797	0.903008	2.46796
12428	Ccna2	0.00601242	0.15333	3.11202	3.7067e-11	1.29179e-08	6.61535	0.00260445	0.053718	0.000985809	0.0745721	4.13045e-07	0.000161955	0.792639	2.53285
109212	Pimreg	3.23348e-05	0.0107145	5.49123	3.79887e-11	1.30147e-08	6.61172	3.26851e-05	0.00817269	0.00276027	0.118206	1.36685e-05	0.00137454	1.34766	1.78204
66141	Ifitm3	1.56191e-05	0.0061611	5.8391	4.09717e-11	1.34378e-08	6.60052	2.29798e-05	0.00714601	0.000288492	0.0494178	0.000161209	0.00509939	1.16314	1.8105
214901	Chtf18	0.011289	0.191815	2.82171	4.12477e-11	1.34378e-08	6.59952	0.000391129	0.0224638	0.00695642	0.189525	4.7531e-07	0.000174681	0.708264	2.16509
19362	Rad51ap1	0.0004454	0.04837	4.28418	4.15574e-11	1.34378e-08	6.59842	2.29001e-05	0.00714601	0.0359838	0.370694	5.97663e-07	0.000204755	1.29988	2.5016
66468	Ska1	0.000363992	0.0437939	4.37522	4.18832e-11	1.34378e-08	6.59726	7.34675e-05	0.0116629	0.00378423	0.138822	4.45939e-06	0.000726916	1.03889	2.55281
27221	Chaf1a	0.00133139	0.0819082	3.79239	4.49889e-11	1.42088e-08	6.58664	3.30666e-05	0.00817269	0.0316526	0.360953	7.68722e-07	0.000239049	0.588244	2.32631
24110	Usp18	2.03813e-06	0.00171653	6.85549	5.14957e-11	1.60136e-08	6.56655	1.07919e-06	0.00218137	1.72438e-05	0.0214806	0.00814881	0.039134	1.48331	3.19283
53314	Batf	0.0355711	0.297476	2.27197	6.6253e-11	2.02905e-08	6.5289	0.000633171	0.0274641	0.0037172	0.13736	7.55824e-07	0.00023871	0.672498	2.1204
231507	Plac8	0.0469124	0.332716	2.13317	7.4686e-11	2.25318e-08	6.51093	0.000149102	0.015946	0.000139439	0.0373233	0.000167136	0.00517353	0.806398	2.10781
272551	Gins2	0.000312874	0.0403144	4.44362	8.13296e-11	2.41752e-08	6.49812	0.000231963	0.0188556	0.000257281	0.0473588	7.63565e-05	0.00349184	0.821353	1.37655
631323	Gm12250	2.28844e-06	0.00177908	6.79576	8.64078e-11	2.48639e-08	6.489	3.98927e-05	0.008861	0.000127459	0.0365363	0.000288844	0.00685259	1.36213	2.23836
17329	Cxcl9	6.25545e-07	0.000665481	7.47941	8.70026e-11	2.48639e-08	6.48797	0.000210148	0.0184609	0.00080578	0.0714884	2.10321e-05	0.00178206	1.25396	2.13568
11799	Birc5	0.00726138	0.164709	3.02562	8.73366e-11	2.48639e-08	6.48739	0.00359494	0.0627939	0.000200177	0.0437033	3.97687e-06	0.000681224	1.00137	2.51866
11647	Alpl	0.000125803	0.0231168	4.85854	9.61069e-11	2.69098e-08	6.47295	9.60594e-06	0.00501605	0.140993	0.565344	2.91959e-07	0.000159497	0.235187	2.45519
75656	1700020A23Rik	3.58356e-05	0.0113179	5.44264	9.71858e-11	2.69098e-08	6.47126	7.01468e-05	0.0113476	0.0396334	0.386338	8.79938e-07	0.000261562	0.494094	2.17313
67775	Rtp4	8.11892e-06	0.00408147	6.15831	1.06533e-10	2.90993e-08	6.45738	4.31798e-06	0.00300963	3.66898e-05	0.0229739	0.00433449	0.0271295	1.37488	2.42906
19361	Rad51	0.00509589	0.143077	3.18741	1.10453e-10	2.97679e-08	6.4519	0.000154947	0.0160857	0.00555821	0.168944	3.03029e-06	0.000572441	0.696401	1.66987
20877	Aurkb	0.00269927	0.110352	3.4749	1.17183e-10	3.1166e-08	6.44294	0.0551166	0.236835	0.00049796	0.0599123	3.9172e-08	8.7976e-05	0.645103	3.25825
100702	Gbp6	8.04448e-08	0.00018067	8.63499	1.22437e-10	3.15792e-08	6.43628	5.66297e-06	0.00381552	3.02963e-05	0.0229739	0.00481445	0.0287751	1.06231	2.02367
217216	BC030867	9.39638e-05	0.0199925	4.99284	1.2334e-10	3.15792e-08	6.43516	2.14564e-05	0.00714011	0.188582	0.615735	3.61488e-07	0.000161955	0.326365	1.96722
100038882	Isg15	2.50122e-07	0.000361122	7.98381	1.23423e-10	3.15792e-08	6.43506	3.77291e-06	0.00298071	0.00033683	0.0521726	0.00106633	0.0127386	1.87305	2.92259
52276	Cdca8	0.00765171	0.168296	3.00157	1.29518e-10	3.23422e-08	6.42774	0.00154717	0.0424329	0.00455067	0.153817	5.1873e-07	0.00018325	0.860397	2.24209
20306	Ccl7	2.26057e-05	0.00815945	5.66147	1.29605e-10	3.23422e-08	6.42763	0.000952868	0.033909	3.52021e-05	0.0229739	0.00011132	0.00427168	1.57925	1.71132
381308	Ifi211	0.0178808	0.22875	2.60546	1.33244e-10	3.28446e-08	6.42342	0.0026518	0.0540207	3.92648e-05	0.0229739	4.55239e-05	0.0026518	0.610888	2.05325
26934	Racgap1	0.0165924	0.223096	2.64093	1.37507e-10	3.34871e-08	6.41863	0.00108333	0.0360153	0.00134307	0.0820086	2.86e-06	0.000555858	0.799536	1.7653
57248	Ly6i	4.585e-05	0.013726	5.32667	1.40749e-10	3.38686e-08	6.41508	7.68705e-07	0.00194223	0.131426	0.552979	6.13809e-06	0.000861592	0.208476	2.02775
68774	Ms4a6d	3.17606e-08	9.17109e-05	9.19267	1.74523e-10	4.15016e-08	6.38223	0.000107413	0.0135637	1.68018e-05	0.0214806	0.0014909	0.0151501	1.36957	1.48099
54392	Ncapg	0.0154155	0.215636	2.67571	1.9805e-10	4.65487e-08	6.36285	0.00025474	0.0190107	0.00815201	0.201549	1.90076e-06	0.000428435	1.01527	2.03874
16153	Il10	8.10694e-09	5.46219e-05	10.0553	2.29941e-10	5.3423e-08	6.33988	0.000551076	0.0256969	0.000479288	0.0594347	5.73581e-05	0.00302197	1.14642	1.59458
30935	Tor3a	0.00784658	0.169303	2.99001	2.38337e-10	5.47444e-08	6.33435	4.35558e-05	0.00917077	6.57682e-05	0.0288994	0.00130784	0.0141771	1.09475	1.3264
20135	Rrm2	0.00239015	0.103998	3.52965	2.6485e-10	6.01507e-08	6.31807	0.00182513	0.0457141	0.0171359	0.28366	2.18161e-07	0.000137803	0.685243	2.7751
20555	Slfn1	0.00543689	0.146528	3.15792	2.77729e-10	6.23748e-08	6.31073	1.47933e-05	0.00586307	0.000325456	0.0514581	0.000958208	0.012028	1.55899	2.08304
12766	Cxcr3	0.0359611	0.298239	2.26656	3.33249e-10	7.40215e-08	6.28246	0.00508138	0.0731552	0.00222124	0.108072	1.04718e-06	0.000292506	0.56744	2.52287
20128	Trim30a	0.0105546	0.188204	2.85299	3.44309e-10	7.5647e-08	6.27739	4.53985e-05	0.00936367	0.000170257	0.0414478	0.000868144	0.0114095	1.29894	1.45484
15957	Ifit1	2.27247e-06	0.00177908	6.79936	3.50509e-10	7.611e-08	6.27461	2.82964e-06	0.00298071	3.176e-05	0.0229739	0.0124943	0.0508922	1.70273	3.15579
20302	Ccl3	0.00179396	0.0916683	3.65859	3.53948e-10	7.611e-08	6.27309	0.000203707	0.0183299	0.000944856	0.0745721	6.73393e-05	0.00325881	1.10805	2.59094
75317	Parpbp	0.00278986	0.111445	3.46004	3.62425e-10	7.71125e-08	6.26941	6.19311e-05	0.0112776	0.11429	0.534348	4.55505e-07	0.000170502	0.444582	2.46361
16319	Incenp	0.0353006	0.296528	2.27575	3.78926e-10	7.97836e-08	6.26247	0.0081117	0.0920616	0.000219833	0.0454126	5.83354e-06	0.000848297	0.60574	1.89359
56742	Psrc1	0.00113459	0.0764906	3.86413	4.06686e-10	8.47458e-08	6.25144	0.00422833	0.0675097	0.00315118	0.125804	1.92884e-06	0.000428435	0.569436	1.88792
269224	Pask	0.00316448	0.115876	3.40322	4.1466e-10	8.51651e-08	6.24841	0.000893086	0.0328896	0.000927935	0.0738439	2.82774e-05	0.00208603	0.72135	1.84772
234396	Ankle1	0.0120439	0.197143	2.79152	4.17125e-10	8.51651e-08	6.24748	0.000494508	0.0246629	0.00749192	0.194396	4.51825e-06	0.000730618	0.644235	1.95078
17768	Mthfd2	0.0516924	0.345084	2.08373	4.29782e-10	8.68717e-08	6.24281	0.00207696	0.048646	0.000228418	0.0457131	2.712e-05	0.00201535	0.693306	1.95764
231655	Oasl1	5.20797e-06	0.0028451	6.37871	5.05323e-10	1.0113e-07	6.21744	1.89113e-06	0.00273038	0.000368827	0.0540225	0.00465797	0.0281638	1.27091	3.20494
98365	Slamf9	0.000190213	0.0280641	4.66951	5.4239e-10	1.07484e-07	6.20632	0.00210531	0.0488013	4.09172e-05	0.0229739	0.000222492	0.00600432	0.887624	1.46009
70086	Cysltr2	6.36743e-05	0.0158895	5.1732	5.6912e-10	1.10625e-07	6.19875	0.000297647	0.0205885	0.00547749	0.167498	3.02403e-05	0.00215228	0.5441	1.37745
56702	Hist1h1b	0.0172418	0.225854	2.62274	5.6919e-10	1.10625e-07	6.19873	0.00524789	0.0742826	0.0904409	0.505834	4.97713e-09	8.16457e-05	0.390654	3.46398
12140	Fabp7	0.00602797	0.153455	3.11084	5.96139e-10	1.1476e-07	6.19145	0.00270832	0.0549031	0.000446	0.0577885	2.08081e-05	0.00177466	0.817373	2.69015
20847	Stat2	0.000195355	0.0286138	4.65736	6.26063e-10	1.19383e-07	6.18373	0.000330192	0.0212553	0.00311254	0.125804	3.61915e-05	0.00235221	0.550807	1.66556
17218	Mcm5	0.0194053	0.236717	2.5665	7.083e-10	1.33802e-07	6.16422	0.000418996	0.0229704	0.0141994	0.262592	2.35702e-06	0.000495092	0.829617	1.92045
16765	Stmn1	0.0164817	0.223096	2.6441	7.88236e-10	1.47524e-07	6.14728	0.000239371	0.0188677	0.00858507	0.206338	1.28298e-05	0.00132989	0.619706	1.62261
237911	Brip1	1.44046e-07	0.00026469	8.29669	8.01109e-10	1.48558e-07	6.14471	7.75181e-05	0.0120529	0.0162125	0.277479	3.86378e-05	0.00241762	0.58466	1.38221
70218	Kif18b	0.00825474	0.170106	2.96666	8.10732e-10	1.48976e-07	6.14281	0.00676173	0.0839354	0.00776655	0.197218	3.42698e-07	0.000161955	0.923545	2.90807
14469	Gbp2	0.00207748	0.098342	3.59269	8.32727e-10	1.51639e-07	6.13856	0.000299919	0.0206199	0.000882523	0.0731642	0.000175106	0.00531445	0.640626	1.51407
74568	Mlkl	1.7931e-07	0.0002788	8.17166	8.42365e-10	1.52024e-07	6.13673	3.40197e-05	0.00817269	0.00122119	0.0788338	0.000731441	0.0105412	0.793993	1.38286
73656	Ms4a6c	0.00729996	0.164865	3.02319	8.66201e-10	1.54943e-07	6.1323	0.000498638	0.0247641	9.35878e-05	0.0327148	0.000339434	0.00726799	0.863087	1.40809
22040	Trex1	0.000611114	0.0588212	4.14183	8.93886e-10	1.58492e-07	6.12729	0.00166573	0.0440842	0.00158193	0.0888212	2.97854e-05	0.00215228	0.594141	1.35212
58206	Zbtb32	0.0161591	0.221347	2.65346	9.05432e-10	1.59143e-07	6.12525	0.000549058	0.0256969	0.207675	0.631999	1.92505e-08	8.16457e-05	0.316466	3.59551
16145	Igtp	6.81871e-07	0.000689133	7.43291	9.32778e-10	1.62537e-07	6.12051	0.000200078	0.0182995	0.000111281	0.0349554	0.00124505	0.013767	1.03694	1.20583
50928	Klrg1	0.0276473	0.269577	2.39585	9.6484e-10	1.66686e-07	6.11512	0.000344661	0.0213655	0.0703053	0.468538	3.52859e-07	0.000161955	0.513973	3.05965
16068	Il18bp	1.67401e-05	0.00638429	5.80566	1.01455e-09	1.73788e-07	6.1071	0.00252657	0.0530721	0.000579969	0.0630264	5.45164e-05	0.00295351	0.628887	1.42404
77011	Ticrr	0.00298743	0.113681	3.42919	1.02883e-09	1.74755e-07	6.10487	0.00107379	0.0358751	0.0149828	0.269324	2.43551e-06	0.000497262	0.617454	2.23493
19075	Prim1	0.00818638	0.170106	2.9705	1.10421e-09	1.85995e-07	6.09357	0.000189442	0.0176461	0.0112455	0.235796	2.4129e-05	0.00189774	0.410243	1.89052
16641	Klrc1	0.0242818	0.259296	2.45884	1.16868e-09	1.95228e-07	6.08448	0.000824155	0.0316103	0.00135807	0.0820348	4.55152e-05	0.0026518	0.865382	2.23047
17857	Mx1	0.00193516	0.0940273	3.62457	1.19569e-09	1.96352e-07	6.08082	3.83978e-06	0.00298071	2.6405e-05	0.0228771	0.030123	0.0903698	1.39745	2.68666
68612	Ube2c	0.0118088	0.195168	2.80073	1.19785e-09	1.96352e-07	6.08053	0.0850599	0.295466	0.00140991	0.0831524	8.68298e-08	9.85706e-05	0.417117	2.63718
66607	Ms4a4d	0.00590305	0.152972	3.1204	1.20456e-09	1.96352e-07	6.07964	2.15478e-05	0.00714011	0.00016721	0.0414478	0.00485842	0.0289259	0.877908	1.28028
12235	Bub1	0.00112869	0.0764906	3.86647	1.27236e-09	2.05439e-07	6.07085	0.00741272	0.0884969	0.00290665	0.120694	2.138e-06	0.000459738	0.488675	2.56421
72119	Tpx2	0.0248935	0.26059	2.44681	1.28063e-09	2.05439e-07	6.06981	5.33262e-05	0.0101687	0.000345694	0.0521726	0.00143071	0.0147652	1.1349	1.43092
57765	Tbx21	0.0303911	0.279479	2.34959	1.41647e-09	2.25441e-07	6.0536	0.00210052	0.048746	0.00926183	0.214388	2.04755e-06	0.000445024	0.712068	2.64377
12363	Casp4	0.0427823	0.32073	2.17974	1.58439e-09	2.50197e-07	6.03553	0.00105052	0.0353901	0.0028731	0.120236	3.5067e-05	0.00232177	0.477937	1.7052
623121	Ifi213	0.00084783	0.0680047	3.99481	1.74837e-09	2.73953e-07	6.01961	6.85207e-06	0.00407356	0.000140334	0.0373233	0.0108405	0.0468387	1.3731	2.24569
69716	Trip13	0.00226529	0.1013	3.55378	1.82147e-09	2.83211e-07	6.01298	0.000515069	0.0249136	0.00583292	0.172706	3.21291e-05	0.00220158	0.60409	1.84651
209387	Trim30d	0.00752145	0.167074	3.00946	1.89221e-09	2.91964e-07	6.0068	2.1091e-05	0.00714011	0.000220701	0.0454126	0.00522005	0.0300864	1.08852	1.35959
20557	Slfn3	0.00114705	0.0765876	3.85923	1.97329e-09	3.02168e-07	5.99999	7.3403e-07	0.00194223	0.0002671	0.0473588	0.0231148	0.0760448	1.92317	2.96145
67138	Herc6	4.25432e-06	0.00270383	6.48019	2.10876e-09	3.20483e-07	5.9892	1.15661e-05	0.0050823	0.000164413	0.0414478	0.0100805	0.044761	0.996894	1.67375
329278	Tnn	0.0253434	0.26145	2.43813	2.18856e-09	3.30129e-07	5.98316	0.000466985	0.0240795	0.085057	0.497527	7.87301e-07	0.000241117	0.217548	3.12467
72107	Dscc1	0.0118246	0.19527	2.8001	2.21879e-09	3.3221e-07	5.98092	0.000647	0.0277072	0.0168221	0.281841	6.08568e-06	0.000861592	0.901984	2.36058
15958	Ifit2	7.1428e-05	0.0165951	5.11978	2.26621e-09	3.36816e-07	5.97748	1.1002e-05	0.0050823	1.50346e-05	0.0214806	0.0355553	0.100981	1.21532	2.58518
71846	Syce2	0.000567496	0.0559551	4.17512	2.42338e-09	3.57546e-07	5.96654	0.00958544	0.100702	0.00206973	0.104324	7.71006e-06	0.000998996	0.568811	1.74541
20846	Stat1	0.00518421	0.143743	3.17959	2.44821e-09	3.58592e-07	5.96488	0.000443339	0.0234587	0.000127312	0.0365363	0.00119394	0.0134825	1.00853	1.03026
12575	Cdkn1a	1.73135e-05	0.0064807	5.78943	2.54576e-09	3.70198e-07	5.95849	0.000821194	0.0315631	0.00068934	0.0683022	0.000234306	0.00615868	0.965306	1.68108
15978	Ifng	0.00809912	0.170106	2.97543	2.86605e-09	4.13796e-07	5.93909	0.000275117	0.0196775	0.0119249	0.242981	3.07437e-05	0.00216968	0.682018	2.76621
15959	Ifit3	0.000123413	0.0231168	4.86735	2.96793e-09	4.25466e-07	5.93336	2.18874e-06	0.00276507	3.21872e-05	0.0229739	0.0547166	0.135671	1.4338	3.19003
20287	Sct	0.00860459	0.172373	2.94753	3.31108e-09	4.71316e-07	5.91538	3.98156e-06	0.00298071	0.0425034	0.395099	0.00016407	0.00511783	0.666091	4.52932
16633	Klra2	8.67978e-07	0.000835449	7.30358	3.44018e-09	4.86269e-07	5.90908	0.00512795	0.0736111	0.00142534	0.0835087	2.25507e-05	0.00183051	0.914566	2.01753
20887	Sult1a1	0.0761463	0.394612	1.88159	3.60476e-09	5.05994e-07	5.90138	0.000941545	0.0337511	0.227801	0.646607	6.45987e-08	9.85706e-05	-3.17364	-0.14877
15953	Ifi47	0.00203656	0.0970305	3.60163	3.66328e-09	5.10661e-07	5.89872	8.35695e-05	0.0122877	0.000554441	0.0622606	0.00233456	0.0193237	0.735732	1.48951
72310	Nkg7	0.146892	0.495275	1.51588	3.73406e-09	5.16962e-07	5.89556	0.000204945	0.0183299	0.0010339	0.0747369	0.00048734	0.00856574	0.880734	1.2295
100502766	Kifc1	0.00502688	0.142508	3.19361	3.77101e-09	5.18527e-07	5.89394	0.00133425	0.0393691	0.0138647	0.259405	5.5131e-06	0.00080751	1.16183	2.09231
54396	Irgm2	2.7398e-08	9.17109e-05	9.28346	3.83088e-09	5.232e-07	5.89134	0.00130073	0.0390084	0.00338724	0.130817	9.30535e-05	0.00388065	0.884586	1.29282
14728	Lilrb4a	8.3312e-06	0.00408147	6.14559	4.17908e-09	5.66925e-07	5.87694	0.00192527	0.0470561	0.00031941	0.0514581	0.000414077	0.00785891	0.85771	1.0108
73149	Clec4a3	0.00119597	0.0782338	3.8405	4.45381e-09	6.00165e-07	5.86639	0.00211013	0.0488568	0.000693852	0.0683428	0.000163779	0.00511783	0.505323	1.72616
70458	2610318N02Rik	0.0303646	0.279385	2.35002	4.54549e-09	6.08464e-07	5.86301	0.000104848	0.0135637	0.1647	0.590872	1.50179e-06	0.000370192	0.284749	2.22243
268697	Ccnb1	0.00650203	0.15702	3.07623	4.62082e-09	6.14478e-07	5.86028	0.00129669	0.038945	0.0162915	0.278596	6.09806e-06	0.000861592	1.08079	2.08461
170743	Tlr7	0.0367578	0.301002	2.25567	4.71438e-09	6.22823e-07	5.85695	0.000119423	0.0142834	0.00031861	0.0514581	0.003212	0.0229252	0.870934	1.26708
78617	Cstad	0.0482719	0.336224	2.11866	5.55449e-09	7.29045e-07	5.82965	0.00412264	0.0664495	0.00178586	0.0954964	4.82671e-05	0.00274051	-1.56171	-0.474373
268465	Eme1	0.00246932	0.105747	3.51499	5.59148e-09	7.29165e-07	5.82854	0.000289426	0.020173	0.441966	0.784141	1.8545e-07	0.000137072	0.161364	2.36588
20419	Shcbp1	0.000631511	0.0588723	4.12708	5.95501e-09	7.71594e-07	5.81802	0.00108183	0.0360153	0.0413245	0.390689	3.01976e-06	0.000572441	0.600383	2.74923
16407	Itgae	0.0231764	0.254186	2.48133	6.02356e-09	7.75505e-07	5.8161	0.000960549	0.0340028	0.015074	0.269324	2.26402e-05	0.00183051	-1.82493	-0.450149
56419	Diaph3	0.0144637	0.212235	2.70573	6.10248e-09	7.80692e-07	5.81392	0.00207627	0.048646	0.0332972	0.363329	3.27047e-06	0.000606116	0.426771	1.85192
15944	Irgm1	3.49854e-06	0.0023572	6.579	6.34322e-09	8.06387e-07	5.80745	6.35353e-05	0.0112958	0.000643493	0.0664403	0.0038564	0.0255405	0.907412	1.62793
233079	Ffar2	0.121221	0.463941	1.62641	6.95716e-09	8.78906e-07	5.79196	0.0708865	0.270396	0.019956	0.299237	2.01963e-08	8.16457e-05	0.240918	3.82134
14128	Fcer2a	0.299564	0.645188	1.06812	7.12308e-09	8.94278e-07	5.788	0.00207584	0.048646	0.00110552	0.0771201	0.000101875	0.00408571	-1.54682	-0.834693
215387	Ncaph	0.00307137	0.114359	3.4167	7.19028e-09	8.96054e-07	5.78642	0.00475348	0.0712785	0.0531009	0.429044	4.0565e-07	0.000161955	0.829913	2.48737
381822	Lockd	0.0169212	0.22399	2.63164	7.22589e-09	8.96054e-07	5.78559	0.0504276	0.22656	0.0051288	0.161729	4.24657e-07	0.000161955	0.434823	2.90421
68014	Zwilch	0.00792148	0.169718	2.98564	7.44686e-09	9.17825e-07	5.78052	4.30252e-05	0.00915441	0.195219	0.621127	8.80503e-06	0.00107215	0.176847	1.64881
620078	C130026I21Rik	0.0592529	0.361073	2.01341	7.64885e-09	9.37007e-07	5.77602	0.000901112	0.0330144	0.000259616	0.0473588	0.00139592	0.0145893	0.655755	1.40333
246278	Cd207	7.98291e-05	0.0183362	5.06822	8.05877e-09	9.81277e-07	5.76722	0.000865184	0.0324452	0.00857467	0.206338	5.68323e-05	0.0030151	-1.8766	-1.26324
170779	Cd209d	0.0269515	0.267536	2.40826	8.11297e-09	9.81961e-07	5.76609	0.000479492	0.024425	0.0338843	0.363419	1.30604e-05	0.00134169	-3.09072	-0.683002
14702	Gng2	0.0976193	0.428862	1.74721	8.48915e-09	1.01686e-06	5.75845	0.019069	0.141286	0.000429333	0.057282	2.60099e-05	0.00195442	0.361542	1.33611
15042	H2-T24	0.00224946	0.1013	3.55694	8.50196e-09	1.01686e-06	5.75819	3.59824e-05	0.0083949	9.47517e-05	0.0327148	0.0188547	0.0664535	0.775298	1.45037
236219	Tcstv3	0.0538314	0.34971	2.06294	9.6608e-09	1.14437e-06	5.73658	5.13272e-05	0.0100468	0.000709833	0.0689801	0.00536175	0.030615	1.15933	1.80669
99899	Ifi44	8.48076e-06	0.00408147	6.13683	9.68127e-09	1.14437e-06	5.73622	6.43167e-06	0.00402069	6.5728e-05	0.0288994	0.0463171	0.120941	0.788007	3.36638
72415	Sgo1	0.00101505	0.0735381	3.91406	1.0147e-08	1.19245e-06	5.72825	0.000665278	0.0282368	0.120356	0.541605	1.83151e-06	0.00042552	0.364847	2.20145
100043636	AI662270	0.0722734	0.387291	1.90932	1.12874e-08	1.3188e-06	5.71015	0.116052	0.345507	9.11372e-05	0.0327148	1.90587e-05	0.00171215	0.182618	2.11702
14945	Gzmk	0.000642375	0.0588723	4.11941	1.16051e-08	1.34248e-06	5.70543	0.00042438	0.0230591	0.692529	0.89859	2.98839e-08	8.7976e-05	0.0669748	2.82435
67103	Ptgr1	6.20924e-05	0.015887	5.18492	1.1623e-08	1.34248e-06	5.70517	0.00337873	0.0613165	0.0503411	0.420473	7.21517e-06	0.000959475	0.405871	1.46334
69270	Gins1	5.16805e-06	0.0028451	6.38256	1.17276e-08	1.34687e-06	5.70364	1.6046e-05	0.00611957	0.165569	0.591606	3.86032e-05	0.00241762	0.206579	1.47585
74558	Gvin1	0.0190892	0.235274	2.57434	1.22468e-08	1.39855e-06	5.69625	0.000346702	0.0213655	0.00122519	0.0788338	0.00113731	0.0131491	0.976919	1.58272
16635	Klra4	0.0406101	0.313409	2.20591	1.23932e-08	1.40733e-06	5.69423	1.54534e-05	0.00600691	0.00357254	0.13474	0.00436165	0.0271936	0.836513	1.78965
102124	Enkd1	0.0114178	0.192721	2.81642	1.27285e-08	1.42999e-06	5.68967	0.00088328	0.0327591	0.0793581	0.485208	5.40561e-06	0.000797544	0.273201	1.68786
15019	H2-Q8	6.48091e-05	0.0159755	5.16498	1.27343e-08	1.42999e-06	5.68959	0.00011035	0.0135637	0.000401609	0.0563731	0.0070565	0.035973	0.811175	1.34121
56532	Ripk3	0.0908753	0.417753	1.78637	1.30375e-08	1.45595e-06	5.68557	0.0132403	0.117373	0.000656786	0.0664403	5.17619e-05	0.00285864	0.380582	1.21503
80285	Parp9	4.83455e-06	0.00279202	6.41596	1.46314e-08	1.62497e-06	5.66583	2.56291e-05	0.00740059	0.00953332	0.217504	0.00193712	0.0173945	0.442935	1.32699
12449	Ccnf	2.39258e-05	0.00848444	5.63437	1.49557e-08	1.65191e-06	5.66207	0.00317272	0.0597115	0.207057	0.63145	4.13247e-07	0.000161955	0.493576	2.2928
27424	Klra16	0.0976564	0.428928	1.747	1.53339e-08	1.68448e-06	5.65778	0.000205871	0.0183316	0.00127968	0.0799786	0.00201223	0.017821	0.909589	1.61956
114564	Csprs	0.0046914	0.138232	3.225	1.63329e-08	1.78452e-06	5.64694	0.000227799	0.0188556	0.0402845	0.389072	3.84281e-05	0.00241762	0.417234	1.31499
74107	Cep55	0.00946569	0.179761	2.90347	1.74215e-08	1.89323e-06	5.63583	0.000993627	0.0348079	0.00235836	0.110847	0.000256428	0.0065018	1.22257	1.33032
229900	Gbp7	6.09768e-06	0.00316032	6.30005	1.78524e-08	1.92968e-06	5.63162	0.000106722	0.0135637	0.00100676	0.0745721	0.00541232	0.0307988	0.698558	1.20771
53416	Stk39	0.0148821	0.212806	2.69231	1.84665e-08	1.98544e-06	5.62579	8.51076e-05	0.0122877	0.0687995	0.465254	8.71456e-05	0.00377189	0.252629	1.44515
668101	Sirpb1b	0.036362	0.299627	2.26105	1.92937e-08	2.06341e-06	5.61822	0.0945447	0.311652	7.27714e-05	0.0306443	6.05885e-05	0.0031132	0.186253	2.53329
14289	Fpr2	1.03404e-06	0.000950048	7.2105	1.94657e-08	2.07084e-06	5.61668	0.00119776	0.0374773	0.000497169	0.0599123	0.00192408	0.0173236	0.626006	1.41328
70466	Ckap2l	0.00467064	0.138023	3.22701	2.01383e-08	2.13118e-06	5.61081	0.000933238	0.0335917	0.00102411	0.0745721	0.000898194	0.0116445	1.06517	1.94234
56417	Adar	0.0119476	0.19618	2.79527	2.07342e-08	2.18282e-06	5.60576	0.000102841	0.0135637	0.000896131	0.0731642	0.00541744	0.0307988	0.642271	0.916458
100034251	Wfdc17	0.00837952	0.171086	2.95975	2.20244e-08	2.30663e-06	5.5953	0.159167	0.404857	0.0009706	0.0745721	2.85362e-06	0.000555858	0.29602	1.96047
16963	Xcl1	0.0182318	0.230468	2.59622	2.25447e-08	2.34895e-06	5.59125	0.000148875	0.015946	0.0100493	0.224104	0.000623912	0.00969341	0.874047	1.90861
80861	Dhx58	2.61532e-06	0.00195791	6.72723	2.2667e-08	2.34958e-06	5.59031	1.14538e-05	0.0050823	0.0178959	0.288445	0.00176093	0.0164675	1.07636	1.7003
672511	Rnf213	0.00172008	0.0909659	3.67747	2.29708e-08	2.35919e-06	5.58799	5.84377e-05	0.0108367	0.00120241	0.0788338	0.00750578	0.0373405	0.661608	1.6097
108912	Cdca2	0.0384835	0.30685	2.23281	2.29931e-08	2.35919e-06	5.58783	0.000167116	0.01664	0.000747972	0.0703198	0.00392193	0.025755	0.851651	1.28047
68298	Ncapd2	0.0642416	0.37099	1.97131	2.38993e-08	2.43978e-06	5.58111	0.00132783	0.0392803	0.0485984	0.415357	9.93081e-06	0.0011603	0.2467	1.49662
17472	Gbp4	0.00237128	0.103971	3.53322	2.43167e-08	2.46991e-06	5.5781	5.27534e-05	0.0101553	0.00703167	0.190269	0.00165859	0.0159948	0.870749	1.42284
13555	E2f1	0.000271526	0.036589	4.5078	2.60094e-08	2.62864e-06	5.56637	0.00321722	0.0599761	0.0548502	0.432676	1.01182e-05	0.00116359	0.518614	1.59415
109225	Ms4a7	0.0254392	0.261674	2.4363	2.61951e-08	2.63424e-06	5.56513	0.015692	0.128362	0.00314438	0.125804	3.02301e-05	0.00215228	0.363928	1.57568
68949	Zfas1	0.0106877	0.188665	2.84717	2.74291e-08	2.74467e-06	5.5571	0.000125461	0.0143832	0.29776	0.695795	6.32658e-06	0.000874153	0.125891	1.91003
667373	Ifit1bl1	0.00573282	0.15049	3.13375	2.80587e-08	2.79385e-06	5.55314	2.15826e-06	0.00276507	0.00390032	0.141765	0.0172108	0.062535	1.60424	2.50132
56150	Mad2l1	0.00411336	0.128705	3.28465	2.82815e-08	2.80222e-06	5.55176	0.000709845	0.0292818	0.0309262	0.357163	6.64158e-05	0.00324369	0.289843	1.64415
27423	Klra15	0.135973	0.48142	1.56074	2.91185e-08	2.87109e-06	5.54666	6.26306e-05	0.0112958	0.000436028	0.057282	0.0159463	0.0593691	1.12755	1.41991
70024	Mcm10	0.00688322	0.16131	3.05014	3.07991e-08	3.02205e-06	5.53683	0.000101431	0.0135637	0.76174	0.924322	3.79761e-08	8.7976e-05	-0.0347521	2.70636
69928	Cenps	0.00629987	0.155292	3.09068	3.15486e-08	3.08064e-06	5.53262	0.000240765	0.0188677	0.000851538	0.0723199	0.00508439	0.0296597	0.784702	1.22089
233744	Spon1	0.00773592	0.169303	2.99654	3.33058e-08	3.23659e-06	5.52311	0.000110522	0.0135637	0.867708	0.959463	2.38621e-07	0.000146159	0.024779	2.10989
20293	Ccl12	0.000129728	0.0234125	4.84445	3.45768e-08	3.34402e-06	5.51653	3.54203e-06	0.00298071	0.0105524	0.229844	0.00635062	0.0339519	1.06572	2.81084
29870	Gtse1	0.001023	0.0735711	3.91056	3.69577e-08	3.55727e-06	5.50481	0.0097235	0.101156	0.00838438	0.204185	2.51824e-05	0.0019208	0.809177	2.07526
65972	Ifi30	0.12647	0.471249	1.60231	4.03001e-08	3.8606e-06	5.48953	0.0541128	0.234736	0.000799384	0.0714884	2.49105e-05	0.0019208	0.249576	1.33899
238393	Serpina3f	0.00065286	0.0589835	4.11214	4.12227e-08	3.93035e-06	5.48553	0.0216662	0.149365	0.000283257	0.0489357	0.00028817	0.00685259	0.800934	1.7265
15331	Hmgn2	0.0462039	0.332007	2.14089	4.42995e-08	4.20388e-06	5.47279	0.00705672	0.0862379	0.0157297	0.273853	2.92343e-05	0.00214099	0.334494	1.39353
22172	Tyms-ps	1.22062e-05	0.00545813	5.95863	4.45764e-08	4.21038e-06	5.47169	0.000227333	0.0188556	0.832111	0.948105	1.08713e-06	0.000292506	0.0283953	1.78375
16638	Klra7	0.154937	0.504957	1.48458	4.73877e-08	4.4551e-06	5.46084	6.78151e-05	0.0113476	0.000809917	0.0714884	0.0158845	0.0592715	1.01167	1.51776
108900	Fam72a	1.33729e-05	0.00563137	5.91428	5.11931e-08	4.76087e-06	5.44712	0.000229841	0.0188556	0.077206	0.482624	0.000108479	0.00423245	0.454838	1.53675
192120	Bspry	0.0182451	0.230493	2.59587	5.13201e-08	4.76087e-06	5.44668	0.000959179	0.0340028	0.131104	0.552263	6.32294e-06	0.000874153	0.242673	1.90272
234258	Neil3	0.0368005	0.301153	2.25509	5.13466e-08	4.76087e-06	5.44658	0.000393912	0.0224638	0.0131739	0.252049	0.00053549	0.00901237	0.559859	1.59879
14235	Foxm1	6.79261e-05	0.0160084	5.14314	5.23364e-08	4.83049e-06	5.44318	0.0109137	0.106462	0.0262933	0.335099	2.12572e-05	0.0017903	0.689583	1.28277
223672	Apol9a	0.113196	0.453523	1.66503	5.32906e-08	4.89619e-06	5.43997	1.95157e-05	0.00714011	0.00132949	0.0814332	0.0196897	0.068207	1.11388	1.78624
319772	C130050O18Rik	0.00323903	0.116402	3.39271	5.63396e-08	5.15291e-06	5.43005	0.061603	0.250338	0.0253683	0.329572	1.33865e-06	0.000334051	0.402712	1.94714
69028	Mitd1	0.000187065	0.0280085	4.67712	5.77172e-08	5.25512e-06	5.42573	3.38996e-05	0.00817269	0.00261585	0.116798	0.0131956	0.0527224	0.539189	1.32002
17427	Mns1	0.0530303	0.347255	2.07063	5.90421e-08	5.35165e-06	5.42168	0.0357964	0.19032	0.0127243	0.248405	4.87956e-06	0.000758696	0.334349	2.34873
21857	Timp1	0.00011987	0.0230755	4.88072	5.96627e-08	5.38376e-06	5.41981	0.000320352	0.020919	0.277039	0.683079	1.25115e-05	0.00130935	0.384301	1.59234
17345	Mki67	0.0375571	0.303494	2.24496	6.31797e-08	5.67578e-06	5.40956	0.0216544	0.149335	0.00200449	0.101292	6.77561e-05	0.00326084	0.438593	2.37132
19106	Eif2ak2	0.00152095	0.0880888	3.73268	6.48143e-08	5.79686e-06	5.40498	2.33842e-05	0.0071616	0.000128337	0.0365363	0.073776	0.167554	0.99027	1.52644
233274	Siglech	0.0229015	0.252925	2.48708	6.61438e-08	5.88971e-06	5.40134	0.00172093	0.0448603	0.25427	0.66582	1.06879e-06	0.000292506	-3.9725	-0.572317
223920	Soat2	0.0589353	0.360099	2.01619	6.71451e-08	5.95264e-06	5.39865	0.00035037	0.0215259	0.409237	0.766983	1.96748e-06	0.000432269	0.0819382	2.66949
52033	Pbk	0.00297351	0.113681	3.4313	6.77373e-08	5.97893e-06	5.39707	0.00122047	0.0375478	0.003261	0.128488	0.00089499	0.0116128	1.13842	2.12081
14710	Gngt2	0.0148624	0.212806	2.69293	6.82812e-08	6.00073e-06	5.39564	0.0262937	0.16333	0.00160542	0.0896416	6.91334e-05	0.00328799	0.348791	1.12859
16881	Lig1	0.0236095	0.256659	2.4724	7.04892e-08	6.16796e-06	5.38992	0.0143122	0.121808	0.0172794	0.284423	1.54475e-05	0.00148686	0.370631	1.41989
16181	Il1rn	0.00110756	0.0758882	3.87494	7.08719e-08	6.17471e-06	5.38895	0.000394836	0.0224638	0.056287	0.437633	0.00015957	0.00506342	0.303002	1.31436
16640	Klra9	0.145008	0.493055	1.52342	8.26176e-08	7.16717e-06	5.36132	9.39148e-05	0.0131633	0.014928	0.269324	0.00151651	0.0152504	0.973777	1.37728
15186	Hdc	5.66051e-07	0.000635643	7.53351	8.30932e-08	7.17762e-06	5.36028	0.00874033	0.0957756	0.0067686	0.186395	0.000382295	0.00760565	0.549989	0.880456
16859	Lgals9	0.0155543	0.216745	2.67148	8.54691e-08	7.35143e-06	5.35518	7.24688e-05	0.0116255	0.0445488	0.402137	0.000734582	0.0105697	0.349732	1.28705
56508	Rapgef4	0.00775835	0.169303	2.99521	8.75952e-08	7.50238e-06	5.35074	0.000134696	0.0148368	0.296615	0.695151	2.25123e-05	0.00183051	-1.77931	-0.319781
327957	Scimp	0.00437183	0.132423	3.25702	8.886e-08	7.5786e-06	5.34815	0.0572547	0.241757	0.000354372	0.0526686	0.000128325	0.00457467	0.278534	1.25221
64685	Nmi	0.000279478	0.0371651	4.49472	9.09086e-08	7.72074e-06	5.34402	0.00171202	0.0448127	0.00974547	0.21985	0.000510994	0.00878293	0.555558	1.11912
224171	C330027C09Rik	0.00232103	0.102659	3.54285	9.87112e-08	8.34833e-06	5.32908	0.000178123	0.0171447	0.0173315	0.284584	0.00124154	0.0137584	0.876825	1.63046
234311	Ddx60	4.76097e-05	0.013726	5.30901	1.00534e-07	8.44702e-06	5.32576	1.0821e-05	0.0050823	0.000372178	0.0541211	0.0865132	0.186123	0.73785	1.6438
170786	Cd209a	0.00891876	0.174179	2.93098	1.00714e-07	8.44702e-06	5.32543	2.11359e-05	0.00714011	0.475508	0.802085	1.44286e-07	0.000125043	-2.88829	0.0964518
12703	Socs1	0.0412359	0.314291	2.19824	1.08539e-07	9.06568e-06	5.31182	0.000124365	0.0143832	0.00315261	0.125804	0.00830438	0.0396168	0.641383	1.52597
236573	Gbp9	0.00478801	0.139184	3.21574	1.09875e-07	9.13948e-06	5.30959	2.10255e-05	0.00714011	8.47198e-05	0.0317119	0.139961	0.260357	0.740731	1.45945
76062	5830428M24Rik	0.362091	0.693542	0.935115	1.11792e-07	9.26088e-06	5.30643	0.00201034	0.048032	0.0251938	0.329256	8.3307e-05	0.00366515	-1.53509	-0.471649
215900	Fam26f	0.0366392	0.300779	2.25727	1.12359e-07	9.26984e-06	5.30551	0.0117608	0.110727	0.0205922	0.302736	1.97948e-05	0.00174482	0.396949	1.44339
27273	Pdk4	0.000282706	0.0373487	4.48951	1.2254e-07	1.00687e-05	5.28967	0.00433191	0.0684604	4.94255e-05	0.0256052	0.00541985	0.0307988	-2.53314	-0.837921
70645	Oip5	0.00221354	0.100712	3.56418	1.26575e-07	1.03479e-05	5.28374	0.000106356	0.0135637	0.0781727	0.484337	0.000403891	0.00781739	0.262103	1.56551
74481	Batf2	0.000393832	0.0457011	4.33966	1.26962e-07	1.03479e-05	5.28318	0.0217934	0.149792	0.00357964	0.13474	8.32335e-05	0.00366515	0.771376	2.14056
17865	Mybl2	0.00554118	0.148153	3.14926	1.34199e-07	1.08938e-05	5.27302	0.000171128	0.0167913	0.932537	0.981348	9.49154e-07	0.000278047	0.0130357	2.26627
237310	Il22ra2	0.00413904	0.129308	3.28183	1.38493e-07	1.11975e-05	5.26724	0.00769761	0.0900937	0.409006	0.766946	2.89069e-07	0.000159497	-2.49501	-0.178851
380773	Slirp	0.000173101	0.0270983	4.7125	1.46926e-07	1.18058e-05	5.25637	0.0010329	0.0350932	0.0302508	0.354243	0.000420221	0.00793635	0.340242	1.02756
67405	Nts	0.0145305	0.212235	2.70357	1.47186e-07	1.18058e-05	5.25605	0.000275102	0.0196775	0.164881	0.591127	5.59612e-05	0.00299708	0.476093	2.58471
17219	Mcm6	0.0641364	0.370821	1.97217	1.48891e-07	1.18954e-05	5.25393	0.00376403	0.0641146	0.0369973	0.37565	4.95024e-05	0.00277172	0.456136	1.59122
68549	Sgo2a	0.0412281	0.314291	2.19834	1.49917e-07	1.19302e-05	5.25266	0.000317815	0.020919	0.0158975	0.27399	0.000916674	0.0117643	0.752837	1.10822
18854	Pml	0.0512504	0.344066	2.08812	1.59104e-07	1.25732e-05	5.2417	0.000128527	0.0145822	0.0226115	0.313399	0.0014541	0.014907	0.35753	0.8557
237887	Slfn10-ps	0.122097	0.465042	1.62233	1.59241e-07	1.25732e-05	5.24154	0.000235453	0.0188556	0.000251829	0.0473588	0.0370527	0.103847	0.812924	1.41284
217653	Mis18bp1	0.00714289	0.164009	3.03317	1.59998e-07	1.25838e-05	5.24067	0.000728714	0.0296966	0.0150524	0.269324	0.000751534	0.0106827	0.893801	2.17308
319173	Hist1h2af	0.0213108	0.246935	2.52168	1.63985e-07	1.28474e-05	5.23612	0.00259362	0.053659	0.523939	0.823386	5.25825e-07	0.00018325	0.0606307	2.43668
60411	Cenpk	0.000746499	0.0642085	4.05194	1.65636e-07	1.29266e-05	5.23427	0.00348619	0.0623045	0.0627764	0.452034	3.78807e-05	0.00240559	0.490515	1.81856
100088	Rcc1	0.010074	0.184946	2.87462	1.7231e-07	1.33958e-05	5.22697	0.0017901	0.0452857	0.0245177	0.324971	0.000332091	0.0072128	0.301084	1.14753
71586	Ifih1	0.000219492	0.0314652	4.60436	1.82692e-07	1.41485e-05	5.21614	2.6071e-05	0.00742216	0.00956899	0.217578	0.012105	0.049966	0.70112	1.54072
236312	Ifi209	0.143341	0.491577	1.53016	1.83422e-07	1.41508e-05	5.2154	0.000270489	0.0195811	2.85358e-06	0.0137267	0.241555	0.381152	0.744128	1.99853
327978	Slfn5	0.0393289	0.309087	2.22196	1.84214e-07	1.41578e-05	5.2146	8.27665e-06	0.00477989	0.000262378	0.0473588	0.164677	0.291395	0.36784	1.51081
54167	Icos	0.0667778	0.376928	1.95102	1.86579e-07	1.42853e-05	5.21224	0.00140632	0.0403777	0.0112794	0.236259	0.000877523	0.0115028	0.391471	1.27789
547253	Parp14	0.0201525	0.241333	2.54845	1.88994e-07	1.44156e-05	5.20985	2.26786e-05	0.00714601	0.000444886	0.0577885	0.0752768	0.169622	0.429409	1.28032
20715	Serpina3g	0.0603491	0.361572	2.00389	1.93992e-07	1.47412e-05	5.205	0.0444236	0.213641	0.000421398	0.057282	0.000445824	0.00822627	0.463983	1.51723
60440	Iigp1	0.0140647	0.211086	2.71889	2.0418e-07	1.54572e-05	5.19549	0.0111936	0.107895	0.00305451	0.125109	0.000340754	0.00727313	0.639572	1.25461
207965	Vcpkmt	5.30297e-05	0.014485	5.25854	2.10787e-07	1.58026e-05	5.18956	0.00528141	0.0745483	0.00421637	0.147961	0.00111773	0.0130292	0.496657	0.893022
12035	Bcat1	0.00675257	0.160395	3.05892	2.10835e-07	1.58026e-05	5.18952	0.000921717	0.033343	0.0224562	0.312734	0.000541682	0.00902826	0.396648	1.4254
13163	Daxx	0.0199427	0.239514	2.55345	2.11257e-07	1.58026e-05	5.18915	0.000148342	0.015946	0.0189707	0.293764	0.00305365	0.0222588	0.370877	1.47292
66977	Nuf2	0.0115183	0.193051	2.81234	2.11868e-07	1.58026e-05	5.18861	0.00067287	0.0283348	0.00121384	0.0788338	0.0113867	0.0481954	0.695665	0.992842
94094	Trim34a	0.050118	0.341434	2.09954	2.20444e-07	1.63817e-05	5.18122	0.00118662	0.0373601	0.00103899	0.0747369	0.00685084	0.0352895	0.681392	0.895864
214639	4930486L24Rik	0.0224231	0.25138	2.49724	2.2434e-07	1.66102e-05	5.17795	0.00967855	0.101034	0.0012638	0.0799786	0.00162211	0.0157815	0.339638	1.21226
17279	Melk	0.00319756	0.116137	3.39853	2.28166e-07	1.68318e-05	5.17479	0.0012687	0.0383416	0.204981	0.630012	2.56785e-05	0.00193972	0.23577	1.61331
12447	Ccne1	0.00154503	0.0883812	3.72564	2.42034e-07	1.77899e-05	5.16376	0.000280927	0.0198676	0.370748	0.744691	3.01278e-05	0.00215228	0.230193	1.64899
22371	Vwf	0.00120528	0.0783327	3.83702	2.43022e-07	1.77979e-05	5.163	0.00122606	0.0375793	0.016422	0.279351	0.0010273	0.0125213	-1.03336	-0.408089
228911	Tshz2	2.9382e-06	0.00204793	6.66774	2.4946e-07	1.82034e-05	5.15811	0.00199918	0.0479479	0.0475428	0.411587	0.000239799	0.0062462	-1.19174	-0.472661
246256	Fcgr4	9.63473e-05	0.0202318	4.98128	2.57699e-07	1.87369e-05	5.15202	0.013598	0.118677	0.000133415	0.0371555	0.0044637	0.0274992	0.723411	1.18667
50778	Rgs1	0.0746315	0.391993	1.89228	2.9213e-07	2.11642e-05	5.12845	0.0048391	0.0719084	0.000719452	0.069249	0.00431458	0.027085	0.733867	1.73035
79410	Klra23	0.128222	0.473331	1.59445	2.93219e-07	2.11673e-05	5.12775	0.000591055	0.0263731	0.000918538	0.0738439	0.0151916	0.0577252	1.07311	1.5435
18005	Nek2	0.0038627	0.125731	3.31312	3.02265e-07	2.17426e-05	5.12203	0.00012595	0.0143832	0.0535886	0.430348	0.00130181	0.0141318	0.644513	1.58967
66824	Pycard	0.163751	0.516041	1.45178	3.0645e-07	2.19655e-05	5.11944	0.0380902	0.197141	0.00250879	0.114153	0.000166847	0.00517251	0.357629	1.35349
639910	Gm20767	0.0880356	0.413381	1.80361	3.24872e-07	2.32037e-05	5.10842	2.49565e-05	0.00737834	0.0832184	0.493727	0.00196745	0.0175809	0.502702	1.10202
102920	Cenpi	0.0305122	0.279829	2.34764	3.30992e-07	2.35576e-05	5.10489	6.0518e-05	0.0111205	0.0108315	0.232333	0.0122645	0.0503457	0.629977	1.06749
60361	Ms4a4b	0.233187	0.588886	1.23363	3.53634e-07	2.50807e-05	5.09236	0.00105338	0.0354275	0.000112408	0.0349554	0.0446733	0.118021	0.662926	1.5188
12959	Cryba4	0.000597959	0.0578304	4.15161	3.6473e-07	2.5731e-05	5.0865	0.00324968	0.0601519	6.78167e-05	0.0291655	0.0289169	0.0879604	0.602703	1.99883
108907	Nusap1	0.0219888	0.249696	2.50665	3.66435e-07	2.5731e-05	5.08562	0.0692278	0.267297	0.00138367	0.0827459	0.000172446	0.00528129	0.340281	1.45222
67895	Ppa1	0.01352	0.20742	2.73743	3.66622e-07	2.5731e-05	5.08552	5.15362e-05	0.0100468	0.627423	0.870598	3.25401e-05	0.00220158	0.0819186	1.82205
242466	Zfp462	0.0170672	0.224596	2.62757	3.83531e-07	2.68246e-05	5.07696	0.00532916	0.0749606	0.00745207	0.193995	0.000875819	0.011488	-1.41688	-0.403649
17086	Ncr1	0.16418	0.516613	1.45022	4.01639e-07	2.79052e-05	5.06818	6.92027e-05	0.0113476	0.000241248	0.0468879	0.11927	0.232769	0.800903	1.34657
19263	Ptprb	2.6261e-05	0.00884691	5.58998	4.01742e-07	2.79052e-05	5.06813	0.0173221	0.134504	0.00508678	0.161158	0.000608496	0.00953452	-0.995438	-0.391633
236539	Phgdh	0.307451	0.651436	1.05032	4.15006e-07	2.87278e-05	5.06194	0.0069559	0.0855228	0.00540038	0.166146	0.000708049	0.0103935	0.559069	1.58465
20210	Saa3	0.297156	0.643433	1.07363	4.20062e-07	2.89786e-05	5.05963	0.0739096	0.275939	0.000575172	0.0630264	0.00030429	0.00698934	0.485538	1.82405
76507	Aoc1	0.0147839	0.212235	2.69543	4.39103e-07	3.01891e-05	5.05117	0.000589181	0.0263476	0.668894	0.888754	2.17987e-07	0.000137803	-0.0980216	2.39632
20728	Spic	0.113183	0.453523	1.66509	4.41932e-07	3.02008e-05	5.04995	0.354936	0.604358	5.72776e-05	0.0269244	0.000153094	0.0049607	0.126658	1.63636
240641	Kif20b	0.0406656	0.313409	2.20523	4.42262e-07	3.02008e-05	5.0498	0.00147018	0.0415109	0.0246514	0.325459	0.000713109	0.0104153	0.755453	1.7894
16185	Il2rb	0.178799	0.534051	1.39896	4.59732e-07	3.12881e-05	5.0424	0.000176094	0.0170306	0.143107	0.566505	0.000364254	0.00747469	0.259479	1.44038
11656	Alas2	0.001482	0.0865904	3.74432	4.65348e-07	3.1564e-05	5.04008	0.000915178	0.0332468	0.414008	0.769064	8.20222e-06	0.00103455	-4.14439	-0.118367
214763	Mb21d1	0.0140847	0.211086	2.71822	4.70259e-07	3.17904e-05	5.03807	0.00388365	0.0650375	0.00354412	0.134152	0.00213657	0.01844	0.722797	1.01983
223970	Rmi2	4.63656e-06	0.00279202	6.43694	4.7272e-07	3.18503e-05	5.03707	0.0147978	0.124177	0.0301656	0.354061	0.000145526	0.00486923	0.526652	1.18146
22351	Vill	1.39439e-05	0.00575199	5.894	4.99027e-07	3.35111e-05	5.02669	0.0772308	0.282341	0.000574054	0.0630264	0.000770397	0.0107765	0.416478	0.992995
114643	Oas1c	0.0311344	0.281834	2.33773	5.01234e-07	3.35478e-05	5.02584	0.00682023	0.0844197	0.00225626	0.108585	0.00226547	0.0190878	0.386956	1.10131
56644	Clec7a	0.000544877	0.0556243	4.19342	5.16214e-07	3.44364e-05	5.02019	0.00525586	0.0743434	0.000808858	0.0714884	0.00652153	0.0344804	0.606546	1.12302
52679	E2f7	0.00196014	0.0947856	3.61881	5.25673e-07	3.47594e-05	5.0167	0.00400109	0.0658583	0.13872	0.562243	4.09683e-05	0.00249688	0.413119	1.44714
103012	Firre	0.0190756	0.23525	2.57468	5.26678e-07	3.47594e-05	5.01633	0.00490458	0.0723094	0.0995596	0.519195	6.75919e-05	0.0032607	-1.43157	-0.182793
381318	Nsl1	0.0178321	0.228416	2.60676	5.27862e-07	3.47594e-05	5.0159	0.000528424	0.0251318	0.86111	0.9578	6.88481e-07	0.000228136	-0.0692513	2.07353
319169	Hist1h2ak	0.00856133	0.172373	2.94986	5.27934e-07	3.47594e-05	5.01587	0.000709744	0.0292818	0.952901	0.985923	1.19615e-06	0.000312378	0.00764674	2.29248
328830	A530064D06Rik	0.00088398	0.0689796	3.97608	5.42e-07	3.55696e-05	5.01081	1.99043e-05	0.00714011	0.149836	0.5739	0.00229214	0.0191688	0.432119	1.38954
106344	Rfc4	0.0119147	0.196082	2.79656	5.52386e-07	3.61339e-05	5.00716	0.00138955	0.0401816	0.235302	0.65055	5.76378e-05	0.00302314	0.12903	1.23389
57441	Gmnn	9.98656e-05	0.0203897	4.96474	5.55959e-07	3.62503e-05	5.00592	0.00252568	0.0530721	0.369876	0.744281	1.35685e-05	0.0013713	0.108353	1.55813
71898	Apol9b	0.216515	0.573556	1.28076	5.69965e-07	3.70441e-05	5.00113	0.000328398	0.0212074	0.00121293	0.0788338	0.0288489	0.0878581	1.02446	1.32196
19385	Ranbp1	0.00877957	0.172935	2.93824	5.80395e-07	3.7601e-05	4.99763	0.00910125	0.0980094	0.346426	0.728169	4.6781e-06	0.000744554	0.107241	1.57578
14058	F10	0.295725	0.642514	1.07691	5.83777e-07	3.76993e-05	4.99651	0.0133925	0.117681	0.382506	0.751862	2.58406e-07	0.000149233	0.105001	2.32978
23965	Tenm3	0.263493	0.61359	1.1542	5.88823e-07	3.79041e-05	4.99485	0.000234143	0.0188556	0.0116103	0.23898	0.0108991	0.0469831	-1.21939	-0.383146
170780	Cd209e	0.000101392	0.0204943	4.95775	5.90777e-07	3.79091e-05	4.99421	0.0162695	0.130618	0.143467	0.566505	6.6402e-06	0.000900794	-2.36366	-0.602079
217203	Tmem106a	3.35869e-05	0.0107761	5.47326	5.97408e-07	3.82133e-05	4.99205	0.000242695	0.0188677	0.00348205	0.13308	0.0276599	0.0855007	0.488668	0.82156
57444	Isg20	0.0635196	0.369049	1.97722	6.08807e-07	3.88196e-05	4.9884	0.0424157	0.208499	0.000527069	0.0615046	0.0014494	0.014879	0.32347	2.1045
20520	Slc22a5	0.0158094	0.218137	2.66379	6.26107e-07	3.97972e-05	4.98299	0.00794913	0.0913305	0.0180678	0.288699	0.000464123	0.00841476	-0.971401	-0.364751
320148	B430306N03Rik	0.00803523	0.169945	2.97908	6.42928e-07	4.07382e-05	4.97786	0.000552296	0.0256969	0.000221601	0.0454126	0.0716684	0.16417	0.536037	0.99365
66336	Cenpp	0.00146256	0.0865904	3.75025	6.48353e-07	4.09536e-05	4.97623	0.00902501	0.0973959	0.289428	0.691237	1.20171e-05	0.0012771	0.181119	1.32502
20304	Ccl5	0.274743	0.622717	1.12647	7.05966e-07	4.44539e-05	4.95972	0.000396019	0.0224638	0.00768062	0.196268	0.00981653	0.0440739	0.686701	1.01376
208777	Sned1	5.89264e-05	0.0154686	5.20931	7.36808e-07	4.62519e-05	4.9514	0.0051242	0.0736111	0.0028344	0.120008	0.00283983	0.0214665	-1.06706	-0.552201
22166	Txn1	2.4743e-05	0.0085995	5.61835	7.40668e-07	4.63502e-05	4.95038	0.00611864	0.0807828	0.0757992	0.480846	0.000282133	0.00680871	0.328675	0.933522
14103	Fasl	0.0563758	0.356099	2.03916	7.533e-07	4.69952e-05	4.94709	0.000298444	0.0205885	0.0630776	0.452444	0.00174951	0.0164121	0.533401	1.58556
270192	Rab6b	0.0445109	0.326807	2.15977	7.58212e-07	4.71561e-05	4.94583	0.000135061	0.0148368	0.0880178	0.502892	0.00180653	0.0166889	-1.00578	-0.321549
270110	Irf2bp2	0.00821298	0.170106	2.969	7.67715e-07	4.74746e-05	4.9434	0.0022298	0.0498572	0.0540357	0.43188	0.000547271	0.00904378	-1.15103	-0.248973
14841	Haspin	0.0466102	0.332007	2.13645	7.6803e-07	4.74746e-05	4.94332	0.000105066	0.0135637	0.249672	0.66272	0.00035881	0.007454	0.246085	1.15314
21833	Thra	1.24498e-05	0.00545813	5.94902	7.7916e-07	4.80157e-05	4.94052	0.0019684	0.0475924	0.119801	0.540885	0.000318613	0.00710831	-0.94349	-0.252621
17035	Lxn	0.028456	0.272465	2.38178	7.84313e-07	4.81864e-05	4.93923	0.00142988	0.0408069	0.49633	0.812888	9.38679e-06	0.00111609	0.0825431	1.44446
17873	Gadd45b	0.148558	0.497448	1.50929	8.02453e-07	4.91515e-05	4.93477	0.000636161	0.0275348	0.125107	0.546347	0.000372622	0.00751846	0.197962	1.37583
11910	Atf3	4.79876e-06	0.00279202	6.41969	8.26962e-07	5.04997e-05	4.92889	0.00502749	0.0728257	0.000962751	0.0745721	0.0102446	0.0452027	0.649825	1.01458
217306	Cd300e	0.00172188	0.0909659	3.677	8.33591e-07	5.07511e-05	4.92733	0.0153957	0.126832	0.000171202	0.0414478	0.0113878	0.0481954	0.421764	1.30683
22144	Tuba3a	3.30126e-05	0.0107626	5.48142	8.43972e-07	5.12288e-05	4.92491	0.0191611	0.141392	0.0114975	0.238849	0.000399282	0.0077702	0.337637	0.93711
12258	Serping1	0.0672278	0.377886	1.9475	8.52445e-07	5.15882e-05	4.92296	0.000881768	0.0327591	0.0487171	0.41552	0.00136975	0.0144779	0.308102	1.22273
21814	Tgfbr3	0.00018125	0.0275928	4.69151	8.55618e-07	5.16257e-05	4.92223	0.0631442	0.254199	0.021251	0.3066	1.97505e-05	0.00174482	-1.99577	-0.393275
14038	Wfdc18	0.00711799	0.163853	3.03477	9.16692e-07	5.51461e-05	4.90873	0.187201	0.438102	0.00259624	0.116359	6.38577e-05	0.0031883	0.221134	1.50932
60505	Il21	0.000345444	0.0429741	4.39885	9.38847e-07	5.63113e-05	4.90404	0.0174942	0.135059	0.198767	0.623867	3.66753e-06	0.000644624	0.272714	3.75495
69550	Bst2	6.81108e-05	0.0160084	5.14187	9.47292e-07	5.66497e-05	4.90228	0.00010864	0.0135637	0.00122957	0.0788338	0.0731795	0.166612	0.583985	1.36634
70828	4633401B06Rik	0.0980017	0.429605	1.74506	9.54815e-07	5.69312e-05	4.90073	0.090431	0.304191	0.00131485	0.0807812	0.000388397	0.00767697	-1.49309	-0.244223
219114	Ska3	0.0368808	0.301456	2.25401	1.01951e-06	6.06096e-05	4.88784	0.000232158	0.0188556	0.000360089	0.0531276	0.101982	0.208387	1.02983	1.5239
12702	Socs3	0.000811067	0.0666427	4.01471	1.04845e-06	6.21474e-05	4.88232	0.000400879	0.022634	0.183433	0.609706	0.000445307	0.00822627	0.619536	1.20799
399579	6720462K09Rik	0.00375181	0.124457	3.3263	1.05198e-06	6.21745e-05	4.88166	0.0784384	0.284883	0.00836283	0.203949	0.000155949	0.00499557	-1.17062	-0.22154
22169	Cmpk2	0.00642048	0.156467	3.08201	1.05906e-06	6.24101e-05	4.88034	1.12247e-05	0.0050823	5.06708e-05	0.0256052	0.553953	0.68229	0.233537	1.757
15904	Id4	0.00718501	0.164102	3.03047	1.08643e-06	6.38371e-05	4.8753	0.00132923	0.0392803	0.214183	0.636884	7.72231e-05	0.0035235	-2.43383	-0.231807
71819	Kif23	0.0321706	0.285329	2.32162	1.09668e-06	6.42528e-05	4.87345	0.00838729	0.0938717	9.71101e-05	0.0327148	0.0281738	0.0864787	0.615154	1.57429
78376	Sapcd1	0.135099	0.480643	1.56446	1.1095e-06	6.4816e-05	4.87115	0.0159262	0.129498	0.00715356	0.191234	0.000833413	0.0112007	-1.36399	-0.318909
97165	Hmgb2	0.0872686	0.411851	1.80836	1.11334e-06	6.48526e-05	4.87047	0.00417549	0.0669835	0.0115355	0.238915	0.0019392	0.0174054	0.52092	1.91353
76464	Knl1	0.0906741	0.417376	1.78757	1.11745e-06	6.4905e-05	4.86974	0.00416407	0.0669064	0.0541528	0.432001	0.000176457	0.0053394	0.653195	1.28584
17385	Mmp11	0.0199047	0.239342	2.55436	1.13852e-06	6.59395e-05	4.86605	0.00586801	0.0786538	0.0892628	0.504549	0.000151512	0.00493798	-1.43486	-0.255208
66131	Tipin	0.0186629	0.232462	2.5851	1.1658e-06	6.70819e-05	4.86136	0.0184051	0.138802	0.144844	0.568864	1.75559e-05	0.00161299	0.169359	1.67791
545732	4933402N22Rik	0.000167757	0.0270983	4.72681	1.16713e-06	6.70819e-05	4.86114	0.0103267	0.103908	0.599178	0.858769	1.01734e-06	0.000290783	0.142152	2.68391
58205	Pdcd1lg2	0.0887548	0.414702	1.7992	1.1682e-06	6.70819e-05	4.86096	0.00087409	0.032658	0.230998	0.648314	7.0807e-05	0.00334398	0.654979	1.21923
24136	Zeb2	0.018599	0.232435	2.58673	1.17506e-06	6.72847e-05	4.8598	0.0527839	0.23188	0.0131804	0.252049	8.52293e-05	0.00370482	-2.05349	-0.288399
23961	Oas1b	0.00182528	0.0916683	3.65082	1.18792e-06	6.78289e-05	4.85764	0.000124653	0.0143832	0.000707304	0.0689801	0.093028	0.195282	0.484838	1.89109
381306	BC055324	0.090983	0.418137	1.78572	1.20057e-06	6.80679e-05	4.85554	0.000722618	0.0296273	0.00100428	0.0745721	0.0485694	0.124823	0.683919	0.984528
269582	Clspn	0.0217795	0.249139	2.51124	1.20074e-06	6.80679e-05	4.85551	0.00455663	0.0698281	0.00619662	0.177348	0.00262756	0.020522	0.955949	1.26616
101883	Igflr1	0.0240259	0.258337	2.46396	1.20221e-06	6.80679e-05	4.85527	0.00619964	0.0809322	0.413374	0.768906	7.80461e-06	0.00100481	-1.77777	-0.0874153
66042	Sostdc1	0.190718	0.547427	1.35963	1.20577e-06	6.80786e-05	4.85469	0.00035797	0.0217941	0.0298667	0.353261	0.00482617	0.0288102	0.368811	1.15806
30805	Slc22a4	0.00304611	0.114253	3.42042	1.21501e-06	6.84096e-05	4.85317	0.000328341	0.0212074	0.856716	0.955968	2.22478e-05	0.00182063	-1.50235	-0.0338729
16913	Psmb8	0.0792567	0.399705	1.86021	1.25558e-06	7.04976e-05	4.84666	0.0275398	0.167519	0.0003314	0.051927	0.00481696	0.0287751	0.30975	0.938685
100504617	Strm	6.0993e-05	0.0158058	5.19324	1.26744e-06	7.09663e-05	4.84479	0.345908	0.596166	0.00583576	0.172706	4.15007e-05	0.00251154	0.160185	1.20919
404710	Iqgap3	0.0007213	0.0623062	4.06736	1.31326e-06	7.33285e-05	4.83774	0.000290676	0.0201905	0.0023278	0.110249	0.0432676	0.115638	0.707756	0.835729
65221	Slc15a3	0.0126198	0.20117	2.7697	1.32414e-06	7.34899e-05	4.8361	0.0043838	0.0689034	0.000547463	0.0618205	0.0214381	0.0720662	0.597724	0.909857
72148	Tdrp	0.00916656	0.176461	2.91832	1.32488e-06	7.34899e-05	4.83598	0.00234861	0.0514329	0.194946	0.621066	9.19507e-05	0.00385601	-1.61393	-0.15008
108961	E2f8	0.00890175	0.174179	2.93186	1.32706e-06	7.34899e-05	4.83566	0.00202213	0.0481996	0.57818	0.848835	4.19353e-07	0.000161955	-0.28329	1.94958
19186	Psme1	0.0100481	0.184946	2.87581	1.37186e-06	7.57632e-05	4.82905	0.00448119	0.0695775	0.00743814	0.193995	0.00437982	0.0272	0.440356	0.800487
78478	Tmsb15a	0.0291817	0.274734	2.36948	1.38696e-06	7.63886e-05	4.82687	3.15976e-05	0.00817269	0.0047963	0.156997	0.0680965	0.158484	0.477083	1.72629
231712	Trafd1	1.1576e-05	0.00531786	5.98445	1.40285e-06	7.70538e-05	4.8246	0.000432186	0.023294	0.00434018	0.149963	0.0219932	0.0734063	0.45507	0.926914
67916	Plpp3	0.0165316	0.223096	2.64267	1.44059e-06	7.89125e-05	4.8193	0.0231071	0.15369	0.0100441	0.224104	0.000410979	0.00784431	-1.88883	-0.392952
21938	Tnfrsf1b	0.0136456	0.208232	2.73309	1.45026e-06	7.92275e-05	4.81797	0.00328593	0.0603269	0.0168674	0.281841	0.00289939	0.0216612	0.334974	0.943892
11486	Ada	0.0101911	0.185914	2.86926	1.49397e-06	8.13259e-05	4.81204	0.0770444	0.281966	0.0506132	0.420597	1.87537e-05	0.00169227	0.289424	1.29021
16904	Gzmm	0.00902863	0.175477	2.92533	1.49672e-06	8.13259e-05	4.81167	0.000783152	0.0309177	0.942939	0.983536	2.3944e-06	0.000495092	-0.0144936	2.64711
16637	Klra6	0.15561	0.505697	1.48202	1.52589e-06	8.25932e-05	4.80781	0.00103302	0.0350932	0.00123832	0.0788338	0.0348683	0.0997854	0.853795	1.31684
16630	Klra12	0.0919065	0.41879	1.78022	1.52822e-06	8.25932e-05	4.80751	6.49135e-05	0.0112958	0.137476	0.560738	0.00323034	0.0229762	0.474377	1.49984
106795	Tcf19	0.0253683	0.26145	2.43765	1.53322e-06	8.26428e-05	4.80686	0.000345776	0.0213655	0.0178149	0.288445	0.0120084	0.0498103	0.353969	0.937491
21973	Top2a	0.0485942	0.337594	2.11527	1.55435e-06	8.33548e-05	4.80412	0.000484511	0.024425	0.0531416	0.429145	0.00244217	0.0197691	0.780851	1.69788
211228	Lrrc25	0.0028331	0.112066	3.4531	1.55468e-06	8.33548e-05	4.80408	0.213134	0.468047	0.000924403	0.0738439	0.000285399	0.00682695	0.226166	1.37136
11541	Adora2b	0.00625484	0.154938	3.09396	1.5739e-06	8.41622e-05	4.80162	0.0426732	0.209408	0.00490019	0.158476	0.000561843	0.00915111	0.415969	1.31713
100502854	D030029J20Rik	4.88763e-05	0.013726	5.29671	1.61035e-06	8.58558e-05	4.79703	0.00238458	0.0516338	0.0049272	0.159095	0.00902405	0.0418469	-0.861837	-0.487518
56490	Zbtb20	0.00782989	0.169303	2.99099	1.61407e-06	8.58558e-05	4.79657	0.00175422	0.0448669	0.0900843	0.505811	0.000815919	0.0110868	-1.04897	-0.218695
17215	Mcm3	0.0888568	0.414808	1.79858	1.62316e-06	8.61128e-05	4.79544	0.00077412	0.0307293	0.0450801	0.404261	0.00238396	0.0195216	0.439132	1.1146
107239	Carns1	0.110687	0.450163	1.67758	1.66069e-06	8.78731e-05	4.79086	0.000640079	0.0276451	0.477614	0.803683	3.24499e-05	0.00220158	-1.58283	-0.192579
15122	Hba-a1	0.0207256	0.244951	2.53503	1.67401e-06	8.83467e-05	4.78926	0.000236943	0.0188556	0.612655	0.865387	5.3832e-05	0.00293413	-4.67522	-0.288034
110749	Chaf1b	0.00160941	0.089583	3.70732	1.70724e-06	8.98658e-05	4.78531	0.00294348	0.0574846	0.167301	0.593252	0.00018508	0.00546135	0.606331	1.32358
13636	Efna1	0.0672716	0.378027	1.94715	1.71734e-06	9.00312e-05	4.78412	0.157101	0.402214	0.00600615	0.174396	7.51902e-05	0.003462	-2.29461	-0.146339
229898	Gbp5	0.116645	0.458109	1.64815	1.72056e-06	9.00312e-05	4.78375	0.00209081	0.048746	0.000755669	0.0705687	0.0388009	0.107128	0.697572	0.93572
23834	Cdc6	0.0301866	0.27874	2.3529	1.72484e-06	9.00312e-05	4.78325	0.000775527	0.0307293	0.164722	0.590872	0.000441711	0.00819213	0.50783	2.20451
18646	Prf1	0.183751	0.538675	1.38237	1.7282e-06	9.00312e-05	4.78286	0.00171376	0.0448127	0.00500525	0.159701	0.00877565	0.0409943	0.948455	1.032
74096	Hvcn1	0.360354	0.692773	0.938585	1.78224e-06	9.2586e-05	4.77667	0.00280132	0.0555673	0.186338	0.612829	9.36684e-05	0.00389572	-1.61082	-0.191079
239217	Kctd12	0.012998	0.204458	2.75588	1.7864e-06	9.2586e-05	4.7762	0.000517629	0.0249136	0.898313	0.971623	1.4321e-05	0.00140519	-1.76316	-0.0197361
66197	Cks2	0.000104745	0.0209199	4.94276	1.81324e-06	9.37364e-05	4.7732	0.000123748	0.0143832	0.596678	0.857968	6.09403e-06	0.000861592	-0.0672362	1.85814
22036	Traip	0.0315643	0.28322	2.33099	1.84867e-06	9.53242e-05	4.7693	0.00122139	0.0375478	0.169385	0.594557	0.000266218	0.00661856	0.547759	1.82382
20737	Spn	0.315394	0.65824	1.03272	1.86158e-06	9.5746e-05	4.7679	0.0037303	0.0641146	0.0396601	0.386338	0.00071366	0.0104153	0.480297	1.21651
218977	Dlgap5	0.00700533	0.16257	3.04209	1.87951e-06	9.64228e-05	4.76597	0.00396302	0.065501	0.0121343	0.244577	0.00312605	0.0225506	0.6365	1.39983
208292	Zfp871	0.000254592	0.0350073	4.53699	1.88655e-06	9.6539e-05	4.76521	0.00175813	0.04487	0.0673978	0.462114	0.000304133	0.00698934	-1.70606	-0.250831
76074	Gbp8	0.00178595	0.0916683	3.6606	1.89572e-06	9.67632e-05	4.76423	0.000434465	0.023294	0.0012034	0.0788338	0.0660754	0.155174	0.697311	0.863403
15950	Ifi203	0.0859827	0.40928	1.81639	1.91403e-06	9.74517e-05	4.7623	0.0133687	0.117681	0.00342303	0.13179	0.00336408	0.0235713	0.564693	1.27815
72776	Sass6	0.00233346	0.102759	3.54045	1.98337e-06	0.000100728	4.75511	0.0197969	0.14321	0.0278202	0.343018	0.000184946	0.00546135	0.35106	1.58645
94089	Trim7	0.00792305	0.169718	2.98555	1.99072e-06	0.000100848	4.75436	0.0244055	0.158365	0.103565	0.525293	6.10546e-05	0.0031132	-1.30099	-0.336439
51944	Knstrn	0.0359477	0.298239	2.26674	2.01191e-06	0.000101667	4.75222	0.000578677	0.0262245	0.0949732	0.513318	0.00107107	0.0127706	0.733659	1.14714
68235	Mturn	0.00407386	0.128535	3.28902	2.02797e-06	0.000102223	4.75062	0.000525701	0.0251205	0.0180481	0.288612	0.0108259	0.0468175	-0.841411	-0.51795
69046	Isca1	0.000148216	0.0253889	4.78341	2.038e-06	0.000102473	4.74962	6.80147e-05	0.0113476	0.0421678	0.394073	0.0146247	0.056221	-1.37198	-0.287359
19183	Psmc3ip	0.0427947	0.32073	2.1796	2.0619e-06	0.000103417	4.74726	0.00223566	0.0499331	0.0083646	0.203949	0.0071038	0.0361082	0.608086	1.09741
70827	Trak2	0.00802229	0.169945	2.97982	2.07442e-06	0.000103586	4.74604	0.000916167	0.0332468	0.004695	0.155829	0.0195755	0.0680369	-0.875576	-0.471611
76574	Mfsd2a	0.0998521	0.43279	1.73477	2.0755e-06	0.000103586	4.74593	3.87251e-05	0.00878156	0.30397	0.700798	8.05123e-07	0.000242895	-0.104199	3.12145
223697	Sun2	0.0114037	0.192721	2.817	2.09699e-06	0.0001044	4.74384	0.137192	0.37606	0.0154071	0.27231	0.000112883	0.0042937	-0.960392	-0.158614
67606	Fibin	0.0204575	0.242909	2.54126	2.14101e-06	0.00010633	4.73964	0.0179668	0.137198	0.291603	0.692869	7.66586e-06	0.000998996	-1.67111	-0.236535
434223	Gm1966	0.291898	0.639738	1.08576	2.16061e-06	0.00010704	4.73779	0.000801137	0.0311411	0.00333003	0.129572	0.0341534	0.0984265	0.517765	0.749593
24051	Sgcb	0.0108626	0.189518	2.83962	2.18348e-06	0.000107909	4.73566	0.00866948	0.0954406	0.00476887	0.156485	0.00481249	0.0287751	0.556401	1.03611
170753	Zfp704	0.0122553	0.198332	2.7834	2.2017e-06	0.000108544	4.73397	0.0030223	0.058122	0.031477	0.360274	0.00237426	0.0194689	-0.845611	-0.341602
17896	Myl4	0.0806121	0.401479	1.85112	2.22428e-06	0.00010939	4.7319	0.00363823	0.0632076	0.352529	0.731338	3.52636e-05	0.00232177	0.106325	1.35863
67629	Spc24	0.000487076	0.0512774	4.24389	2.26076e-06	0.000110915	4.7286	0.00117491	0.037049	0.441376	0.78369	4.10534e-07	0.000161955	-0.198056	2.4475
74174	Gtsf1	0.000244911	0.0343777	4.55458	2.32847e-06	0.00011396	4.7226	0.00144641	0.0410623	0.0430532	0.395665	0.00243422	0.0197523	0.320149	1.15009
22146	Tuba1c	0.000780681	0.0651513	4.03185	2.33815e-06	0.000114157	4.72176	0.000798583	0.0311274	0.12538	0.546748	0.00192172	0.0173166	0.17671	0.785035
14056	Ezh2	0.0396184	0.309664	2.21829	2.36693e-06	0.000115284	4.71927	0.0104019	0.104167	0.0474151	0.411587	0.000411744	0.0078515	0.283023	1.26494
79456	Recql4	0.000835865	0.0675813	4.00119	2.41943e-06	0.000117557	4.7148	0.00110085	0.0361227	0.452756	0.789372	1.90882e-06	0.000428435	-0.210038	1.61994
16178	Il1r2	0.0209991	0.245783	2.52875	2.43039e-06	0.000117672	4.71388	0.0390942	0.199811	0.205024	0.630012	6.35732e-06	0.000874153	0.262286	2.13116
68939	Rasl11b	0.000134406	0.0238312	4.8282	2.43343e-06	0.000117672	4.71363	0.082175	0.292019	0.00963293	0.218521	0.000152676	0.0049607	-1.71942	-0.290579
66442	Spc25	8.6236e-05	0.0189466	5.03249	2.44819e-06	0.000118018	4.7124	0.00205835	0.0484913	0.267153	0.676349	0.000320069	0.00711293	0.252033	0.982091
14293	Fpr1	1.26914e-05	0.00545813	5.93968	2.45349e-06	0.000118018	4.71196	0.0181298	0.137865	0.000497641	0.0599123	0.0159055	0.0593112	0.381108	0.929261
22137	Ttk	0.00531237	0.145303	3.16847	2.45809e-06	0.000118018	4.71158	0.000266265	0.0195001	0.261803	0.671149	0.000693215	0.0103009	0.489943	1.67918
71804	Mtfr2	0.0504328	0.341622	2.09634	2.4773e-06	0.000118658	4.70999	0.000110507	0.0135637	0.00588222	0.173413	0.0577016	0.140656	0.665781	1.25324
67121	Mastl	0.000199969	0.028957	4.64673	2.51351e-06	0.000120108	4.70703	0.00068973	0.0288048	0.275196	0.681183	0.000282766	0.00680871	0.183528	1.63682
110257	Hba-a2	0.0227038	0.252844	2.49126	2.53709e-06	0.000120949	4.70513	0.000676439	0.0284259	0.767318	0.925626	1.65908e-05	0.0015383	-4.56873	-0.142127
329384	Ptrh1	0.0004553	0.0486107	4.27427	2.57775e-06	0.000122598	4.70188	0.00855497	0.0948556	0.0471581	0.411587	0.000840489	0.011236	0.473391	0.79698
105005	Fam84a	0.00221476	0.100712	3.56393	2.71496e-06	0.00012882	4.69128	0.0136427	0.118862	0.0143833	0.264391	0.00230732	0.0192162	-0.743707	-0.40065
15162	Hck	0.16676	0.519213	1.44091	2.74768e-06	0.000130068	4.68883	0.0734834	0.275021	0.00127916	0.0799786	0.00107132	0.0127706	0.29172	0.944396
68026	Pclaf	0.0973186	0.428399	1.74891	2.855e-06	0.000134832	4.68098	0.00169132	0.044456	0.00174494	0.0942319	0.0370453	0.103841	0.571544	1.18716
27052	Aoah	8.99097e-06	0.00422638	6.10811	3.02057e-06	0.000142319	4.66942	0.00135441	0.039581	0.0024916	0.113943	0.0334358	0.0971819	0.537633	1.00039
73266	Speer6-ps1	0.00327324	0.116937	3.38797	3.05875e-06	0.000143783	4.66683	0.0037502	0.0641146	0.778758	0.92991	3.49907e-06	0.000629047	0.0299464	3.81594
22171	Tyms	3.71831e-05	0.0115628	5.42522	3.12268e-06	0.000146447	4.66258	0.000168457	0.0166912	0.490991	0.810558	0.000785126	0.0108387	0.0773333	1.22148
14579	Gem	0.0158146	0.218137	2.66364	3.26279e-06	0.000152664	4.65354	0.000377705	0.0220016	0.043129	0.396078	0.00719087	0.0363463	0.522746	0.652863
22364	Vpreb3	0.154537	0.504773	1.4861	3.28977e-06	0.000153014	4.65185	0.00912021	0.098109	0.0926926	0.509545	0.000122067	0.00444565	-1.21823	-0.451579
231470	Fras1	0.000456935	0.0486107	4.27266	3.29188e-06	0.000153014	4.65171	0.00260233	0.053718	0.00316164	0.125804	0.0225126	0.0746223	-0.846493	-0.595187
13648	Klk1b9	0.00121299	0.0783327	3.83416	3.29298e-06	0.000153014	4.65164	0.00365321	0.0633296	0.0887406	0.503852	0.000719167	0.0104657	0.525555	1.43059
71775	1300017J02Rik	0.191676	0.548072	1.35655	3.36303e-06	0.000155579	4.6473	0.000403318	0.0227083	0.820879	0.944999	3.2764e-05	0.00220158	-2.83263	-0.0298655
230991	Fndc10	0.0794422	0.40015	1.85895	3.36358e-06	0.000155579	4.64727	0.0446075	0.213914	0.00404194	0.145115	0.0017741	0.0165042	-1.12423	-0.232256
245607	Gprasp2	0.032969	0.286871	2.30954	3.44714e-06	0.00015908	4.6422	0.000301936	0.0206635	0.0175838	0.287598	0.0240738	0.078207	-1.03237	-0.571165
230787	Themis2	0.14597	0.494486	1.51956	3.47029e-06	0.000159784	4.64082	0.223133	0.478228	8.65648e-05	0.0318133	0.00248289	0.019947	0.179664	1.10388
23960	Oas1g	9.85697e-05	0.0203305	4.97076	3.54712e-06	0.00016295	4.63629	0.00165736	0.0440842	0.511037	0.819364	6.45138e-05	0.0031883	0.38209	1.93023
236930	Ercc6l	0.00164768	0.0898054	3.69677	3.5659e-06	0.000163441	4.6352	0.00565987	0.0773516	0.0653688	0.457931	0.000853734	0.0113078	0.472813	1.13297
69987	Spaca9	0.0320336	0.284989	2.32373	3.61258e-06	0.000165206	4.63251	0.106249	0.330759	0.00143458	0.0838071	0.00120614	0.0135529	0.248587	1.14242
16639	Klra8	0.215642	0.573293	1.28331	3.62333e-06	0.000165324	4.6319	9.42027e-05	0.0131633	0.00953391	0.217504	0.0640189	0.151648	0.970167	1.23793
17268	Meis1	0.000395627	0.0457011	4.33761	3.68778e-06	0.000167737	4.62825	0.0348402	0.188548	0.0455128	0.405265	0.000602037	0.00945828	-0.816471	-0.278514
11732	Ank	0.0111686	0.191815	2.8267	3.69282e-06	0.000167737	4.62796	0.0018987	0.046766	0.0390559	0.383321	0.00288468	0.0216313	-1.385	-0.292501
67731	Fbxo32	0.000170647	0.0270983	4.71901	3.76068e-06	0.000170436	4.62419	0.00380865	0.0644759	0.0200269	0.299411	0.00712346	0.0361475	-0.650895	-0.459996
211255	Kbtbd7	0.000123922	0.0231168	4.86546	3.80508e-06	0.000171744	4.62175	0.0322872	0.181324	0.00325578	0.128488	0.00152363	0.0152916	-1.28153	-0.414694
192734	Lrrc75b	0.0171118	0.225036	2.62633	3.80652e-06	0.000171744	4.62168	0.00782559	0.0908029	0.173481	0.598752	0.000110375	0.00425767	-2.21325	-0.598012
16854	Lgals3	0.109475	0.448846	1.68373	3.83405e-06	0.0001726	4.62018	0.00603122	0.0799928	0.00943616	0.216251	0.00469974	0.0283232	0.404514	0.76869
14087	Fanca	0.0887482	0.414702	1.79924	3.91195e-06	0.000175716	4.61601	0.0742045	0.276682	0.00431681	0.149667	0.000567023	0.00920581	0.268787	0.926262
69149	Kbtbd3	4.68812e-05	0.013726	5.31624	3.93e-06	0.000176135	4.61505	0.0282582	0.168789	0.00222655	0.108072	0.00547215	0.0309606	-0.801773	-0.450909
217364	Engase	0.000123188	0.0231168	4.86818	3.99073e-06	0.000178461	4.61186	0.00565007	0.0772699	0.202308	0.627167	0.000395628	0.00775464	-0.893101	-0.171499
107686	Snrpd2	0.00200647	0.0967941	3.60832	4.0323e-06	0.000179565	4.60971	0.00596685	0.0793996	0.320075	0.710563	0.000257233	0.00650745	0.108172	0.864142
12177	Bnip3l	0.000179145	0.0275928	4.69684	4.03755e-06	0.000179565	4.60944	6.56424e-06	0.00402069	0.816503	0.943634	0.00156141	0.015471	-1.57222	-0.0235221
69849	-	0.0540934	0.34971	2.06044	4.04481e-06	0.000179565	4.60907	0.219268	0.473825	0.000790547	0.0713362	0.000728608	0.0105271	-2.08204	-0.178639
434341	Nlrc5	0.0106638	0.188602	2.84821	4.05095e-06	0.000179565	4.60875	0.000456278	0.0237689	0.0238571	0.321912	0.0136651	0.0539162	0.602716	0.864547
218581	Depdc1b	0.110553	0.450074	1.67826	4.0601e-06	0.000179577	4.60828	0.0042564	0.0678507	0.00365156	0.136937	0.0153338	0.0581069	0.726425	1.22961
66120	Fkbp11	0.000681096	0.0605257	4.09312	4.10796e-06	0.000181298	4.60584	0.00773066	0.09022	0.291861	0.692879	5.63877e-05	0.00299938	0.296473	1.77891
56517	Slc22a21	0.00697817	0.1625	3.04387	4.13653e-06	0.000182161	4.6044	0.0106715	0.105324	0.0247296	0.325641	0.0025328	0.0201165	-0.749443	-0.339919
66961	Neat1	0.0220617	0.250102	2.50506	4.1822e-06	0.000183771	4.60212	0.0113334	0.10888	0.0743071	0.476664	0.000397827	0.00775464	-1.57565	-0.373459
20363	Selenop	0.0283814	0.27227	2.38306	4.1939e-06	0.000183886	4.60153	0.00122705	0.0375793	0.595718	0.85768	5.61961e-05	0.00299708	-2.4122	-0.0541319
68816	Ppil1	0.0115073	0.193051	2.81278	4.23532e-06	0.0001853	4.59949	0.0129274	0.116213	0.537165	0.829149	1.64165e-05	0.00153199	0.0820031	1.3042
13058	Cybb	0.114187	0.45444	1.66013	4.31364e-06	0.000188319	4.59567	0.00513489	0.0736111	0.00717261	0.191234	0.0110619	0.047432	0.446589	0.907331
64655	Mrps22	0.00851193	0.172052	2.95252	4.42456e-06	0.000192745	4.59037	0.0184573	0.138802	0.389861	0.756554	2.78268e-05	0.0020603	0.131956	1.2648
16988	Lst1	0.0398259	0.310332	2.21568	4.4907e-06	0.000194936	4.58727	0.269499	0.526471	0.00128096	0.0799786	0.000413833	0.00785891	0.142822	1.45062
74025	Nphp3	0.00144815	0.0865904	3.75469	4.49416e-06	0.000194936	4.58711	0.00240594	0.0518666	0.0222011	0.311954	0.00713448	0.0361789	-0.935943	-0.490483
21858	Timp2	0.118277	0.46002	1.64032	4.60755e-06	0.000199427	4.58191	0.00804124	0.0917773	0.275989	0.681967	5.9495e-05	0.00308188	-1.77198	-0.135952
17916	Myo1f	0.155473	0.505697	1.48254	4.65182e-06	0.000200913	4.57991	0.278837	0.535744	0.00370752	0.137324	8.07225e-05	0.00363395	0.174063	1.28579
72657	Selenoh	0.0392471	0.309087	2.223	4.71352e-06	0.000203144	4.57715	0.0275104	0.16749	0.0730012	0.473353	0.000183503	0.00545463	0.228861	1.17308
381058	Unc93a	0.208583	0.565952	1.30418	4.83297e-06	0.000207849	4.57191	0.000161637	0.0163802	0.948183	0.984535	8.40314e-05	0.00367834	0.00818352	2.3378
70884	Ccdc81	0.00988991	0.183736	2.88317	4.85455e-06	0.000208333	4.57098	0.000487433	0.024425	0.877848	0.963926	6.58987e-05	0.00323304	-1.44686	-0.0471589
66311	Cenpw	0.000550978	0.0559551	4.18841	4.86726e-06	0.000208436	4.57043	0.00121487	0.0375478	0.548292	0.834274	1.89749e-06	0.000428435	-0.174159	2.07343
16522	Kcnj6	0.0237304	0.257192	2.46994	4.97692e-06	0.000212682	4.56576	0.0052252	0.0740785	0.200325	0.624889	0.000206971	0.00579434	-1.90632	-0.303908
71904	Paqr7	0.0515817	0.344668	2.08483	5.02635e-06	0.000214341	4.56368	0.143994	0.384485	0.0361883	0.371495	5.77318e-05	0.00302314	-1.44431	-0.165803
74335	Xrcc3	0.000434518	0.04837	4.29532	5.05486e-06	0.000215103	4.5625	7.3856e-05	0.0116629	0.353418	0.732229	1.91629e-05	0.00171389	-0.171975	1.36065
11572	Crisp3	0.00358751	0.121595	3.34655	5.07198e-06	0.000215378	4.56179	0.00042105	0.0230018	0.0808198	0.489179	0.00622769	0.0335323	-1.28101	-0.303502
93670	Tac4	0.0110018	0.19072	2.8337	5.09827e-06	0.000216041	4.5607	0.0102849	0.103787	0.203757	0.62943	0.000108876	0.00423245	-1.69957	-0.453445
55932	Gbp3	0.00276862	0.111257	3.46348	5.20713e-06	0.000220112	4.55626	0.00333098	0.0608761	4.2282e-05	0.0230986	0.198734	0.333109	0.54999	1.61172
192188	Stab2	0.00115943	0.0765876	3.85442	5.21614e-06	0.000220112	4.5559	0.00299027	0.0579505	0.015448	0.27265	0.00503881	0.0295504	-1.13333	-0.328874
77862	Thyn1	0.000346548	0.0429741	4.3974	5.24563e-06	0.000220896	4.55472	0.0075255	0.0890278	0.138744	0.562243	0.000739654	0.0105948	0.200227	0.846187
12236	Bub1b	0.0998933	0.432828	1.73454	5.28595e-06	0.000221716	4.55311	0.000970253	0.0341496	0.00179579	0.0955845	0.0720683	0.164824	0.752779	0.968119
22154	Tubb5	0.105362	0.441261	1.70505	5.28705e-06	0.000221716	4.55306	0.00747365	0.0890278	0.0456465	0.40574	0.00143027	0.0147652	0.255252	0.986552
333789	N4bp2	4.41243e-05	0.0135134	5.34468	5.3309e-06	0.000223092	4.55133	0.00395587	0.065501	0.0226681	0.313399	0.00708188	0.0360479	-0.734741	-0.490183
14960	H2-Aa	0.265372	0.61507	1.14951	5.34656e-06	0.000223285	4.55071	0.0594693	0.246103	0.019253	0.294287	0.000310807	0.00703159	-1.61974	-0.249703
70235	Poc1a	0.000172235	0.0270983	4.71479	5.46706e-06	0.000227847	4.54602	0.00112477	0.0363181	0.453328	0.789856	6.82364e-06	0.000919509	-0.152987	1.44181
74482	Ifitm7	0.00537429	0.145661	3.16319	5.58491e-06	0.000232279	4.54152	0.000188777	0.0176461	0.000891615	0.0731642	0.212833	0.349295	0.356596	1.21752
76477	Pcolce2	9.70904e-05	0.0202318	4.97774	5.60853e-06	0.000232783	4.54063	4.28741e-05	0.00915441	0.727032	0.912481	7.26291e-05	0.00337761	-1.96382	0.0366536
15129	Hbb-b1	0.0290983	0.274614	2.37088	5.64216e-06	0.000233699	4.53937	0.00805816	0.0919186	0.676794	0.891609	5.11924e-06	0.000767712	-4.6919	-0.22452
59049	Slc22a17	0.00205076	0.0973054	3.5985	5.70951e-06	0.000236005	4.53687	0.00271826	0.0549031	0.210275	0.63485	0.000494617	0.00863822	-1.14687	-0.181195
85030	Tnfrsf25	0.0349951	0.295001	2.28006	5.74172e-06	0.000236852	4.53568	0.00218007	0.0492354	0.86393	0.958796	5.2991e-06	0.000787579	-1.90216	0.0354971
68763	1110038B12Rik	0.00242971	0.10494	3.52227	5.82699e-06	0.00023988	4.53257	0.00209602	0.048746	0.807615	0.941046	7.34816e-05	0.00340661	0.0438586	1.12417
210029	Metrnl	0.000629606	0.0588723	4.12843	5.89395e-06	0.000242143	4.53016	0.00391369	0.0651626	0.0765092	0.48103	0.00366439	0.0247724	0.323042	0.632383
24117	Wif1	0.00049551	0.0518951	4.23616	5.9643e-06	0.000244536	4.52765	0.273801	0.531433	0.165577	0.591606	1.66962e-06	0.000406603	-1.959	-0.108294
319158	Hist1h4i	0.0075516	0.167385	3.00762	6.07604e-06	0.000248269	4.52373	0.0285619	0.169801	0.430817	0.77849	8.65862e-06	0.00106071	0.2116	1.97764
70110	Ifi35	0.00108444	0.0755857	3.8844	6.07991e-06	0.000248269	4.52359	0.000164336	0.0165259	0.00468009	0.155829	0.124138	0.239519	0.423461	1.11406
102075	Plekhg4	0.000358424	0.0436435	4.38218	6.16502e-06	0.000251237	4.52065	0.153842	0.39769	0.000761878	0.0705687	0.00252975	0.0201165	0.315676	1.31677
58185	Rsad2	0.0112987	0.191815	2.8213	6.20883e-06	0.000252513	4.51915	0.264036	0.520903	7.93374e-05	0.0314613	0.00407994	0.0262888	0.301648	1.90469
28106	Mydgf	0.0104969	0.188204	2.85554	6.30432e-06	0.000255882	4.51592	0.0010573	0.0354749	0.875318	0.962937	7.42193e-05	0.0034251	0.0181427	1.02006
13857	Epor	0.000124877	0.0231168	4.86193	6.32937e-06	0.000256384	4.51508	0.000796868	0.0311274	0.581498	0.850516	0.000157541	0.00502266	-1.67963	-0.0721434
244646	Pkd1l3	0.00386903	0.125731	3.31238	6.38627e-06	0.000258171	4.51318	0.00644511	0.0823484	0.339124	0.723987	0.000125777	0.004548	0.255641	1.33883
27078	B9d1	0.00820032	0.170106	2.96971	6.76599e-06	0.000272976	4.50092	0.00119041	0.037421	0.564469	0.841014	0.000221273	0.00599318	0.0782401	1.15553
69263	Rfc3	0.00123892	0.0792477	3.82468	6.80969e-06	0.000274192	4.49955	0.00100906	0.0350325	0.111363	0.531446	0.00486909	0.0289553	0.203884	0.771941
14127	Fcer1g	0.0504148	0.341614	2.09652	6.92268e-06	0.000278187	4.49605	0.119911	0.351269	0.000387339	0.0559235	0.00655932	0.034572	0.270389	1.22374
57913	Pidd1	0.0247254	0.260435	2.45008	6.9613e-06	0.000279184	4.49487	0.00216629	0.0491582	0.192294	0.618923	0.000758437	0.0107112	0.165684	0.8228
20684	Sp100	0.175903	0.531569	1.40884	7.03449e-06	0.000281468	4.49264	0.00181574	0.0456779	0.00402951	0.144926	0.045029	0.118589	0.592853	0.74703
16581	Kifc2	0.00789157	0.169514	2.98738	7.04611e-06	0.000281468	4.49229	0.00291669	0.0572379	0.208097	0.632691	0.000735744	0.0105697	-0.834104	-0.261508
58996	Arhgap23	0.000883736	0.0689796	3.9762	7.16353e-06	0.0002851	4.48877	0.0337132	0.18513	0.030756	0.356609	0.000256688	0.0065018	-1.68844	-0.271473
268595	D430019H16Rik	0.0147668	0.212235	2.69597	7.16524e-06	0.0002851	4.48872	0.0206018	0.145633	0.193875	0.620454	6.81001e-05	0.00326186	-1.95215	-0.16513
170757	Adgrl4	0.019302	0.236169	2.56905	7.28237e-06	0.000289192	4.48526	0.0286817	0.170163	0.0928467	0.509815	0.000140985	0.00480562	-2.17966	-0.291314
70316	Ndufab1	0.0250865	0.261244	2.44307	7.30237e-06	0.000289417	4.48468	0.00764475	0.0896307	0.397401	0.760727	7.21115e-05	0.00337405	0.0956927	1.55388
207181	Rbms3	0.00303342	0.11418	3.4223	7.44217e-06	0.000294381	4.48063	0.0327626	0.182684	0.0180061	0.288461	0.00150354	0.0151652	-1.05538	-0.354857
13593	Ebf3	0.000992215	0.0723609	3.92427	7.46189e-06	0.000294584	4.48007	0.371828	0.619897	0.0681752	0.463411	1.32062e-05	0.00134169	-1.4198	-0.164873
140557	Smc1b	2.51012e-05	0.0085995	5.6115	7.49969e-06	0.000295499	4.47899	0.0430503	0.210229	0.0043713	0.15078	0.00541632	0.0307988	0.379074	0.895098
22151	Tubb2a	0.000763085	0.0648077	4.04208	7.58646e-06	0.000298337	4.47653	0.127717	0.3629	0.00599162	0.174396	0.0011266	0.0130773	0.196219	0.850939
240185	Jcad	9.23833e-05	0.0198654	5.00067	7.70618e-06	0.000302456	4.47319	0.00979221	0.101708	0.155544	0.58104	0.000310014	0.00703159	-1.18617	-0.187311
14682	Gnaq	8.1585e-05	0.0184498	5.05814	7.74131e-06	0.000303246	4.47222	0.00108639	0.0360297	0.129227	0.551471	0.00479565	0.0287128	-0.6471	-0.193731
104732	Tedc1	0.123427	0.467395	1.61617	7.93615e-06	0.000310277	4.4669	0.00317052	0.0597115	0.56755	0.842475	2.65237e-05	0.00197831	0.178451	1.46359
23912	Rhof	0.167204	0.520034	1.43932	8.01872e-06	0.000312397	4.46468	0.00137207	0.0399507	0.0951561	0.513318	0.00318641	0.022828	-1.01456	-0.42922
13631	Eef2k	0.00431758	0.132029	3.26268	8.02442e-06	0.000312397	4.46453	0.00707724	0.08628	0.112692	0.533133	0.000865281	0.0113941	-1.08197	-0.32564
20683	Sp1	0.0183441	0.230761	2.5933	8.03673e-06	0.000312397	4.4642	0.00503698	0.0728272	0.154959	0.580035	0.000691193	0.0103009	-1.28585	-0.166691
380684	Nefh	0.0308013	0.280824	2.34301	8.09668e-06	0.000313635	4.46261	0.000594046	0.0264481	0.377704	0.749761	0.000776791	0.0108112	0.282567	0.978475
67063	Tmem246	0.00368427	0.123467	3.33452	8.10519e-06	0.000313635	4.46239	0.103231	0.325625	0.0778375	0.48424	2.45077e-05	0.00190692	-2.35298	-0.292798
210992	Lpcat1	0.0586644	0.359862	2.01858	8.11512e-06	0.000313635	4.46212	0.00743865	0.0887064	0.280617	0.686773	0.000148238	0.00489546	-2.2869	-0.146564
674214	Gm9615	5.86496e-05	0.0154686	5.2115	8.17912e-06	0.000315505	4.46044	0.0309996	0.177606	0.0997752	0.519283	0.000294065	0.00690559	-1.22647	-0.42491
50708	Hist1h1c	0.000169699	0.0270983	4.72156	8.48415e-06	0.000326648	4.45259	0.00343797	0.0619356	0.0767269	0.48194	0.00228592	0.0191276	-1.20989	-0.316052
67951	Tubb6	0.00177546	0.0916683	3.66325	8.69918e-06	0.00033429	4.44721	0.0195708	0.142418	0.519383	0.821506	3.17998e-05	0.00220158	0.0653576	1.25329
98582	Khdc1b	0.0271244	0.267708	2.40515	8.71685e-06	0.000334333	4.44678	0.000520138	0.0249136	0.322388	0.712711	0.00104226	0.0125887	0.179146	1.091
16997	Ltbp2	0.0656529	0.374489	1.95994	8.77149e-06	0.000335792	4.44543	0.00399071	0.0657634	0.754807	0.921534	2.06497e-05	0.00177466	-2.80629	-0.0532073
12390	Cav2	0.000691552	0.0605257	4.08628	8.88224e-06	0.000339031	4.44274	0.00463424	0.0704301	0.243663	0.657863	0.000163688	0.00511783	-2.52107	-0.235257
12704	Cit	0.00221723	0.100712	3.56343	8.88964e-06	0.000339031	4.44256	0.00631386	0.0813439	0.399535	0.761871	0.000181345	0.00540638	0.138194	1.16719
73736	Fcf1	8.37051e-05	0.0185926	5.04627	8.96853e-06	0.000340794	4.44066	0.00374158	0.0641146	0.230796	0.648195	0.000641792	0.0098426	0.159712	0.951404
208836	Fanci	0.0693269	0.381203	1.93131	8.96958e-06	0.000340794	4.44063	0.00905612	0.0975754	0.00976628	0.220073	0.00926403	0.0425307	0.469439	0.842697
17089	Lyar	0.00640414	0.156467	3.08317	9.04081e-06	0.000342855	4.43893	0.0189288	0.140665	0.16791	0.593558	0.000217143	0.00593122	0.24195	1.26632
246746	Cd300lf	0.0160445	0.220672	2.65682	9.13354e-06	0.000345555	4.43673	0.602965	0.789429	0.000845471	0.0722578	0.000234704	0.00616113	0.0515693	1.7829
268749	Rnf31	0.0113869	0.192605	2.81768	9.1462e-06	0.000345555	4.43643	0.0200091	0.143598	0.018415	0.290572	0.00380297	0.0252998	0.355453	0.794803
27528	Nrep	0.0290793	0.274614	2.37119	9.22614e-06	0.000347925	4.43456	0.0048243	0.0719058	0.26887	0.677041	0.000213847	0.00590922	-4.12347	-0.489277
100504486	Gdap10	5.29738e-05	0.014485	5.25903	9.25323e-06	0.000348297	4.43393	0.00148723	0.0415213	0.00571626	0.172452	0.0533753	0.133162	0.451185	0.830387
20617	Snca	0.0286298	0.273614	2.37881	9.34756e-06	0.000351194	4.43174	0.000207194	0.0183685	0.575402	0.847626	0.000696292	0.0103259	-1.89844	-0.108286
77891	Ube2s	0.0314369	0.282672	2.33297	9.4206e-06	0.000353281	4.43006	0.0544749	0.235523	0.254139	0.66582	2.22194e-05	0.00182063	0.137387	1.27126
14388	Gab1	0.0196835	0.237551	2.5597	9.45745e-06	0.000354006	4.42922	0.311827	0.567301	0.00767767	0.196268	0.000120031	0.00441124	-1.98299	-0.144706
69903	Rasip1	0.00105492	0.0740385	3.89678	9.52054e-06	0.000355709	4.42779	0.0109222	0.106462	0.288835	0.690619	8.14672e-05	0.00364313	-1.50221	-0.129184
545192	Baiap3	0.0994345	0.431888	1.73708	9.54722e-06	0.000356048	4.42718	5.03909e-05	0.0100468	0.731399	0.914426	0.000140521	0.0047979	-0.1618	2.12537
76572	Rbmxl2	0.0509107	0.343255	2.09152	9.64405e-06	0.000358997	4.425	0.0903216	0.304076	0.0541421	0.432001	0.000100575	0.00405702	-2.55298	-0.344157
17319	Mif	0.000907348	0.0700009	3.96437	9.75552e-06	0.000362479	4.42252	0.00379866	0.0644499	0.821101	0.944999	0.000116092	0.00432946	0.0247039	1.00027
53623	Gria3	0.0285557	0.273035	2.38007	9.85942e-06	0.000365667	4.42023	0.00891401	0.0969143	0.26149	0.670748	0.000175824	0.00532824	-1.76566	-0.225054
93834	Peli2	0.051546	0.344543	2.08518	9.88148e-06	0.000365814	4.41975	0.0826508	0.292536	0.246494	0.660268	9.19996e-06	0.00110932	-2.75605	-0.156181
14151	Fech	0.00160181	0.089583	3.70944	9.90301e-06	0.000365941	4.41928	0.000342019	0.0213655	0.479856	0.80456	0.00062136	0.00967341	-2.00035	-0.0878092
50524	Sall2	0.00840926	0.17152	2.95812	9.95966e-06	0.000367362	4.41805	0.00352015	0.0626011	0.305079	0.701384	0.000371138	0.00751846	-1.38094	-0.185593
215748	Cnksr3	0.000146964	0.0253889	4.7873	1.0189e-05	0.000375136	4.41312	0.00480943	0.0717643	0.0144144	0.264391	0.0071987	0.0363677	-0.82113	-0.328822
18392	Orc1	0.0213303	0.246935	2.52124	1.04074e-05	0.00038248	4.40853	0.00410514	0.0664495	0.106502	0.526937	0.00155278	0.0154233	0.341265	1.9659
12569	Cdk5r1	0.116946	0.458109	1.6467	1.04921e-05	0.000384893	4.40678	0.00322059	0.0599761	0.333182	0.720391	0.000180976	0.00540526	0.219671	0.982598
96935	Susd4	0.114834	0.455061	1.65696	1.05662e-05	0.00038691	4.40525	0.00970821	0.101151	0.659162	0.884367	1.15302e-05	0.00124631	-2.3996	-0.144628
12544	Cdc45	0.00768292	0.168615	2.9997	1.06447e-05	0.00038908	4.40365	0.000821363	0.0315631	0.138851	0.562243	0.00405453	0.0261668	0.354258	1.25675
259001	Olfr181	0.000389526	0.0457011	4.34462	1.0832e-05	0.000395211	4.39986	0.0361177	0.191162	0.00281191	0.119657	0.00998922	0.0444936	0.675229	0.822181
74201	Cep97	0.0446496	0.327349	2.1582	1.09591e-05	0.000399127	4.39733	0.0569455	0.241258	0.341142	0.725175	1.06976e-05	0.00119493	0.231896	1.90547
14659	Glrp1	0.000115654	0.0224781	4.89717	1.10962e-05	0.000403394	4.39463	0.0798949	0.287865	0.00555678	0.168944	0.00255969	0.0202263	0.4195	1.15318
106639	Vmac	0.00112496	0.0764906	3.86795	1.11435e-05	0.000404387	4.3937	0.0218148	0.149828	0.035911	0.370341	0.00198066	0.0176573	-0.865206	-0.302388
66422	Dctpp1	0.00202712	0.0970305	3.60371	1.12283e-05	0.000406734	4.39206	0.00857029	0.0949732	0.971345	0.990906	3.22259e-05	0.00220158	0.00367902	1.1626
16449	Jag1	0.00582902	0.152028	3.12616	1.15583e-05	0.000417197	4.38576	0.0131964	0.117351	0.443194	0.784789	0.000106197	0.00417619	-1.14772	-0.119795
269823	Pon3	0.0703852	0.38338	1.92332	1.15684e-05	0.000417197	4.38557	0.0214363	0.148375	0.153402	0.577406	0.000235076	0.0061629	0.153721	1.30873
55989	Nop58	0.0248649	0.26059	2.44736	1.15791e-05	0.000417197	4.38537	0.0135871	0.118633	0.446254	0.78624	4.67446e-05	0.00269188	0.0826582	1.76196
20821	Trim21	0.0229613	0.252925	2.48582	1.16406e-05	0.00041867	4.38421	0.0029612	0.0576622	0.00272103	0.118206	0.0663063	0.155608	0.551425	0.681473
639396	Gm7265	0.00013338	0.0238312	4.83172	1.17548e-05	0.000422024	4.38209	0.0241143	0.157501	0.132885	0.554704	0.000412672	0.00785176	-0.961948	-0.174142
22041	Trf	0.140874	0.487697	1.54025	1.19234e-05	0.000427318	4.37898	0.000853431	0.0322437	0.824427	0.945913	0.000127314	0.00457274	-3.20046	-0.0281568
224938	Pja2	0.000583865	0.0570128	4.16234	1.19901e-05	0.000428949	4.37777	0.00168234	0.0443931	0.25465	0.666363	0.000447589	0.00823125	-1.39912	-0.137306
18514	Pbx1	0.00125133	0.0795382	3.82021	1.20358e-05	0.000429822	4.37694	0.107625	0.333246	0.00444598	0.152384	0.00144471	0.0148587	-1.25777	-0.322493
17153	Mal	0.00655203	0.157288	3.07273	1.20759e-05	0.000430493	4.37621	0.0220589	0.15038	0.16383	0.590389	8.89596e-05	0.00380962	-3.68284	-0.271942
407816	BC023202	0.021596	0.247882	2.5153	1.22719e-05	0.00043671	4.3727	0.00055678	0.0256969	0.200806	0.625438	0.00329023	0.0232862	-0.966286	-0.588775
224019	Tmem191c	0.0398651	0.310433	2.21519	1.23203e-05	0.000437106	4.37184	0.0369843	0.193469	0.0271807	0.338997	0.00155821	0.0154544	-1.056	-0.278142
319156	Hist1h4d	0.0117359	0.194472	2.80361	1.23263e-05	0.000437106	4.37174	0.00871692	0.0956542	0.594838	0.857359	1.0214e-06	0.000290783	-0.0678683	2.29313
16590	Kit	0.0026172	0.109075	3.48881	1.2656e-05	0.000448012	4.36597	0.00783052	0.090808	0.220554	0.641817	0.000753535	0.010689	-0.938003	-0.18754
18595	Pdgfra	0.0325975	0.286576	2.31513	1.32418e-05	0.000467932	4.35607	0.00970525	0.101151	0.0158862	0.27399	0.00910145	0.0420538	-1.118	-0.370041
22420	Wnt6	0.0363589	0.299627	2.26109	1.34001e-05	0.0004727	4.35347	0.00262534	0.0539289	0.185869	0.612131	0.00137219	0.0144836	0.256412	1.88523
20356	Sema5a	0.0419829	0.316997	2.18923	1.34798e-05	0.00047468	4.35217	0.145302	0.386166	0.044618	0.402137	0.000111173	0.00427168	-2.07329	-0.258964
12263	C2	0.0092382	0.177256	2.91472	1.35887e-05	0.000477685	4.3504	0.00174279	0.0448669	0.0797216	0.486081	0.00723097	0.0364281	0.271806	0.970408
328365	Zmiz1	0.00521691	0.144057	3.17672	1.38006e-05	0.000483958	4.34701	0.0750752	0.278133	0.0216928	0.309733	0.000928684	0.0118507	-1.15663	-0.243649
170812	Ahsp	0.186219	0.541822	1.37424	1.3815e-05	0.000483958	4.34678	0.000229669	0.0188556	0.241311	0.656363	0.00522412	0.0301012	-3.06868	-0.135472
100190798	-	0.000933118	0.0714436	3.95181	1.41059e-05	0.000492701	4.34221	0.00298496	0.057903	0.17282	0.597969	0.00244451	0.0197802	-0.858814	-0.236184
21453	Tcof1	0.235138	0.59056	1.22829	1.41134e-05	0.000492701	4.34209	0.0284174	0.16939	0.0758973	0.480846	0.000471372	0.00845805	0.202948	1.1183
109978	Art4	0.000772953	0.0648707	4.03631	1.41756e-05	0.00049402	4.34112	9.52747e-05	0.0131903	0.069066	0.46572	0.0473212	0.122676	-1.05878	-0.297583
19130	Prox1	0.0930233	0.420857	1.77363	1.42378e-05	0.000495334	4.34016	0.228898	0.484965	0.0253705	0.329572	0.000109116	0.00423245	-2.37047	-0.180402
211586	Tfdp2	0.000404587	0.0462029	4.3275	1.42904e-05	0.00049631	4.33935	0.000220707	0.0186732	0.296002	0.694758	0.00485843	0.0289259	-1.55064	-0.171521
214791	Sertad4	0.010405	0.187448	2.85962	1.43181e-05	0.000496417	4.33893	0.0817751	0.291007	0.0233904	0.318807	0.000605889	0.00950841	-1.46026	-0.188665
103135	Pan2	0.00154056	0.0883812	3.72694	1.44831e-05	0.00050128	4.33641	0.0577412	0.242343	0.0208341	0.304058	0.00215981	0.0185863	-0.797682	-0.312881
71884	Chit1	0.00342315	0.118887	3.36774	1.4518e-05	0.000501628	4.33588	9.76396e-05	0.0134258	8.10705e-05	0.0314613	0.78672	0.86273	0.0936941	1.73483
12014	Bach2	0.116785	0.458109	1.64748	1.46289e-05	0.000504599	4.3342	0.0178201	0.136387	0.0202211	0.299859	0.00418176	0.0266727	-1.29699	-0.425253
238276	Akap5	0.000563635	0.0559551	4.17819	1.48499e-05	0.000511347	4.3309	0.000338646	0.0213655	0.590793	0.855019	0.000650504	0.00993851	-1.64104	-0.172321
20568	Slpi	0.00477057	0.139184	3.2174	1.49082e-05	0.000511402	4.33004	0.415969	0.655542	0.074573	0.477678	5.11085e-06	0.000767712	0.150241	3.07117
104086	Cyp27a1	0.136564	0.481609	1.55824	1.49261e-05	0.000511402	4.32978	0.00810148	0.0920616	0.231996	0.649028	0.000407968	0.00782378	-1.84123	-0.171337
68477	Rmnd5a	0.0187124	0.232759	2.58383	1.49274e-05	0.000511402	4.32976	0.00626015	0.0812172	0.134347	0.556923	0.00135499	0.0144454	-1.17625	-0.158658
19383	Raly	0.0167885	0.223502	2.63537	1.49731e-05	0.000512101	4.32908	0.0102943	0.103787	0.328825	0.716762	0.000309098	0.00702875	0.122297	1.02756
16647	Kpna2	0.000163781	0.0269146	4.73777	1.50063e-05	0.000512369	4.3286	0.000840302	0.0319869	0.658996	0.884246	6.73915e-05	0.00325881	-0.0624989	1.22826
83397	Akap12	0.147358	0.495679	1.51404	1.50875e-05	0.000514052	4.32741	0.00599416	0.0796057	0.255954	0.667389	0.000354824	0.007454	-1.00928	-0.141419
231699	Oas1e	0.0404805	0.312923	2.20752	1.51065e-05	0.000514052	4.32713	0.000764803	0.030431	0.0179351	0.288445	0.039669	0.108841	0.458715	0.69796
69479	1700029J07Rik	0.0410231	0.313932	2.20084	1.5144e-05	0.000514464	4.32658	0.0427633	0.209631	0.00236292	0.110847	0.0135631	0.0537025	-0.817264	-0.319018
381903	Alg8	8.9014e-05	0.0193467	5.01783	1.51795e-05	0.000514804	4.32607	0.016471	0.131087	0.221578	0.642392	0.000781266	0.0108131	0.173676	0.831638
20741	Sptb	0.00337034	0.118067	3.37477	1.53108e-05	0.000518389	4.32417	6.46691e-05	0.0112958	0.266921	0.676184	0.0116917	0.0489986	-1.80313	-0.271423
73813	Fam83e	0.00263243	0.10926	3.4862	1.53972e-05	0.000520441	4.32293	0.041023	0.204809	0.266651	0.676016	3.93578e-05	0.00244782	0.800392	1.71708
66904	Pccb	0.126674	0.471249	1.60139	1.58639e-05	0.00053524	4.31634	0.0497238	0.225301	0.108663	0.528587	0.000151706	0.00493798	-1.39705	-0.285962
100504219	-	0.249109	0.602374	1.19099	1.58976e-05	0.00053524	4.31587	0.0110341	0.107125	0.91853	0.976965	3.51666e-06	0.000629047	-2.25554	-0.0157366
80291	Rilpl2	0.0471112	0.33282	2.13103	1.59145e-05	0.00053524	4.31564	0.00249419	0.052846	0.332709	0.72018	0.000757796	0.0107112	0.114632	0.973639
19331	Rab19	0.285918	0.633329	1.09974	1.59424e-05	0.00053529	4.31525	0.0962063	0.314409	0.00157355	0.0885964	0.0067942	0.0351762	0.235666	0.996521
243659	Styk1	0.0212086	0.246799	2.52399	1.59979e-05	0.000536263	4.31448	0.0323142	0.181334	0.0956616	0.513874	0.000372268	0.00751846	0.303246	1.13191
58859	Efemp2	0.0145144	0.212235	2.70409	1.60511e-05	0.000537155	4.31375	0.0340409	0.186223	0.0477297	0.41219	0.00168325	0.0160715	0.26038	0.85099
54215	Cd160	0.0703885	0.38338	1.92329	1.60989e-05	0.000537862	4.31309	0.000419337	0.0229704	0.600597	0.859095	0.000632196	0.00973234	0.0979565	1.24602
67705	1810058I24Rik	0.0353028	0.296528	2.27572	1.61304e-05	0.000538026	4.31266	0.00173358	0.0448669	0.126571	0.548762	0.00510429	0.0297157	-1.10598	-0.303691
11877	Arvcf	0.00139575	0.0844679	3.77122	1.62921e-05	0.000542524	4.31045	0.00596057	0.0793996	0.0122131	0.244577	0.0272362	0.084631	-0.463507	-0.373148
207278	Fchsd2	0.0225137	0.251837	2.4953	1.63602e-05	0.000543896	4.30953	0.00417128	0.0669691	0.166957	0.592991	0.00131376	0.0141771	-1.54156	-0.179271
18100	Mrpl40	0.000188461	0.0280101	4.67373	1.64637e-05	0.000546439	4.30813	0.0453053	0.215357	0.139383	0.563131	0.000321828	0.00712498	0.218477	1.02773
27360	Add3	0.16948	0.522528	1.43122	1.65296e-05	0.000547727	4.30725	0.000693172	0.0288888	0.293237	0.693227	0.00239841	0.0196032	-0.866141	-0.112944
23871	Ets1	0.113575	0.454052	1.66315	1.68333e-05	0.000556751	4.30322	0.0667845	0.262272	0.100447	0.520464	0.000195565	0.00563194	-2.10641	-0.201976
232023	Vopp1	0.061348	0.363779	1.99536	1.68571e-05	0.000556751	4.30291	0.0023785	0.0516338	0.691814	0.898403	0.000113921	0.00429606	-1.42976	-0.0433187
100383	Bsdc1	0.00148618	0.0865904	3.74306	1.7031e-05	0.00056158	4.30063	0.00147572	0.0415186	0.111769	0.532072	0.00840898	0.0399465	-0.726029	-0.368373
224792	Adgrf5	0.000822626	0.0670473	4.00836	1.71358e-05	0.000564113	4.29928	0.238174	0.495392	0.0100861	0.224139	0.000560495	0.00914389	-1.08698	-0.251052
230751	Oscp1	0.0458435	0.331059	2.14485	1.71811e-05	0.000564687	4.29869	0.0146232	0.123415	0.0196714	0.297396	0.00766842	0.0379276	0.322515	0.982329
69066	1810010H24Rik	0.109286	0.448345	1.6847	1.724e-05	0.000565701	4.29793	0.00308482	0.0586501	0.126444	0.548689	0.00343504	0.023871	-1.38491	-0.273962
107350	AW112010	4.86436e-05	0.013726	5.29894	1.73381e-05	0.000568	4.29667	0.00923382	0.0985965	0.0187065	0.292426	0.0162483	0.0601186	0.46659	0.568504
270906	Prr11	0.00294354	0.113681	3.43587	1.74059e-05	0.000569296	4.29581	0.0700972	0.269038	0.0686704	0.464937	0.000392906	0.00774055	0.247434	1.17635
15361	Hmga1	0.11615	0.457389	1.65054	1.74656e-05	0.000570326	4.29505	0.0393281	0.20059	0.176739	0.603877	0.000151424	0.00493798	0.149731	1.20797
17999	Nedd4	0.000952517	0.072036	3.94258	1.75002e-05	0.000570534	4.29461	0.00881041	0.096262	0.068321	0.463881	0.00149744	0.0151515	-1.17528	-0.242741
14132	Fcgrt	0.0267776	0.2671	2.4114	1.76081e-05	0.000573129	4.29324	0.019567	0.142418	0.274678	0.680818	0.000167972	0.00519145	-1.51898	-0.123752
234356	Csgalnact1	0.00322214	0.116137	3.39507	1.79701e-05	0.000583971	4.28873	0.0728804	0.274062	0.128737	0.551471	0.000117195	0.00435451	-1.49829	-0.266087
12183	Bpgm	0.00620576	0.154938	3.09756	1.80684e-05	0.000586222	4.28751	0.000246503	0.0189108	0.53317	0.827164	0.00166375	0.0160149	-2.21437	-0.0935042
56812	Dnajb2	0.0338241	0.290142	2.2969	1.82099e-05	0.000589865	4.28578	0.000264474	0.0194393	0.531306	0.826545	0.00224731	0.0190063	-1.21866	-0.0648508
69189	Mcemp1	0.336604	0.673842	0.98722	1.84415e-05	0.000596412	4.28297	0.099436	0.319387	0.00101171	0.0745721	0.0134716	0.0534447	0.17697	0.869827
26442	Psma5	0.000618672	0.0588723	4.13631	1.84733e-05	0.000596486	4.28259	0.0341475	0.186597	0.0832485	0.493727	0.000930242	0.0118585	0.212665	0.867161
192191	Med9	0.000128716	0.0234125	4.84804	1.85091e-05	0.000596688	4.28216	0.0132908	0.117518	0.433471	0.779101	0.000773183	0.0107915	0.081238	0.722422
100043292	Gm4340	0.00185336	0.0924989	3.64396	1.86888e-05	0.000601522	4.28001	0.000220014	0.0186732	0.775091	0.928788	0.000927614	0.0118507	0.0328142	1.21512
18987	Pou2f2	0.320357	0.661852	1.02189	1.87388e-05	0.000602172	4.27941	0.364025	0.612588	0.00267349	0.118196	0.000270511	0.00666809	0.0925136	0.971743
73442	Hspa12a	0.00444441	0.133683	3.24955	1.881e-05	0.000603503	4.27857	0.00206082	0.0484928	0.343275	0.72686	0.00104123	0.0125887	-1.26487	-0.295819
77592	4931406H21Rik	0.00543001	0.146528	3.15849	1.89003e-05	0.000605438	4.2775	0.0271377	0.165921	0.222441	0.643328	0.000273963	0.00672041	-1.14073	-0.194177
78252	Nxpe2	0.00138805	0.0842541	3.7737	1.91036e-05	0.000610144	4.27512	0.00200208	0.0479479	0.606441	0.861843	0.000406931	0.00782378	-1.2115	-0.143919
68114	Mum1	0.0253687	0.26145	2.43765	1.91076e-05	0.000610144	4.27507	0.0914396	0.306289	0.0682416	0.463497	0.000353956	0.00745263	-1.01295	-0.187754
15512	Hspa2	0.0012367	0.0792477	3.82548	1.92731e-05	0.00061446	4.27315	0.00461072	0.0703203	0.126677	0.548762	0.00390111	0.0256897	-0.766907	-0.25021
80838	Hist1h1a	0.0052401	0.144185	3.17471	1.98199e-05	0.000630896	4.26691	0.00411726	0.0664495	0.204621	0.629758	1.09275e-06	0.000292506	-0.281969	1.78652
70454	Cenpl	0.00172814	0.0909659	3.67537	1.99882e-05	0.00063485	4.26502	0.00212772	0.0490687	0.195584	0.621382	0.00351864	0.0242304	0.14512	0.832908
212032	Hk3	0.00471758	0.138801	3.22247	2.00069e-05	0.00063485	4.26481	0.0830515	0.292715	0.000205889	0.0442727	0.0302431	0.0905845	0.441796	0.880502
18300	Oit1	0.0037862	0.124846	3.32217	2.01477e-05	0.000638314	4.26325	0.0777892	0.283205	0.215975	0.638637	4.93955e-05	0.00277172	-1.68188	-0.344532
26440	Psma1	0.000247433	0.0344922	4.54994	2.04111e-05	0.000645649	4.26035	0.0345261	0.187592	0.1114	0.531446	0.000682712	0.0102268	0.202371	0.901831
432555	Gm5431	0.0580025	0.359026	2.02446	2.06678e-05	0.000652289	4.25755	0.00182148	0.0456794	0.00187016	0.0976786	0.111671	0.222604	0.405216	1.44021
69071	Tmem97	0.0343481	0.292205	2.2893	2.06856e-05	0.000652289	4.25736	0.00731509	0.0878028	0.277484	0.683255	8.57663e-08	9.85706e-05	-0.13791	2.39029
279029	Stkld1	6.75059e-05	0.0160084	5.14602	2.09347e-05	0.000658921	4.25468	0.168245	0.415835	0.0166964	0.281472	0.000857952	0.0113202	-1.12283	-0.260238
72248	1700014B07Rik	0.000105567	0.0209199	4.93916	2.09611e-05	0.000658921	4.2544	0.0787752	0.28556	0.00814326	0.201549	0.00546656	0.0309425	0.43209	0.69369
216767	Mrpl22	0.0380163	0.30493	2.23891	2.10375e-05	0.000659309	4.25359	0.0104953	0.104555	0.488173	0.809809	0.000150341	0.00493798	0.091054	1.03954
16194	Il6ra	0.00188944	0.0933772	3.63531	2.10387e-05	0.000659309	4.25357	0.0541831	0.234921	0.035811	0.37017	0.00162795	0.0158103	-0.826017	-0.218523
27007	Klrk1	0.247735	0.601715	1.19459	2.14513e-05	0.000671199	4.24922	0.000112063	0.0135637	1.59513e-05	0.0214806	0.807771	0.877919	-0.140022	1.42025
12509	Cd59a	0.0845409	0.407619	1.82552	2.16915e-05	0.000677665	4.24673	0.132808	0.370679	0.0609121	0.447956	0.000156224	0.00499644	-2.97882	-0.219948
75870	Tcam1	0.0350455	0.295279	2.27935	2.17543e-05	0.000678581	4.24608	9.44286e-05	0.0131633	0.0311668	0.357737	0.118522	0.231871	0.625689	0.883474
106389	Eaf2	0.00156875	0.0886155	3.7188	2.17966e-05	0.000678851	4.24564	0.0436996	0.212026	0.971755	0.990932	3.84075e-06	0.000669251	-0.00353281	1.72085
79235	Lrat	0.0535927	0.349281	2.06522	2.1958e-05	0.000682826	4.24399	0.0252538	0.160853	0.199713	0.624714	0.000246112	0.00636962	-1.5159	-0.350462
64136	Sdf2l1	0.0019144	0.0936941	3.62941	2.22067e-05	0.000688764	4.24146	0.000271246	0.0195811	0.793407	0.936147	0.00165997	0.0160005	0.0559543	0.766691
20672	Sox18	0.00105346	0.0740385	3.8974	2.22171e-05	0.000688764	4.24136	0.0624993	0.252508	0.239112	0.6547	3.67518e-05	0.00237075	-1.71792	-0.167399
320415	Gchfr	0.432545	0.741438	0.80281	2.25226e-05	0.000696716	4.23829	0.00150994	0.0418089	0.238197	0.654115	0.00269945	0.020826	-1.47389	-0.241302
360198	Hist1h3a	0.0112512	0.191815	2.82327	2.25425e-05	0.000696716	4.23809	0.0847885	0.294878	0.973167	0.991464	4.19282e-07	0.000161955	0.0120967	3.23254
22042	Tfrc	0.00132844	0.0819082	3.79339	2.29031e-05	0.000706779	4.23453	0.000664573	0.0282368	0.0446969	0.402432	0.029454	0.0891648	-0.923197	-0.683031
110082	Dnah5	0.00459646	0.13663	3.23428	2.29453e-05	0.000707001	4.23412	0.0119841	0.111562	0.00027005	0.0474653	0.138848	0.258857	-1.10763	-0.442302
100503842	2410022M11Rik	0.000139584	0.024345	4.81088	2.32734e-05	0.000716019	4.23092	0.00265376	0.0540207	0.0658768	0.458199	0.016735	0.0613575	-0.607698	-0.267533
70772	Ggnbp1	0.0918122	0.41879	1.78078	2.36751e-05	0.000727271	4.22707	0.434069	0.669862	0.00486341	0.157792	0.00037377	0.0075186	-1.95876	-0.0894202
69666	Psmg4	0.00428408	0.131802	3.26622	2.37317e-05	0.000727905	4.22654	0.0126634	0.114848	0.140416	0.564487	0.0020413	0.0179395	0.167142	0.791789
66656	Eef1d	0.00860108	0.172373	2.94772	2.38879e-05	0.000731584	4.22506	0.000556763	0.0256969	0.425158	0.775446	0.00208788	0.018155	0.318711	0.906015
16193	Il6	0.0154135	0.215636	2.67577	2.39385e-05	0.000732026	4.22458	0.00114867	0.0364086	0.044389	0.402014	0.0249652	0.0799718	0.696919	1.23084
69706	Lrr1	0.0337255	0.289666	2.29834	2.40473e-05	0.000733667	4.22356	0.0183862	0.138779	0.569552	0.844015	2.99434e-05	0.00215228	0.144331	2.35814
56264	Cpxm1	0.184995	0.540307	1.37826	2.40648e-05	0.000733667	4.2234	0.000256739	0.0190107	0.542201	0.831525	1.79902e-05	0.00164541	-0.153581	1.56582
14991	H2-M3	0.220514	0.57729	1.26921	2.44871e-05	0.000745418	4.21948	0.0120561	0.111784	0.00100738	0.0745721	0.0875374	0.187495	0.401589	0.678551
80794	Cblc	0.130594	0.476092	1.58396	2.45859e-05	0.000747301	4.21857	0.0245634	0.158704	0.751309	0.920096	6.403e-06	0.000874485	0.04315	2.32118
233315	Mtmr10	0.0279024	0.270661	2.39137	2.52544e-05	0.000766466	4.21251	0.139457	0.379131	0.0962108	0.514618	6.55999e-05	0.00323005	-2.53085	-0.212253
11303	Abca1	0.00926042	0.177318	2.91361	2.53072e-05	0.00076692	4.21204	0.00477046	0.0713627	0.512052	0.819746	0.000275469	0.00674098	-1.59613	-0.0962093
17221	Cd46	0.00122051	0.0785673	3.83139	2.55915e-05	0.000774335	4.20952	0.0099517	0.102316	0.0134581	0.255665	0.020038	0.0690202	-0.678072	-0.611315
30053	Reg3d	0.0357632	0.298206	2.26929	2.56668e-05	0.000774335	4.20886	0.267146	0.524305	0.0833444	0.493727	1.25669e-05	0.00130935	0.667115	2.27138
73991	Atl1	0.000525085	0.0541507	4.21006	2.567e-05	0.000774335	4.20883	0.00584741	0.0785862	0.11538	0.534385	0.00190236	0.0172047	-1.28943	-0.351554
24055	Sh3bp2	0.00646817	0.156576	3.07862	2.57052e-05	0.000774335	4.20852	0.00460414	0.0702996	0.101471	0.522824	0.00723227	0.0364281	0.214577	0.608207
666422	Gm8096	0.228673	0.584975	1.24613	2.6351e-05	0.000792608	4.20291	0.00921326	0.0985331	0.0343604	0.364745	0.0086352	0.0405659	0.351067	0.959351
224090	Tmem44	0.00157389	0.0886155	3.71733	2.64828e-05	0.000795388	4.20178	0.144739	0.385383	0.313773	0.705968	1.41161e-05	0.0014046	-1.68071	-0.169819
50930	Tnfsf14	0.140925	0.487697	1.54004	2.66393e-05	0.000798902	4.20044	0.0655582	0.259866	0.237736	0.653429	5.60813e-05	0.00299708	0.204941	1.45861
17216	Mcm2	0.214335	0.571768	1.28713	2.66805e-05	0.000798953	4.20009	0.00318426	0.0598321	0.0444798	0.402089	0.0112412	0.0478054	0.500052	0.70801
11810	Apobec1	0.0303222	0.279305	2.3507	2.70148e-05	0.000807766	4.19727	0.0330238	0.183127	0.0264598	0.336161	0.00423332	0.0268307	0.311023	0.781079
171543	Bmf	0.0537416	0.349511	2.06379	2.74118e-05	0.000818427	4.19397	0.015569	0.127785	0.620279	0.868139	3.7883e-05	0.00240559	-1.47753	-0.2188
209086	Samd9l	0.0566887	0.356518	2.0363	2.74738e-05	0.000819069	4.19345	0.00563706	0.0772556	0.008343	0.203949	0.0395025	0.108517	0.590891	0.670079
16523	Kcnj8	0.0446325	0.327343	2.15839	2.76107e-05	0.000821937	4.19233	0.0265329	0.16405	0.0200245	0.299411	0.00777121	0.0381425	-0.779066	-0.287381
16636	Klra5	0.00290439	0.113681	3.4419	2.79243e-05	0.000830051	4.18977	0.0881166	0.30065	0.155326	0.580548	0.000178684	0.00536661	0.314564	1.21671
237010	Klhl4	0.000976603	0.0723609	3.93138	2.80222e-05	0.000831736	4.18897	0.907182	0.957194	0.0069879	0.190037	3.27846e-05	0.00220158	-2.10765	-0.0220081
56198	Heyl	0.000161636	0.02678	4.74379	2.80849e-05	0.000832376	4.18846	0.0045343	0.0698034	0.0689922	0.46572	0.00746403	0.0372428	-0.778465	-0.405909
227693	Zer1	0.0289784	0.274489	2.37289	2.81856e-05	0.000834137	4.18765	0.0206781	0.145633	0.0552649	0.433813	0.00250338	0.0200161	-0.686872	-0.283716
67739	Slc48a1	0.000832326	0.0675655	4.0031	2.82878e-05	0.00083536	4.18683	0.00277828	0.0553533	0.452059	0.789262	0.000548656	0.00905304	-1.24677	-0.0840795
21354	Tap1	0.105948	0.442536	1.70197	2.83096e-05	0.00083536	4.18665	0.000199421	0.0182995	0.00149951	0.0861066	0.432581	0.575158	0.232538	0.966269
230098	Arhgef39	0.0144044	0.211999	2.70767	2.8529e-05	0.000840607	4.1849	0.00724603	0.0872848	0.0129733	0.250226	0.0280246	0.0862564	0.518595	0.714133
230770	Tmem39b	0.00644804	0.156467	3.08005	2.86225e-05	0.000842134	4.18416	0.303203	0.559388	0.0141715	0.262592	0.00054224	0.00902826	0.120551	0.972976
66730	4921531C22Rik	0.000694699	0.0605257	4.08424	2.87572e-05	0.000844869	4.18309	0.0255109	0.161007	0.0388437	0.382999	0.0064768	0.034316	-0.61096	-0.292594
18823	Plp1	0.0151142	0.214603	2.68502	2.90051e-05	0.000850914	4.18114	0.0232652	0.153931	0.0616897	0.448699	0.00253219	0.0201165	-1.13465	-0.286549
666661	Gm8221	0.000313133	0.0403144	4.44324	2.91312e-05	0.000853375	4.18015	0.0065317	0.0828264	0.687971	0.89658	1.4176e-05	0.0014046	-1.70138	0.117329
319176	Hist2h2ac	0.024921	0.26059	2.44627	2.93464e-05	0.000858436	4.17848	0.00344794	0.0620047	0.257732	0.668488	1.22268e-06	0.000312836	-0.189452	2.15026
73368	Col20a1	0.000139713	0.024345	4.81046	2.94853e-05	0.000861251	4.17741	0.00297301	0.05777	0.00865867	0.207613	0.0755188	0.16989	-0.622537	-0.422001
108058	Camk2d	0.14704	0.495275	1.5153	2.95563e-05	0.000862079	4.17686	0.112837	0.34053	0.104997	0.526937	9.16384e-05	0.00385601	0.180605	1.19749
13665	Eif2s1	0.000174283	0.0270983	4.70939	2.98171e-05	0.000868434	4.17486	0.00321952	0.0599761	0.982295	0.993914	0.000330718	0.0072128	0.00245886	0.899874
243621	Iqsec3	0.000166019	0.0270625	4.73157	3.03167e-05	0.000881715	4.17107	0.0670849	0.263007	0.153378	0.577406	0.00138611	0.0145771	-0.681349	-0.21986
229877	Rap1gds1	0.0284353	0.272465	2.38214	3.07646e-05	0.000893455	4.16773	0.0138308	0.119624	0.00881027	0.20848	0.0247919	0.0796059	-0.677325	-0.416892
71914	Antxr2	0.0213033	0.246935	2.52185	3.08252e-05	0.0008936	4.16728	0.0021676	0.0491582	0.866708	0.95919	0.000204689	0.00576236	-0.903501	-0.0232621
319594	Hif1an	0.00800577	0.169945	2.98077	3.0858e-05	0.0008936	4.16704	0.033647	0.184987	0.0717317	0.471192	0.000957499	0.012028	-1.74661	-0.294605
70381	Tecpr1	0.0863218	0.409871	1.81426	3.12293e-05	0.00090306	4.16431	0.0128219	0.115649	0.502506	0.815169	0.000137859	0.00476331	-1.23253	-0.0753883
72472	Slc16a10	0.135699	0.481144	1.56191	3.13943e-05	0.000905521	4.16311	0.00615586	0.0809322	0.116314	0.535794	0.0036933	0.0248725	-1.11842	-0.288457
20496	Slc12a2	0.00514935	0.143169	3.18266	3.14041e-05	0.000905521	4.16304	0.000617879	0.0271504	0.0663552	0.459171	0.0288191	0.087795	-0.761903	-0.288138
11600	Angpt1	0.00960731	0.181073	2.89659	3.19794e-05	0.000920799	4.15889	0.245645	0.502557	0.0137893	0.259113	0.000478588	0.00850809	-1.86225	-0.363777
18141	Nup50	0.000111085	0.0217995	4.91571	3.22032e-05	0.000925922	4.1573	0.00383422	0.0646921	0.393248	0.758635	0.00357517	0.0244303	0.0879371	0.601683
71988	Esco2	0.0584766	0.359485	2.02024	3.24171e-05	0.000930747	4.15579	0.00252791	0.0530721	0.0286757	0.347787	0.0293797	0.0890199	0.749915	1.12109
78801	Ak7	0.00128594	0.0807227	3.80797	3.25089e-05	0.000932059	4.15514	0.000288736	0.020173	0.900991	0.97251	0.000879817	0.0115173	0.0305395	1.25499
12125	Bcl2l11	0.00190547	0.0936941	3.63151	3.28221e-05	0.000939708	4.15295	0.0125915	0.114593	0.659961	0.884916	0.000184254	0.0054609	0.0940193	0.981305
66101	Ppih	0.000805874	0.0664863	4.01759	3.29814e-05	0.000941654	4.15184	0.0414787	0.205795	0.518035	0.821506	0.000179068	0.00537017	0.081101	0.940717
11796	Birc3	0.171714	0.526447	1.42336	3.30062e-05	0.000941654	4.15167	0.00914252	0.0981922	0.219071	0.640347	0.00103969	0.0125887	-1.14563	-0.149415
104886	Rab15	0.272057	0.620315	1.13301	3.30315e-05	0.000941654	4.15149	0.000368738	0.0220016	0.956232	0.98629	0.000342619	0.00729753	0.00931887	1.20535
16391	Irf9	0.0428146	0.320761	2.17936	3.30765e-05	0.000941654	4.15118	0.000251061	0.0189354	0.000345873	0.0521726	0.69846	0.798386	0.128583	0.812599
218138	Gmds	0.000649171	0.0589835	4.11469	3.31332e-05	0.000941944	4.15079	0.0219777	0.150322	0.188128	0.615023	0.00149993	0.0151515	0.302776	0.713869
78581	Utp23	0.00720688	0.164202	3.02908	3.31904e-05	0.000942242	4.15039	0.0833173	0.293075	0.0190873	0.294086	0.00219626	0.0187708	0.205716	1.04026
14066	F3	0.0175185	0.22725	2.61519	3.40522e-05	0.000965355	4.14452	0.102693	0.324888	0.130436	0.552166	0.000153143	0.0049607	-1.67592	-0.287369
108767	Pnrc1	0.00347206	0.11973	3.36133	3.43337e-05	0.000971972	4.14264	0.00102289	0.0350325	0.142085	0.5661	0.0136245	0.0538104	-0.73031	-0.180552
12630	Cfi	0.508909	0.792875	0.673928	3.44776e-05	0.00097468	4.14168	0.000910589	0.0331635	0.38119	0.75132	0.00284486	0.0214965	0.0984857	1.90656
21349	Tal1	0.0110289	0.190862	2.83255	3.46699e-05	0.000978748	4.1404	0.00151764	0.0419072	0.589041	0.854241	0.000795871	0.0109138	-1.25021	-0.0882008
12192	Zfp36l1	0.00611434	0.154294	3.10434	3.47421e-05	0.000979416	4.13992	0.00797418	0.0914092	0.231333	0.648714	0.00235898	0.01943	-0.740744	-0.208131
338523	Kdm7a	0.0254352	0.261674	2.43638	3.49087e-05	0.000982744	4.13883	0.00483156	0.0719058	0.458138	0.792498	0.000651876	0.00993962	-1.15074	-0.157309
18546	Pcp4	0.0110908	0.191606	2.82995	3.52342e-05	0.000990526	4.1367	0.000357308	0.0217941	0.687343	0.896337	0.00207334	0.0180948	-1.09098	-0.0999371
18028	Nfib	0.118212	0.459967	1.64063	3.54968e-05	0.000996525	4.13499	0.269152	0.526471	0.0138226	0.259113	0.000711957	0.0104153	-1.3447	-0.117628
20556	Slfn2	0.333367	0.671442	0.994033	3.56632e-05	0.000999807	4.13392	0.000708579	0.0292818	0.000398106	0.0562721	0.50077	0.636808	0.221203	1.12043
68157	6720475J19Rik	0.215637	0.573293	1.28332	3.59612e-05	0.00100652	4.13201	0.033343	0.184131	0.0675895	0.462448	0.00174095	0.0163841	-1.40833	-0.258114
270152	Jaml	0.245424	0.599628	1.20067	3.60893e-05	0.00100652	4.13119	0.000629455	0.0274206	0.0800461	0.487488	0.0396806	0.108843	0.298327	1.18853
320319	-	0.0308662	0.281162	2.34198	3.60966e-05	0.00100652	4.13114	0.00489066	0.0722096	0.28661	0.689263	0.00149633	0.0151515	-1.10586	-0.216557
19171	Psmb10	0.0344731	0.293021	2.2875	3.61019e-05	0.00100652	4.13111	0.00428265	0.0680543	0.00624778	0.177849	0.0888077	0.189214	0.435086	0.450885
66528	Smim5	0.0646931	0.372277	1.96765	3.65179e-05	0.00101672	4.12847	0.112294	0.339587	0.420298	0.772702	1.08184e-05	0.00119493	-2.44934	-0.0845471
59001	Pole3	0.000447087	0.04837	4.28247	3.66942e-05	0.00102022	4.12737	0.00377826	0.0641765	0.754756	0.921527	0.000408501	0.00782658	0.0412744	1.01001
56312	Nupr1	0.102609	0.436821	1.71973	3.69386e-05	0.0010256	4.12584	0.0644346	0.257395	0.0218005	0.310757	0.00159751	0.0156495	0.453695	1.46541
60530	Fignl1	0.0774052	0.396596	1.87284	3.72147e-05	0.00103185	4.12412	0.00126863	0.0383416	0.169457	0.594557	0.00784846	0.0383978	0.586972	1.23561
11815	Apod	0.020233	0.24163	2.54654	3.77241e-05	0.00104454	4.12099	3.41828e-06	0.00298071	0.157309	0.58217	0.152528	0.276358	0.514218	1.97599
13143	Dapk2	0.00239247	0.103998	3.52922	3.79033e-05	0.00104711	4.1199	0.0119566	0.111562	0.689599	0.897324	0.000220503	0.00599062	-1.02424	-0.0818014
14339	Aktip	0.000200563	0.028957	4.64538	3.79205e-05	0.00104711	4.1198	0.0222832	0.151013	0.0180101	0.288461	0.0141072	0.0549738	-0.610078	-0.353956
68187	Fam135a	0.0434137	0.323069	2.17236	3.83324e-05	0.00105704	4.11731	0.317679	0.572647	0.0066958	0.1854	0.000893963	0.0116128	-1.86125	-0.174377
230837	Asap3	0.177168	0.532426	1.40451	3.8526e-05	0.00106093	4.11615	0.00950646	0.10008	0.0220333	0.311627	0.0170657	0.0622314	0.3896	0.663775
66995	Zcchc18	0.436015	0.744518	0.796666	3.88635e-05	0.00106572	4.11413	0.000670269	0.0282842	0.267095	0.676349	0.00795588	0.0385702	0.242802	1.1013
20851	Stat5b	0.00788329	0.169514	2.98786	3.88799e-05	0.00106572	4.11404	0.0561564	0.239463	0.00228023	0.109219	0.0245297	0.0791217	-0.637792	-0.285719
12491	Cd36	0.00227205	0.1013	3.55245	3.88884e-05	0.00106572	4.11399	0.00251375	0.0530381	0.295844	0.694758	0.00116223	0.0133254	-1.89125	-0.394793
100340	Smpdl3b	0.000773455	0.0648707	4.03602	3.89108e-05	0.00106572	4.11385	0.00198307	0.0477757	0.075847	0.480846	0.0213388	0.0718889	0.445168	0.783609
54199	Ccrl2	0.00621896	0.154938	3.09659	3.91131e-05	0.00106982	4.11266	0.00186784	0.0463817	0.776234	0.929387	0.000495559	0.00864256	0.0407984	1.21636
20133	Rrm1	0.0117214	0.194472	2.80419	3.95815e-05	0.00108116	4.10991	0.128519	0.364254	0.482229	0.805779	2.39503e-05	0.00189105	0.144223	1.29787
68667	Trpm4	0.00064289	0.0588723	4.11905	3.99032e-05	0.00108848	4.10804	0.138488	0.37792	0.0230254	0.315748	0.00186433	0.0170135	-0.87743	-0.19347
17220	Mcm7	0.14787	0.496661	1.51201	4.00187e-05	0.00109016	4.10737	0.00475707	0.0712785	0.157628	0.582386	0.00351582	0.0242304	0.158889	0.829885
69632	Arhgef12	0.0433158	0.322602	2.1735	4.05441e-05	0.0011016	4.10436	0.0127801	0.115427	0.669108	0.888754	9.17941e-05	0.00385601	-1.86457	-0.0480568
56217	Mpp5	0.00910364	0.17597	2.9215	4.05478e-05	0.0011016	4.10434	0.0355652	0.189628	0.0814737	0.489545	0.00197589	0.0176339	-0.894809	-0.237788
11421	Ace	0.00549985	0.147438	3.15267	4.06876e-05	0.00110392	4.10354	0.0527262	0.23188	0.069913	0.468241	0.00113106	0.013109	0.616862	1.49643
14775	Gpx1	0.0877746	0.412794	1.80522	4.11152e-05	0.00111287	4.10112	0.00375922	0.0641146	0.0975782	0.516422	0.0110286	0.0473366	-0.94608	-0.188548
100503888	-	0.0374851	0.303293	2.24592	4.11579e-05	0.00111287	4.10088	0.00487093	0.0720761	0.0537702	0.431464	0.012632	0.0512085	-1.09187	-0.762129
11364	Acadm	0.0799492	0.401295	1.85555	4.11828e-05	0.00111287	4.10074	0.00467086	0.0708268	0.326683	0.715531	0.00154781	0.0153891	-1.81833	-0.114784
320870	E330013P08Rik	0.228506	0.584975	1.2466	4.14588e-05	0.0011188	4.0992	0.0037412	0.0641146	0.0878886	0.502828	0.0103114	0.0453361	-0.820768	-0.288234
230073	Ddx58	0.00447761	0.133968	3.24617	4.15606e-05	0.0011188	4.09863	0.000156963	0.016105	0.00368834	0.137324	0.431293	0.574052	0.196895	0.9636
74246	Gale	0.00507306	0.143015	3.18945	4.15683e-05	0.0011188	4.09859	0.00428096	0.0680543	0.624984	0.869731	0.000960352	0.0120385	0.0768696	0.787012
320407	Klri2	0.13352	0.478654	1.57123	4.17816e-05	0.00112305	4.0974	0.000244785	0.0189108	0.528302	0.825593	0.00454208	0.0277789	0.118676	1.14025
17087	Ly96	0.00504809	0.142561	3.19169	4.19411e-05	0.00112584	4.09652	0.192782	0.444626	0.0351496	0.367761	0.000982044	0.0121854	0.160336	0.851071
12661	Chl1	0.00398821	0.127755	3.29864	4.21715e-05	0.00113052	4.09525	7.90264e-05	0.0121012	0.663631	0.885937	0.000677015	0.0101517	-0.106542	1.3088
11787	Apbb2	0.00250779	0.106092	3.50803	4.29844e-05	0.00115079	4.09082	0.00236683	0.0516276	0.832512	0.948139	0.000321469	0.00712485	-1.35044	-0.024578
75785	Klhl24	0.000397931	0.0457011	4.33499	4.30974e-05	0.00115229	4.09021	0.00026805	0.0195599	0.461172	0.793415	0.00438527	0.0272141	-1.01626	-0.108864
227522	Rpp38	0.000157433	0.0262992	4.75583	4.3286e-05	0.00115483	4.0892	0.0151637	0.125719	0.115245	0.534348	0.00578168	0.031955	0.319705	0.622272
271221	Rubcnl	0.100914	0.434399	1.72893	4.33068e-05	0.00115483	4.08909	0.292938	0.550118	0.0295412	0.351796	0.000229742	0.00610221	-2.8438	-0.13913
12006	Axin2	0.00213439	0.0989506	3.58054	4.33925e-05	0.00115559	4.08863	0.0429368	0.209938	0.234641	0.649805	0.000467253	0.00844515	-1.07538	-0.295226
18768	Pkib	0.351099	0.685413	0.957266	4.35132e-05	0.00115728	4.08799	0.00791008	0.0912119	0.461059	0.793415	0.000193667	0.00562666	0.211399	1.05116
442803	A830005F24Rik	0.0288561	0.274342	2.37496	4.38786e-05	0.00116546	4.08605	0.0115321	0.109638	0.812034	0.942453	1.42721e-05	0.00140519	-0.092148	1.73742
245945	Rbm47	0.104765	0.440252	1.70821	4.40645e-05	0.00116886	4.08507	0.0456368	0.216133	0.690233	0.897324	1.1836e-05	0.00127256	0.0393386	2.04958
26446	Psmb3	0.000182118	0.0275928	4.68934	4.41606e-05	0.00116988	4.08456	0.003286	0.0603269	0.109609	0.530155	0.0171092	0.0623113	0.176424	0.506851
68339	Ccdc88c	0.183355	0.538452	1.38368	4.43591e-05	0.0011736	4.08352	0.0474562	0.220244	0.0556174	0.435429	0.00194747	0.0174268	-1.60771	-0.304802
17454	Mov10	0.00212942	0.098947	3.58159	4.44512e-05	0.0011745	4.08304	0.00981375	0.10172	0.00762524	0.195595	0.0495406	0.126627	0.434897	0.642731
244183	Trim30b	0.451218	0.754116	0.7701	4.46057e-05	0.00117704	4.08223	0.000219719	0.0186732	0.000654302	0.0664403	0.689616	0.791977	0.151005	1.07766
114663	Impa2	0.00037147	0.0444291	4.36604	4.48435e-05	0.00118178	4.08099	0.0019115	0.0469466	0.381502	0.751329	0.00644226	0.0342147	0.138761	0.5815
66098	Chchd6	0.000259319	0.0354163	4.52865	4.521e-05	0.00118988	4.0791	0.118256	0.348539	0.0984905	0.51682	0.00061495	0.00961498	0.222443	0.867568
67155	Smarca2	8.21494e-05	0.0184498	5.05495	4.52997e-05	0.00119069	4.07864	0.0843036	0.294259	0.0242997	0.324456	0.00669605	0.034903	-0.595511	-0.323198
268512	Slc26a11	0.000382543	0.0452183	4.35278	4.57522e-05	0.00119898	4.07633	4.25266e-05	0.00915441	0.635293	0.872826	0.0138678	0.0543976	-1.01858	-0.0733049
71876	Cenpu	0.0263306	0.266007	2.41959	4.57799e-05	0.00119898	4.07619	0.0614234	0.250038	0.032106	0.362452	0.00260862	0.0204293	0.336486	1.27295
52323	Klhl7	0.00117632	0.0774492	3.84793	4.57929e-05	0.00119898	4.07612	0.0499041	0.225774	0.0655278	0.457931	0.00101569	0.0124737	-1.70607	-0.346756
67134	Nop56	0.078433	0.398534	1.86579	4.60403e-05	0.00120382	4.07487	0.0647425	0.258114	0.138674	0.562243	0.00036066	0.007454	0.252054	1.18014
74748	Slamf8	0.0978025	0.42929	1.74618	4.61879e-05	0.00120382	4.07412	0.795636	0.902026	0.0207523	0.303685	2.29808e-05	0.00184894	0.0314587	1.85359
504186	Chrna10	0.00320832	0.116137	3.39701	4.61948e-05	0.00120382	4.07409	0.809431	0.909148	0.0493771	0.417445	1.62233e-05	0.00152521	0.0673392	1.61566
232560	Caprin2	0.000427608	0.048018	4.30255	4.62161e-05	0.00120382	4.07398	0.0292297	0.17234	0.029264	0.35085	0.00776487	0.0381425	-0.698052	-0.301778
52530	Nhp2	0.00823932	0.170106	2.96753	4.73037e-05	0.00123057	4.06856	0.0208864	0.146437	0.946	0.984222	4.73723e-05	0.00271892	0.00793205	1.22277
217342	Ube2o	0.0895164	0.416527	1.79456	4.76215e-05	0.00123724	4.067	0.000734059	0.0297942	0.240328	0.655786	0.00689426	0.0354409	-1.41359	-0.162975
18813	Pa2g4	0.000786673	0.0651681	4.02841	4.79124e-05	0.00124033	4.06558	0.00752184	0.0890278	0.652815	0.881409	1.47297e-05	0.0014321	-0.104454	1.82335
17057	Klrb1a	0.25474	0.605771	1.1764	4.79612e-05	0.00124033	4.06535	0.00056078	0.0257562	0.0596258	0.446616	0.0548222	0.135849	0.447832	0.854345
104776	Aldh6a1	0.119569	0.461055	1.63418	4.79619e-05	0.00124033	4.06534	0.033587	0.184733	0.237141	0.652483	0.000431703	0.00810215	-3.01326	-0.16398
67808	Tprgl	0.00203219	0.0970305	3.60259	4.79859e-05	0.00124033	4.06523	0.00142531	0.0407531	0.515781	0.820775	0.0047376	0.0285088	-0.582529	-0.0751798
97775	D930048N14Rik	0.00567583	0.150041	3.13831	4.92003e-05	0.0012701	4.05939	0.00354465	0.0627541	0.433074	0.779101	0.00163747	0.0158719	-1.02961	-0.210243
22436	Xdh	0.172638	0.527653	1.42013	4.95399e-05	0.00127723	4.05779	0.00108733	0.0360297	0.0475774	0.411587	0.0396167	0.108756	0.260211	0.864885
26412	Map4k2	0.150545	0.500407	1.5015	4.96901e-05	0.00127947	4.05708	0.00622177	0.0810166	0.556643	0.83658	0.000378466	0.00755175	-1.31619	-0.0557564
625599	Gml	0.0027526	0.11095	3.46609	5.03964e-05	0.00129601	4.05378	0.00454895	0.0698162	0.150329	0.574475	0.00597194	0.0326246	0.690312	1.04988
66259	Camk2n1	0.0521877	0.3457	2.07885	5.0594e-05	0.00129875	4.05287	0.0205564	0.145588	0.357802	0.735614	0.000350157	0.00739575	-1.72333	-0.120105
17858	Mx2	0.00640837	0.156467	3.08287	5.06315e-05	0.00129875	4.05269	4.20946e-06	0.00300963	0.000312752	0.0514581	0.593014	0.714722	-0.140966	2.45575
56619	Clec4e	0.0803287	0.401479	1.85301	5.15108e-05	0.00131963	4.04866	0.0509224	0.227619	0.527144	0.824949	2.37417e-05	0.00188192	0.296117	1.90669
70261	Chp2	0.0233691	0.254916	2.47734	5.17233e-05	0.0013234	4.0477	0.00274116	0.0549673	0.506063	0.816403	1.3846e-05	0.00138549	-2.85267	0.0646261
668421	Ighv14-2	0.576029	0.834521	0.569527	5.20822e-05	0.0013309	4.04608	0.00430776	0.0682923	0.0200811	0.299859	0.0363151	0.102491	-0.680143	-0.540248
380863	Tmem171	0.00178791	0.0916683	3.66011	5.22243e-05	0.00133284	4.04544	9.92638e-06	0.00501605	0.644887	0.877168	0.00287749	0.0215977	-0.15834	1.60322
18104	Nqo1	0.12032	0.46219	1.63063	5.23562e-05	0.00133452	4.04485	0.00469495	0.0710836	0.712264	0.906124	0.000280664	0.00680871	-1.94927	-0.0549242
14651	Hagh	0.0729326	0.388352	1.90451	5.25765e-05	0.0013377	4.04387	0.00175234	0.0448669	0.979968	0.99322	0.000216248	0.00592431	-1.94615	-0.0027974
83433	Trem2	0.0239131	0.258064	2.46623	5.26132e-05	0.0013377	4.0437	0.913799	0.960839	0.0583073	0.442543	8.26492e-06	0.00103455	0.0137251	1.74758
55984	Camkk1	0.0561242	0.355623	2.04147	5.31096e-05	0.00134862	4.0415	0.0422113	0.208	0.128138	0.551342	0.000723913	0.0104967	0.286826	1.24417
13209	Ddx6	0.0290843	0.274614	2.37111	5.32393e-05	0.00135007	4.04093	0.160899	0.406481	0.0296691	0.352608	0.00151328	0.015233	-0.862815	-0.18537
101602	AI467606	0.24933	0.602379	1.19041	5.33001e-05	0.00135007	4.04066	0.00552463	0.0764209	0.892627	0.969616	0.000111655	0.00427438	-2.29396	-0.0215767
100616095	Snhg18	0.137695	0.483369	1.55347	5.35858e-05	0.00135561	4.03941	0.0263389	0.16346	0.224919	0.644682	0.000671307	0.0100886	-1.08617	-0.134229
14940	Gzmc	0.00134912	0.0823859	3.78646	5.46921e-05	0.00138107	4.03461	0.00410297	0.0664495	0.242909	0.657828	0.00370869	0.0249381	0.600659	1.08647
11936	Fxyd2	0.0265626	0.266817	2.41532	5.47291e-05	0.00138107	4.03446	0.272509	0.529893	0.022859	0.314533	0.000545623	0.00903765	-1.33415	-0.241552
56488	Nxt1	0.00249354	0.106092	3.5106	5.48524e-05	0.00138246	4.03393	0.00649144	0.0826054	0.174119	0.599177	0.00861789	0.0405384	0.153724	0.560462
241230	St8sia6	0.109179	0.448089	1.68524	5.56418e-05	0.00140061	4.03057	0.0316291	0.17934	0.672828	0.890218	3.26045e-05	0.00220158	-2.25475	-0.0440781
107272	Psat1	0.285627	0.633115	1.10043	5.57347e-05	0.0014012	4.03018	0.0126392	0.114847	0.086883	0.500475	0.00306891	0.0223297	0.575744	0.961019
70727	Rasgef1a	0.215903	0.573503	1.28254	5.61545e-05	0.00141	4.02841	0.0236566	0.155604	0.14019	0.564363	0.0017938	0.0166548	-1.35172	-0.278022
20215	Sag	0.0002645	0.0358815	4.51968	5.63001e-05	0.0014119	4.0278	0.00399207	0.0657634	0.118974	0.540312	0.0101087	0.0448184	-0.700167	-0.220118
209683	Ttc28	0.0506742	0.342682	2.0939	5.66852e-05	0.00141974	4.0262	0.00462812	0.0703898	0.934619	0.981698	0.000146224	0.00486923	-1.69202	-0.0141452
13605	Ect2	0.00631346	0.155369	3.08969	5.67532e-05	0.00141974	4.02592	0.000412859	0.0229704	0.445772	0.785893	0.0080498	0.0388466	0.153118	0.884812
319293	A530099J19Rik	0.127579	0.472301	1.59732	5.70803e-05	0.00142591	4.02457	0.00326235	0.0601821	0.487986	0.809733	8.04452e-06	0.00102267	-1.97193	0.237459
101148	Bmt2	0.0129061	0.203965	2.7592	5.71407e-05	0.00142591	4.02432	0.0363913	0.191975	0.141623	0.565814	0.000773135	0.0107915	-1.39976	-0.202628
72147	Zbtb46	0.0185162	0.232032	2.58885	5.80434e-05	0.00144665	4.02063	0.856687	0.931888	0.022522	0.313083	7.58566e-05	0.00347685	-1.12143	-0.019892
99375	Cul4a	0.128661	0.473582	1.5925	5.88988e-05	0.00146443	4.01718	0.0293765	0.172362	0.122512	0.54356	0.00163359	0.0158444	-0.908465	-0.203665
71891	Cdadc1	0.0130378	0.204765	2.75445	5.8927e-05	0.00146443	4.01707	0.00153485	0.0421521	0.106306	0.526937	0.0248305	0.0796917	-0.565413	-0.254353
20200	S100a6	0.414515	0.729715	0.835247	5.89743e-05	0.00146443	4.01688	0.0923629	0.307853	0.0429799	0.395665	0.000946387	0.0120036	0.239242	0.925203
23795	Agr2	0.00225409	0.1013	3.55601	5.95077e-05	0.00147586	4.01475	0.199208	0.452169	0.000253978	0.0473588	0.0321468	0.0946379	0.232785	1.1219
108745	-	0.130548	0.476092	1.58416	5.97007e-05	0.00147884	4.01399	0.0289987	0.171439	0.0925756	0.509483	0.00207419	0.0180948	-0.796473	-0.229322
207592	Tbc1d16	0.0400222	0.311126	2.21322	5.99468e-05	0.00148311	4.01302	0.0875532	0.299799	0.21122	0.63485	0.000229446	0.00610221	-1.1292	-0.193775
21886	Tle2	0.000968487	0.0722362	3.93512	6.01598e-05	0.00148656	4.01218	0.0347681	0.188359	0.0340803	0.363419	0.00769166	0.0379759	-0.712169	-0.326218
26886	Cenph	0.0488413	0.338156	2.11269	6.0338e-05	0.00148787	4.01148	0.0001797	0.0172146	0.224409	0.644429	0.0321308	0.0946091	0.487119	1.28604
320678	Iffo1	0.125966	0.47029	1.60458	6.03599e-05	0.00148787	4.0114	0.0513167	0.228523	0.026044	0.333395	0.00378153	0.0252098	-0.630964	-0.293776
17217	Mcm4	0.053934	0.34971	2.06196	6.06576e-05	0.00149248	4.01024	0.0598708	0.246872	0.10402	0.525699	0.00107709	0.012799	0.247032	0.946693
66826	Taz	0.0131931	0.205657	2.7489	6.06985e-05	0.00149248	4.01008	0.0175477	0.135265	0.154525	0.579697	0.00325948	0.0231253	-0.808747	-0.221376
208440	Dip2c	0.0369327	0.301555	2.25331	6.07684e-05	0.00149248	4.00981	0.00851107	0.0945835	0.70789	0.904148	0.000225347	0.00604103	-1.606	-0.0473478
29871	Scmh1	0.000318759	0.0405225	4.43519	6.09769e-05	0.00149578	4.009	0.063818	0.25569	0.0315738	0.360362	0.00339661	0.0236907	-0.86442	-0.214974
109267	Ssc4d	0.0130946	0.205235	2.75241	6.18033e-05	0.00151422	4.00582	0.149902	0.392655	0.0704719	0.468538	0.000692879	0.0103009	0.219014	1.05006
71331	5430411C19Rik	0.0546195	0.3517	2.05546	6.20256e-05	0.00151782	4.00497	0.022024	0.150377	0.277233	0.683214	0.000781576	0.0108131	-1.16999	-0.184425
238406	Adam6a	0.000454834	0.0486107	4.27473	6.21563e-05	0.00151919	4.00447	0.244973	0.502063	0.0340571	0.363419	0.000778229	0.0108112	-1.10146	-0.13086
101772	Ano1	0.00310656	0.115005	3.41156	6.2647e-05	0.00152933	4.00261	0.00998504	0.102451	0.900637	0.972408	8.2385e-05	0.00365186	-1.80351	-0.033487
319603	A730009E18Rik	0.0610149	0.362742	1.99819	6.34919e-05	0.00154808	3.99944	0.0218294	0.149877	0.586814	0.853194	0.000124697	0.00451702	-1.33303	-0.0754785
219134	Shisa2	0.0553079	0.353629	2.04902	6.38095e-05	0.00155349	3.99826	0.00292548	0.0572992	0.617453	0.86737	0.000740293	0.0105948	-3.33141	-0.172579
53601	Pcdh12	0.00044593	0.04837	4.28364	6.38674e-05	0.00155349	3.99805	0.0563394	0.239896	0.351023	0.729887	0.000207458	0.00579993	-1.21324	-0.150434
14081	Acsl1	0.280653	0.629489	1.11224	6.40901e-05	0.00155703	3.99722	0.0039428	0.0654855	0.0640315	0.454576	0.0293072	0.0888667	-1.61759	-0.229081
15277	Hk2	0.114566	0.454622	1.65827	6.44109e-05	0.00156295	3.99604	0.00377145	0.0641146	0.00208435	0.104543	0.206333	0.341881	0.615024	0.741726
235504	Slc17a5	0.0854927	0.408816	1.81948	6.45825e-05	0.00156524	3.99541	0.0646235	0.257792	0.0129249	0.250128	0.0107285	0.0465652	-1.01211	-0.242667
27355	Pald1	0.000348836	0.0429941	4.39443	6.50556e-05	0.00157481	3.99368	0.206416	0.459984	0.0785458	0.484926	0.000522402	0.00888083	-0.938587	-0.203868
211389	Suox	0.227733	0.584635	1.24876	6.53404e-05	0.00157982	3.99264	0.0297745	0.173667	0.336734	0.722146	0.000236181	0.00617586	-1.27079	-0.108798
15519	Hsp90aa1	0.0256253	0.262393	2.43277	6.56529e-05	0.00158547	3.99151	0.0515389	0.229058	0.827191	0.946761	2.53106e-05	0.00192332	0.0243482	1.23808
110948	Hlcs	0.000224664	0.0319798	4.59377	6.57833e-05	0.00158673	3.99104	0.00432238	0.0683954	0.390743	0.756842	0.00351352	0.0242304	-0.712371	-0.132325
53603	Tslp	0.00214771	0.0993403	3.57775	6.66769e-05	0.00160636	3.98784	0.0144415	0.122444	0.471317	0.799691	0.000499204	0.00867619	-1.319	-0.228785
69169	Fcmr	0.562157	0.826211	0.590547	6.67979e-05	0.00160736	3.98741	0.0549471	0.236556	0.0240326	0.322129	0.00669219	0.034903	-1.26609	-0.254398
20871	Aurkc	0.0203562	0.242463	2.54364	6.71038e-05	0.00161258	3.98633	0.000366302	0.0220016	0.724611	0.91136	0.00348875	0.0241101	-0.713508	-0.0441061
72674	Adipor1	0.000312337	0.0403144	4.4444	6.71743e-05	0.00161258	3.98608	0.00627212	0.0812244	0.173672	0.599151	0.00551577	0.0310558	-0.808218	-0.275611
77044	Arid2	0.00646623	0.156576	3.07876	6.76283e-05	0.00162088	3.98448	0.0010259	0.0350325	0.369299	0.74386	0.00749796	0.037334	-0.806553	-0.120708
12257	Tspo	0.00109804	0.0758882	3.87881	6.76805e-05	0.00162088	3.9843	0.0011212	0.0363181	0.0953402	0.5136	0.0399584	0.109338	0.183389	0.736534
107734	Mrpl30	0.000252787	0.0349972	4.54022	6.78303e-05	0.00162255	3.98377	0.000842423	0.0320073	0.674606	0.890719	0.000750459	0.0106777	-0.0430569	0.824051
20437	Siah1a	0.00102034	0.0735711	3.91173	6.79752e-05	0.00162409	3.98326	0.0142726	0.121573	0.274782	0.680929	0.0015637	0.0154785	-1.00045	-0.350177
211496	4932415M13Rik	0.0359092	0.298206	2.26727	6.81353e-05	0.001626	3.98271	0.497368	0.718401	0.000118114	0.0356335	0.00836313	0.0398219	0.0859755	1.68602
74016	Phf19	0.0369764	0.301616	2.25272	6.84591e-05	0.00163028	3.98158	0.000152076	0.016054	0.78027	0.930566	0.000703759	0.0103833	-0.0470681	1.01224
69902	Mrto4	0.000182924	0.0275928	4.68732	6.85283e-05	0.00163028	3.98134	0.00268213	0.0544863	0.791863	0.935842	0.000831303	0.0111969	-0.0265684	0.73832
68591	Mocos	0.34816	0.683438	0.96327	6.85569e-05	0.00163028	3.98124	0.0207065	0.145681	0.0700521	0.468538	0.0042492	0.0268655	0.34093	0.920924
19204	Ptafr	0.00110506	0.0758882	3.87596	6.8818e-05	0.00163369	3.98034	0.0924424	0.307883	0.600466	0.858982	4.518e-05	0.0026518	0.128538	1.3502
269233	Fam171a1	0.000638597	0.0588723	4.12206	6.88988e-05	0.00163369	3.98006	0.0980595	0.317022	0.533805	0.827404	4.76177e-05	0.00271892	-1.34595	-0.12273
66934	Dsn1	0.0668558	0.377158	1.95041	6.90466e-05	0.00163369	3.97955	0.00669224	0.0836537	0.140009	0.564195	0.00702097	0.0359063	0.259082	1.22915
329908	Usp24	0.00146724	0.0865904	3.74881	6.90495e-05	0.00163369	3.97954	0.0914793	0.30629	0.00713851	0.191211	0.00386698	0.0255686	-1.10997	-0.213981
13602	Sparcl1	0.0513265	0.344066	2.08736	6.91043e-05	0.00163369	3.97935	0.192643	0.444558	0.300443	0.69768	2.48761e-05	0.0019208	-2.24218	-0.157677
671535	Parp10	0.000486205	0.0512774	4.24469	6.94778e-05	0.0016406	3.97807	0.000247927	0.0189108	0.176593	0.603667	0.0478187	0.123506	0.298867	1.00504
67112	Fgf22	0.000688957	0.0605257	4.08796	6.96493e-05	0.00164273	3.97748	0.501466	0.721689	0.0340443	0.363419	0.000308264	0.00702473	0.07636	1.06443
213006	Mfsd4a	0.00637914	0.156467	3.08496	6.9826e-05	0.00164498	3.97688	0.00614565	0.0809322	0.880295	0.965106	0.000197648	0.00566674	0.0411397	1.35427
213393	8430408G22Rik	0.268581	0.617193	1.14155	7.03855e-05	0.00165623	3.97498	0.047437	0.220221	0.00573958	0.172452	0.0247189	0.0794744	-1.34881	-0.293898
12359	Cat	0.253656	0.60492	1.17919	7.0744e-05	0.00166273	3.97377	0.0023309	0.0511004	0.449386	0.788424	0.00245307	0.019794	-1.29133	-0.074816
67877	Naa20	0.0111894	0.191815	2.82583	7.11528e-05	0.0016704	3.9724	0.00172547	0.0448669	0.963593	0.988684	0.000544781	0.00903765	-0.00498178	1.0561
14468	Gbp2b	0.0820606	0.40414	1.84156	7.15608e-05	0.00167704	3.97104	0.00149172	0.0415438	0.00257119	0.11575	0.279678	0.424187	0.661676	1.22431
16779	Lamb2	0.0468007	0.33239	2.13438	7.16017e-05	0.00167704	3.9709	0.0755568	0.279068	0.227898	0.646618	0.000283405	0.00680871	-1.35788	-0.210462
67239	Rpf2	0.008556	0.172373	2.95014	7.17783e-05	0.00167781	3.97031	0.00931717	0.0990132	0.339557	0.724188	0.00145764	0.0149136	0.0932384	1.02104
102448	Xylb	0.323947	0.66519	1.01412	7.18005e-05	0.00167781	3.97024	0.00842015	0.0940529	0.616306	0.866869	0.000372705	0.00751846	0.0525372	2.22121
70699	Nup205	0.00916496	0.176461	2.9184	7.21431e-05	0.00168387	3.96911	0.00358488	0.0627939	0.417094	0.771083	0.00348298	0.0241018	0.0939495	0.657702
15446	Hpgd	0.0105286	0.188204	2.85413	7.23428e-05	0.00168658	3.96845	0.00329663	0.0604672	0.388691	0.756127	9.79482e-06	0.00115106	-2.66733	0.107187
381067	Zfp229	0.0281063	0.271397	2.38782	7.24308e-05	0.00168669	3.96816	0.0168537	0.132451	0.302918	0.699926	0.000930473	0.0118585	-1.40192	-0.150298
69068	Tcim	0.00157121	0.0886155	3.7181	7.34664e-05	0.00170883	3.96477	0.00057994	0.0262245	0.74796	0.918947	0.0018652	0.0170135	-1.20637	-0.0485558
71183	Clec12b	0.000859416	0.0683913	3.98872	7.37459e-05	0.00171336	3.96387	0.121354	0.353267	0.0658879	0.458199	0.000910462	0.0117367	-1.36534	-0.274761
75452	Ascc2	0.00466129	0.137948	3.22792	7.49746e-05	0.00173991	3.95992	0.00100722	0.0350325	0.189834	0.616238	0.0275244	0.0851796	0.137935	0.585103
75552	Paqr9	0.15493	0.504957	1.4846	7.53661e-05	0.00174699	3.95868	0.00254773	0.0531447	0.483483	0.806836	0.00202896	0.0179011	-1.43258	-0.146593
18574	Pde1b	0.109719	0.449179	1.68249	7.54686e-05	0.00174736	3.95835	0.00307621	0.0585494	0.868104	0.959533	0.000118477	0.00437082	-1.91092	0.0366968
18538	Pcna	0.0698563	0.382036	1.9273	7.57378e-05	0.00175159	3.9575	0.0134665	0.118039	0.153522	0.577406	0.0042768	0.0269667	0.159696	1.09148
252903	Ap1s3	0.25975	0.610591	1.16363	7.58387e-05	0.00175192	3.95718	0.0715021	0.271668	0.167596	0.593558	0.000332167	0.0072128	0.22888	1.19799
20425	Shmt1	0.226626	0.583317	1.25186	7.59452e-05	0.00175237	3.95685	0.000906322	0.0330677	0.260223	0.669984	4.17267e-06	0.000700396	-0.133601	1.47778
112405	Egln1	0.00167417	0.0902399	3.68961	7.79107e-05	0.00179499	3.95074	0.237903	0.495184	0.0142479	0.263247	0.001718	0.0162453	-1.11922	-0.1915
60322	Chst7	0.00588724	0.152758	3.12163	7.79698e-05	0.00179499	3.95056	0.623104	0.801757	0.0345409	0.365919	0.000138225	0.00476783	-1.25482	-0.0603029
15965	Ifna2	0.000519945	0.0538956	4.21449	7.8182e-05	0.00179783	3.94991	0.000187704	0.0176461	0.792179	0.935879	0.00197599	0.0176339	-0.0628358	1.09565
93969	Klra22	0.372458	0.70032	0.914637	7.83272e-05	0.00179912	3.94946	0.000554006	0.0256969	0.000532255	0.0615046	0.671889	0.778191	0.165221	1.60784
320099	BC106179	0.0857283	0.409071	1.81799	7.84367e-05	0.00179959	3.94913	0.000102096	0.0135637	0.30306	0.699926	0.0397796	0.108996	-0.924764	-0.266099
16950	Loxl3	0.00050525	0.0526424	4.22739	7.85637e-05	0.00180046	3.94874	0.0644948	0.257432	0.0731231	0.473539	0.00485646	0.0289259	0.310171	0.557959
17533	Mrc1	0.000377739	0.0449132	4.35848	7.88211e-05	0.00180432	3.94796	3.21552e-06	0.00298071	0.0290629	0.34988	4.2122e-05	0.00253396	-2.66728	0.34143
71918	Zcchc24	0.0722004	0.387291	1.90985	7.94403e-05	0.00181643	3.94608	0.270796	0.527959	0.201817	0.626819	4.26168e-05	0.00254856	-1.46072	-0.149234
320378	9630023C09Rik	0.364899	0.694899	0.929529	7.9659e-05	0.00181938	3.94542	0.00188892	0.0467328	0.963689	0.988684	0.000358432	0.007454	-2.09054	0.00931247
17764	Mtf1	0.000630985	0.0588723	4.12745	8.00493e-05	0.00182573	3.94425	0.0132688	0.117467	0.00751488	0.194492	0.0395282	0.108566	0.335198	0.561358
225207	Zfp521	0.0546697	0.3517	2.05499	8.01178e-05	0.00182573	3.94405	0.140545	0.380101	0.348405	0.728604	3.83524e-05	0.00241762	-2.44837	-0.120727
19076	Prim2	0.0653465	0.37386	1.96239	8.05261e-05	0.00183297	3.94283	0.00183105	0.0458057	0.152825	0.577406	0.0219899	0.0734063	0.173959	0.593988
238130	Dock4	0.0331041	0.287305	2.30752	8.098e-05	0.00184016	3.94148	0.230461	0.486915	0.0563857	0.437642	0.000506202	0.00874518	-1.32358	-0.150613
384261	Gm5296	0.00164164	0.0898054	3.69842	8.10243e-05	0.00184016	3.94135	0.00722586	0.08722	0.052403	0.426819	0.0199716	0.0688788	-0.618479	-0.421578
108121	U2af1	0.000241089	0.0340778	4.56172	8.2239e-05	0.00186565	3.93778	0.000941752	0.0337511	0.694601	0.899709	0.00665861	0.034859	0.0393805	0.570668
237052	Tceal1	0.00113905	0.0764906	3.86237	8.23876e-05	0.00186693	3.93735	0.00734821	0.0880957	0.156546	0.581903	0.00360063	0.0245711	-1.39967	-0.239171
15002	H2-Ob	0.300862	0.646187	1.06517	8.24934e-05	0.00186723	3.93704	0.000278981	0.0198558	0.954796	0.98629	0.00144846	0.0148768	-1.37072	0.0134652
16580	Kifc5b	0.0706372	0.384331	1.92143	8.26675e-05	0.00186908	3.93653	0.000419263	0.0229704	0.0259661	0.33324	0.16373	0.290229	0.73289	1.18979
17341	Bhlha15	0.0171539	0.225151	2.62516	8.34947e-05	0.00188567	3.93414	0.0476729	0.220759	0.271826	0.678318	2.09341e-07	0.000137803	-0.414821	2.70206
70750	Kdsr	0.0626558	0.366946	1.98437	8.37709e-05	0.0018898	3.93335	0.0463332	0.218103	0.069072	0.46572	0.00335176	0.0235322	-0.796991	-0.254663
72040	Cdhr5	0.16514	0.517356	1.44674	8.38711e-05	0.00188995	3.93306	0.0947313	0.31207	0.34426	0.727459	6.84475e-05	0.0032636	0.139014	1.95111
12953	Cry2	0.148695	0.497448	1.50875	8.4387e-05	0.00189761	3.93159	0.0615197	0.250152	0.0582076	0.442146	0.00225784	0.0190513	-0.742103	-0.231401
76044	Ncapg2	0.0931648	0.42118	1.7728	8.43986e-05	0.00189761	3.93155	0.135232	0.373909	0.00285404	0.120176	0.0136429	0.0538584	0.288376	0.94214
16149	Cd74	0.480572	0.772542	0.720312	8.5108e-05	0.00191143	3.92954	0.00572319	0.0778177	0.0223345	0.312474	0.0723185	0.165191	-0.925968	-0.32236
217069	Trim25	0.0156664	0.216745	2.66809	8.75611e-05	0.00196255	3.9227	0.000434017	0.023294	0.0107362	0.231356	0.316018	0.462305	0.271092	0.896093
78771	Mctp1	0.116933	0.458109	1.64676	8.75782e-05	0.00196255	3.92266	0.0109774	0.106742	0.4729	0.80058	0.000557002	0.00910159	-1.03586	-0.121138
56338	Txnip	0.0123557	0.199082	2.77959	8.77053e-05	0.00196322	3.92231	0.00810996	0.0920616	0.716849	0.907654	0.000406232	0.00782015	-1.42533	-0.101683
223455	March6	0.0377491	0.304115	2.24242	8.79746e-05	0.00196707	3.92157	0.143474	0.384008	0.0307919	0.356609	0.00166698	0.0160222	-1.64303	-0.197721
76478	Haus8	0.264478	0.614047	1.15174	8.8113e-05	0.00196799	3.92119	0.0119526	0.111562	0.0310564	0.357163	0.0209835	0.071045	0.304918	0.530558
26357	Abcg2	0.114249	0.45444	1.65983	8.88277e-05	0.00198176	3.91924	0.00347672	0.06228	0.767389	0.925657	0.000654511	0.00993962	-1.17129	-0.0283106
237782	Smcr8	0.0344977	0.293067	2.28715	8.91701e-05	0.0019872	3.91832	0.0255077	0.161007	0.897338	0.971458	2.10712e-05	0.00178206	-0.0311651	1.77015
14687	Gnaz	0.177782	0.532846	1.40242	8.98117e-05	0.00199873	3.91659	0.00404633	0.0662255	0.282417	0.68746	0.00461214	0.0280292	-1.07751	-0.253285
12578	Cdkn2a	0.00422505	0.130701	3.27251	8.9885e-05	0.00199873	3.91639	0.00654838	0.0828819	0.736317	0.915831	0.000553164	0.00907204	0.0428365	1.23921
104759	Pld4	0.220126	0.576956	1.27032	9.02799e-05	0.00200531	3.91533	0.450689	0.683157	0.000594096	0.0635831	0.00750263	0.037334	0.0881549	0.846922
69864	1810065E05Rik	0.0199247	0.23944	2.55388	9.08393e-05	0.00201552	3.91384	4.13343e-07	0.00167098	0.59688	0.857968	0.0152289	0.0577981	-0.10822	2.66435
14134	Fcnb	0.00246682	0.105747	3.51545	9.15172e-05	0.0020283	3.91205	0.010101	0.102909	0.783666	0.932218	0.000308016	0.00702473	-1.35425	-0.0832537
230971	Megf6	0.0131763	0.205657	2.7495	9.16476e-05	0.0020283	3.9117	0.0801763	0.288569	0.118885	0.540312	0.00101927	0.0125015	-1.01432	-0.171996
74580	Pyroxd2	0.0359519	0.298239	2.26668	9.17167e-05	0.0020283	3.91152	0.00302788	0.058122	0.554387	0.836475	6.44057e-05	0.0031883	-1.49217	0.111905
56464	Ctsf	0.218793	0.575633	1.27416	9.26357e-05	0.00204639	3.90911	0.000372668	0.0220016	0.117851	0.538819	0.0612999	0.146987	-0.826486	-0.235778
209488	Hsh2d	0.458728	0.757587	0.757181	9.29621e-05	0.00205136	3.90826	0.000862381	0.0324002	0.00818989	0.201881	0.232792	0.371501	0.365272	0.989609
19224	Ptgs1	0.00384641	0.125605	3.31503	9.36545e-05	0.00206438	3.90647	0.548953	0.754111	0.00137535	0.0824925	0.00402359	0.0260642	0.0824473	0.893172
75507	Pou5f2	0.0824214	0.405053	1.8392	9.37892e-05	0.0020651	3.90612	0.0535127	0.233366	0.161194	0.586959	0.00118558	0.0134253	-1.30622	-0.161027
16551	Kif11	0.0146348	0.212235	2.7002	9.41134e-05	0.00206807	3.90529	0.0221482	0.150683	0.799454	0.938134	9.22842e-05	0.00386199	0.0558071	1.42712
77590	Chst15	0.0674826	0.378791	1.94551	9.41286e-05	0.00206807	3.90525	0.0025681	0.0533051	0.13323	0.554911	0.0257449	0.0816158	-0.761243	-0.165471
12862	Cox6a2	0.0903734	0.417098	1.78938	9.46291e-05	0.00207681	3.90397	0.00251094	0.053034	0.0330483	0.363329	0.0534378	0.133252	-2.1726	-0.350507
76482	3110002H16Rik	0.00218857	0.100449	3.56928	9.51174e-05	0.00208486	3.90272	0.134053	0.371997	0.0679827	0.463411	0.00131782	0.0142064	-0.864293	-0.177046
17828	Bloc1s5	0.0973401	0.428399	1.74879	9.52318e-05	0.00208486	3.90243	0.0690699	0.266994	0.0616051	0.448253	0.00376954	0.0251548	-1.21242	-0.205073
50758	Fbxl17	0.0368823	0.301456	2.25399	9.53056e-05	0.00208486	3.90224	0.0590938	0.24537	0.0346201	0.366121	0.00628859	0.0337255	-1.1623	-0.357242
12260	C1qb	0.00282727	0.112054	3.45403	9.55541e-05	0.00208804	3.90161	0.476891	0.702376	0.00181411	0.0962313	0.00512028	0.0297745	0.116857	0.874241
18103	Nme2	0.000940263	0.071719	3.94839	9.57225e-05	0.00208946	3.90119	0.0241716	0.157556	0.247543	0.660801	0.00428809	0.0269848	0.154062	0.59309
107250	Kazald1	0.400761	0.719669	0.860603	9.59144e-05	0.00209139	3.9007	0.0160395	0.129669	0.0255889	0.33092	0.0259254	0.0819995	-0.999918	-0.370039
78808	Stxbp5	0.00137408	0.0836575	3.77824	9.60614e-05	0.00209234	3.90033	0.00663513	0.0834573	0.796032	0.936947	0.000294931	0.00690559	-1.33009	-0.0776581
77358	9430069I07Rik	0.0043728	0.132423	3.25692	9.63787e-05	0.00209699	3.89953	0.208563	0.463058	0.297926	0.696022	0.000112892	0.0042937	0.215489	1.12608
66269	Tmed6	0.0569103	0.357134	2.03429	9.73147e-05	0.00211505	3.89719	0.0599683	0.246922	0.135088	0.557964	0.000571834	0.0092188	0.624967	2.98108
668139	Gm8995	0.206927	0.564536	1.30916	9.74183e-05	0.00211505	3.89693	0.0117291	0.110579	0.622149	0.86875	0.000313495	0.00704858	0.103009	1.56903
18213	Ntrk3	0.00393976	0.127008	3.30418	9.77623e-05	0.00212022	3.89608	0.00830217	0.0932288	0.939807	0.982762	0.000189738	0.00556629	-1.24379	0.0346098
14916	Guca2b	0.0732015	0.389021	1.90255	9.7866e-05	0.00212022	3.89582	0.0581118	0.243091	0.193624	0.620016	0.000500618	0.00868583	0.304356	1.10035
64138	Ctsz	0.0134448	0.206919	2.74004	9.81348e-05	0.00212206	3.89516	0.0290769	0.171801	0.0603405	0.447865	0.0122517	0.0503234	0.235883	0.580222
20621	Snn	0.231416	0.587807	1.23852	9.81609e-05	0.00212206	3.89509	0.0508945	0.227545	0.227823	0.646607	0.000686308	0.010253	-2.0587	-0.170429
234353	Psd3	0.0915983	0.41879	1.78205	9.94736e-05	0.00214814	3.89187	0.0164296	0.131087	0.403662	0.763854	0.000960675	0.0120385	-1.67919	-0.0972175
56452	Orc6	0.0194272	0.236841	2.56596	0.000100025	0.00215774	3.89053	0.00174033	0.0448669	0.524367	0.823642	0.00433121	0.0271295	0.0708215	0.932038
17872	Ppp1r15a	0.00716169	0.164009	3.03196	0.000100724	0.0021705	3.88884	0.00192474	0.0470561	0.480566	0.804845	0.000177134	0.00534395	-0.90784	0.0839866
225182	Rbbp8	0.0137447	0.208888	2.72969	0.000101044	0.00217508	3.88807	0.00575364	0.0780114	0.267746	0.676571	0.00538741	0.0307095	0.384723	1.02136
381217	Fam189a2	0.00492708	0.141064	3.20273	0.000101158	0.00217522	3.8878	0.53158	0.74324	0.00497654	0.159612	0.00153123	0.0153297	-1.20659	-0.162673
68750	Rreb1	0.00147512	0.0865904	3.74641	0.000101479	0.00217981	3.88703	0.271678	0.528835	0.0237996	0.321519	0.00389854	0.0256897	-0.627197	-0.156693
13813	Eomes	0.194874	0.551279	1.34637	0.000101933	0.00218549	3.88594	0.00121074	0.0375478	0.473845	0.800731	0.00518739	0.0299836	0.175259	1.62321
19184	Psmc5	0.000763082	0.0648077	4.04208	0.00010196	0.00218549	3.88588	0.0611586	0.249491	0.0438267	0.400008	0.0122082	0.0502165	0.282893	0.476942
109082	Fbxw17	0.130273	0.475913	1.58537	0.000102459	0.00219236	3.88469	0.0110857	0.10747	0.00101052	0.0745721	0.228863	0.367376	0.260332	0.636601
216190	Appl2	0.000621904	0.0588723	4.13397	0.000102498	0.00219236	3.8846	0.0120149	0.111607	0.251142	0.663555	0.00272817	0.0209426	-0.948879	-0.144221
56195	Ptbp2	0.0315112	0.282957	2.33181	0.00010266	0.00219352	3.88422	0.022472	0.151698	0.202635	0.627564	0.00224124	0.0189867	-1.09803	-0.211866
71713	Cdc40	0.0057029	0.150241	3.13614	0.000103275	0.00220432	3.88277	0.132222	0.369785	0.0110378	0.233853	0.00963845	0.0436038	-0.643034	-0.172484
227696	Phyhd1	0.189497	0.546639	1.36356	0.000103758	0.00221231	3.88163	0.0195641	0.142418	0.164667	0.590872	0.0030872	0.0223982	-0.793714	-0.146516
15267	Hist2h2aa1	0.0214326	0.247554	2.51895	0.0001043	0.00222152	3.88036	0.0184966	0.139038	0.497061	0.813012	0.000493173	0.00863074	-0.981795	-0.212322
319565	Syne2	0.00671147	0.159975	3.06172	0.000104787	0.00222953	3.87923	0.138087	0.377489	0.100086	0.519576	0.000937622	0.0119346	-1.03726	-0.202937
16768	Lag3	0.261872	0.612102	1.15827	0.000105464	0.00224159	3.87766	7.45719e-05	0.0116847	0.471927	0.800256	0.0305563	0.0911099	0.2092	0.997953
70993	Prss54	0.00822288	0.170106	2.96845	0.000105788	0.0022461	3.87692	0.159122	0.404857	0.141935	0.565883	0.000521315	0.00888083	0.187435	1.02479
16410	Itgav	0.000361325	0.0437333	4.37854	0.000106184	0.00225214	3.87601	0.0774635	0.282548	0.143024	0.566505	0.00146029	0.0149225	-0.972147	-0.35106
216892	Spns2	0.00180641	0.0916683	3.65549	0.000106539	0.0022573	3.8752	0.000174175	0.0170078	0.573277	0.846523	0.0196247	0.0681325	-0.769479	-0.105455
142682	Zcchc14	0.0288656	0.274342	2.3748	0.000106688	0.00225809	3.87486	0.195231	0.447422	0.230302	0.648074	8.83084e-05	0.00380592	-1.90382	-0.187482
14357	Dtx1	0.577679	0.835545	0.567044	0.000107095	0.00226435	3.87393	0.279112	0.535751	0.0202349	0.299859	0.00111272	0.0130136	0.113367	1.0901
12773	Ccr4	0.00115944	0.0765876	3.85441	0.000107225	0.00226471	3.87363	0.230963	0.487409	0.00735601	0.193602	0.0066995	0.0349103	0.375774	0.839482
15404	Hoxa7	0.0901116	0.417075	1.79096	0.000107978	0.00227825	3.87193	0.0219995	0.15033	0.158174	0.582386	0.00288799	0.0216313	-1.108	-0.302369
21877	Tk1	0.00273271	0.110822	3.46936	0.000108517	0.00228722	3.87071	0.000933981	0.0335917	0.713491	0.906501	0.00234969	0.0194013	0.0663528	1.2586
353499	Tmc4	0.000274981	0.0368092	4.50207	0.000109127	0.00229769	3.86935	0.00502229	0.0728257	0.276029	0.681967	0.0141811	0.0551343	-0.499673	-0.193024
13590	Lefty1	0.00102642	0.0735711	3.90906	0.000109686	0.00230705	3.8681	0.17032	0.41841	0.142711	0.566505	0.000260902	0.00655923	-1.42035	-0.22023
73158	Larp1	0.00172544	0.0909659	3.67608	0.000109808	0.00230722	3.86783	0.0117009	0.110467	0.945638	0.98405	0.000773606	0.0107915	0.0101232	0.744001
224697	Adamts10	0.191865	0.548075	1.35594	0.00011097	0.00232816	3.86526	0.0114175	0.109217	0.322098	0.712476	0.00221851	0.0188953	-1.0596	-0.154123
14465	Gata6	0.0170635	0.224596	2.62767	0.000111035	0.00232816	3.86512	0.0107552	0.105737	0.38926	0.756331	0.0014178	0.0147115	-1.34739	-0.145756
70377	Derl3	0.033169	0.287375	2.30656	0.00011146	0.00233263	3.86419	0.0259658	0.162411	0.298074	0.696207	7.15737e-07	0.000233342	-0.407461	2.63403
109113	Uhrf2	0.0247253	0.260435	2.45009	0.000111479	0.00233263	3.86415	0.0250129	0.160097	0.096838	0.515373	0.00834412	0.0397876	-0.703104	-0.216979
66812	Ppcdc	0.0764387	0.395125	1.87954	0.000112295	0.00234728	3.86236	0.0100651	0.102817	0.0211551	0.306529	0.0509949	0.129071	-0.842701	-0.308033
103743	Tmem98	0.0586122	0.359862	2.01904	0.000112485	0.00234807	3.86195	0.0372601	0.194459	0.120544	0.541628	0.00327138	0.0231771	-1.05712	-0.233943
12577	Cdkn1c	0.0219224	0.249427	2.5081	0.000112565	0.00234807	3.86178	0.00160108	0.0432796	0.252719	0.664792	0.00951802	0.0432351	-1.86275	-0.125426
171486	Cd99l2	0.00147837	0.0865904	3.74542	0.000112703	0.00234852	3.86148	0.00405875	0.066375	0.381069	0.75132	0.00672421	0.0349726	-0.686131	-0.190644
319285	A430061O12Rik	0.0275573	0.269447	2.39743	0.000113129	0.00235304	3.86056	0.274113	0.531683	0.0830775	0.493605	0.00029598	0.00690559	-1.3965	-0.165631
218454	Lhfpl2	0.108127	0.446222	1.69064	0.000113263	0.00235304	3.86027	0.123446	0.356255	0.0394632	0.385347	0.00279807	0.0212537	-1.59336	-0.276705
18968	Pola1	0.00744606	0.1668	3.01409	0.000113269	0.00235304	3.86025	0.0121225	0.112246	0.5338	0.827404	0.000690269	0.010297	0.106044	1.42237
50927	Nasp	0.0290629	0.274614	2.37147	0.000113815	0.00236195	3.85908	0.00110609	0.0362357	0.142147	0.5661	0.0449474	0.118467	0.186435	0.598523
27225	Ddx24	0.0260784	0.265019	2.42426	0.00011404	0.00236321	3.8586	0.0232301	0.1539	0.336092	0.721614	0.0012877	0.0140533	0.105836	0.794702
21356	Tapbp	0.0267763	0.2671	2.41143	0.000114152	0.00236321	3.85836	0.00651959	0.0827766	0.0188992	0.293627	0.0843875	0.183116	0.345163	0.482109
67378	Bbs2	0.0139255	0.210128	2.72356	0.000114226	0.00236321	3.8582	0.0249771	0.16002	0.0996638	0.519283	0.00591575	0.0324052	-0.953087	-0.238689
20411	Sorbs1	0.0577248	0.358902	2.02694	0.000114359	0.00236355	3.85791	0.00432441	0.0683954	0.548812	0.834473	0.00188028	0.0170993	-1.5506	-0.089799
107569	Nt5c3	0.00591795	0.153162	3.11925	0.000114666	0.00236746	3.85726	0.0235111	0.155012	0.121202	0.541982	0.00412714	0.0264613	0.193273	0.899318
12448	Ccne2	0.0036238	0.121674	3.342	0.000115099	0.00237277	3.85634	0.00287486	0.0566921	0.816182	0.943522	0.000921957	0.0118021	0.0880586	1.64994
231668	Vsig10	0.032902	0.286854	2.31055	0.000115158	0.00237277	3.85621	0.173761	0.422399	0.596077	0.857759	2.49937e-05	0.0019208	-1.29461	-0.105359
214742	Rcor3	0.00219729	0.100484	3.56749	0.000115349	0.00237428	3.85581	0.111009	0.337924	0.0534885	0.429817	0.00193442	0.0173857	-0.988001	-0.239669
11804	Aplp2	0.037596	0.303494	2.24445	0.000115689	0.00237886	3.85509	0.0871621	0.298823	0.222737	0.643541	0.00043657	0.0081256	-1.51656	-0.132414
50878	Stag3	0.014661	0.212235	2.69936	0.000116551	0.00239395	3.85327	0.00434954	0.0685725	0.0227542	0.313731	0.0718571	0.16449	0.688591	1.27624
20460	Stil	0.117758	0.459418	1.6428	0.00011666	0.00239395	3.85304	0.000175608	0.0170306	0.0184049	0.290572	0.333887	0.480556	0.599017	0.854194
26416	Mapk14	0.00864427	0.172468	2.94541	0.000117726	0.00241338	3.85081	0.00522424	0.0740785	0.207198	0.63169	0.00805088	0.0388466	-0.784096	-0.146151
71701	Pnpt1	0.00291187	0.113681	3.44074	0.000119884	0.00245513	3.84636	0.00265386	0.0540207	0.194966	0.621066	0.0196556	0.0681617	0.246329	0.661665
108950	1700049L16Rik	0.000657658	0.0590811	4.10885	0.000121402	0.00248371	3.84328	0.0307037	0.17682	0.413387	0.768906	0.00132994	0.0142611	0.160187	0.839533
12051	Bcl3	0.0356537	0.297797	2.27082	0.000121807	0.00248946	3.84246	0.0225815	0.15177	0.324257	0.714356	0.00149069	0.0151501	0.105999	0.937083
18606	Enpp2	0.00347705	0.11973	3.36068	0.000122315	0.00249734	3.84144	0.0141596	0.12112	0.968026	0.989767	0.000692816	0.0103009	-0.748303	0.00862544
242642	Hpdl	0.00181837	0.0916683	3.65252	0.00012249	0.00249838	3.84109	2.46373e-05	0.00737834	0.12546	0.546748	0.000212774	0.00589958	-0.572572	1.75123
69774	Ms4a6b	0.441166	0.746966	0.787603	0.000123025	0.00250448	3.84002	0.0036471	0.063278	1.19697e-05	0.0214806	0.838381	0.899145	-0.101509	1.66352
320508	Cachd1	0.000693075	0.0605257	4.08529	0.000123037	0.00250448	3.83999	0.0824286	0.292388	0.122562	0.54356	0.000890488	0.0115901	-1.57456	-0.278773
327747	Mettl24	0.0512915	0.344066	2.08771	0.000125557	0.00255319	3.83502	0.461286	0.690154	0.013668	0.257956	0.000829648	0.0111969	-1.66235	-0.160636
12651	Chkb	0.000530976	0.0544803	4.20504	0.000125936	0.00255834	3.83427	0.0239248	0.156854	0.0860582	0.499412	0.0135942	0.0537412	-0.528503	-0.229713
109154	Mlec	0.00264329	0.109485	3.48434	0.000126305	0.00256326	3.83355	0.00483191	0.0719058	0.161619	0.587765	3.15643e-05	0.00220158	-0.268638	1.13256
14772	Grk4	0.00130177	0.0809618	3.80249	0.000126507	0.00256477	3.83316	0.0163357	0.130822	0.129261	0.551471	0.00982949	0.0441127	-0.689816	-0.385413
66395	Ahnak	0.101149	0.434965	1.72765	0.000126808	0.0025683	3.83258	0.269477	0.526471	0.10773	0.526937	0.000221783	0.00599318	-1.37061	-0.176243
442834	D830031N03Rik	0.0226411	0.252584	2.49259	0.000127204	0.00257374	3.83181	0.0700827	0.269038	0.0755236	0.480352	0.00292488	0.0217435	-1.34436	-0.261642
14381	G6pdx	0.132084	0.478247	1.57745	0.000127349	0.00257411	3.83153	0.15349	0.397146	0.00635334	0.179108	0.0129542	0.0520255	0.259394	0.866328
19211	Pten	0.00287195	0.113159	3.44697	0.000127552	0.00257563	3.83114	0.0116469	0.11027	0.468874	0.798528	0.00092865	0.0118507	-1.32709	-0.0719925
211187	Lrtm2	0.000871499	0.0689796	3.98246	0.000127874	0.00257956	3.83052	0.114048	0.342249	0.197218	0.622692	0.000526248	0.00893119	-1.33513	-0.449257
78279	5330421C15Rik	0.0405633	0.3133	2.20649	0.000128532	0.00259025	3.82925	0.0772636	0.282387	0.243686	0.657863	0.000507634	0.00876243	-0.823729	-0.202893
59079	Erbin	0.0302563	0.279128	2.35177	0.000130716	0.00263163	3.82511	0.0148735	0.124436	0.207754	0.632049	0.00341318	0.0237653	-1.297	-0.203297
11684	Alox12	0.245888	0.599679	1.19944	0.00013103	0.00263532	3.82452	0.000969636	0.0341496	0.930027	0.980168	0.00132931	0.0142611	-1.02328	-0.00968264
16010	Igfbp4	0.28371	0.631551	1.10496	0.000132102	0.00265425	3.82251	0.0377624	0.195916	0.0615471	0.448253	0.00777345	0.0381425	-0.958363	-0.253446
13653	Egr1	0.00781707	0.169303	2.99174	0.000132775	0.00266512	3.82125	0.092341	0.307853	0.00910751	0.212216	0.0111414	0.0475911	-1.37263	-0.259058
330171	Kctd10	0.0492131	0.338829	2.10883	0.00013294	0.00266578	3.82095	0.033966	0.186058	0.583073	0.85082	0.000293136	0.00689775	-1.34188	-0.0560838
18612	Etv4	0.00321419	0.116137	3.39619	0.000134008	0.00268336	3.81897	0.00232514	0.0510853	0.819816	0.944574	0.0017049	0.0161643	0.0944149	1.07144
11982	Atp10a	0.133849	0.479443	1.56981	0.000134082	0.00268336	3.81884	0.00043324	0.023294	0.0147468	0.267813	0.306698	0.452833	0.453528	0.980142
56322	Timm22	0.000356253	0.0436421	4.38493	0.000135092	0.0027009	3.81699	0.00500936	0.0728257	0.193486	0.619994	0.0192617	0.0674021	0.15017	0.502711
11444	Chrnb2	0.000346183	0.0429741	4.39788	0.000135273	0.00270185	3.81666	0.135742	0.374081	0.0118314	0.241563	0.0109377	0.0470955	-1.08302	-0.235175
12560	Cdh3	0.00563615	0.149702	3.14151	0.000135998	0.00271131	3.81534	0.00137748	0.0399507	0.335181	0.721589	0.0140523	0.0548656	0.615704	0.919403
70103	Znhit1	0.0474574	0.334003	2.12731	0.000136015	0.00271131	3.81531	0.00340625	0.0616388	0.97414	0.991611	0.000525327	0.00892305	-0.00323795	1.10837
20723	Serpinb9	0.0529774	0.347222	2.07115	0.000136655	0.00271908	3.81415	0.0240393	0.157149	0.144603	0.56843	0.00569462	0.0316811	0.170054	0.839094
15458	Hpx	0.61224	0.855884	0.515835	0.000136674	0.00271908	3.81411	0.75852	0.881636	0.00369852	0.137324	0.00105954	0.0127025	0.0986448	1.90178
68404	Nrn1	0.485022	0.775491	0.712924	0.000137116	0.00272519	3.81331	0.0105496	0.104818	0.978275	0.99322	9.75067e-05	0.00398162	-1.6628	-0.00304154
67443	Map1lc3b	0.000446029	0.04837	4.28354	0.000139887	0.00277755	3.80837	0.00175579	0.0448669	0.481784	0.805351	0.00975224	0.0439102	-0.573292	-0.0700841
214854	Neurl3	0.11244	0.452436	1.66878	0.000140995	0.0027968	3.80642	0.00125399	0.0381836	0.800915	0.938705	0.00253587	0.0201326	-1.62972	-0.0266916
94178	Mcoln1	0.00211303	0.0988673	3.58506	0.000142122	0.00281639	3.80445	0.0683164	0.266014	0.00864613	0.207559	0.0381949	0.106053	-0.447952	-0.222034
16855	Lgals4	0.0687278	0.380528	1.93589	0.000142727	0.0028256	3.80339	0.000622714	0.0272444	0.999622	0.999805	0.00131048	0.0141771	-0.723865	-9.00127e-05
100038862	Btnl1	0.0466191	0.332007	2.13635	0.000143329	0.00283325	3.80235	0.0353466	0.189412	0.355821	0.733389	0.000719182	0.0104657	-1.17676	-0.163785
108155	Ogt	0.0268459	0.267254	2.41017	0.000143393	0.00283325	3.80224	0.0188693	0.140429	0.256442	0.668083	0.00329228	0.0232926	-0.944529	-0.127934
58186	Rad18	0.139428	0.486579	1.54623	0.000143811	0.00283872	3.80152	0.0968186	0.315293	0.0761325	0.48103	0.00202274	0.0178696	0.241096	1.03596
12561	Cdh4	0.00764102	0.168244	3.00221	0.000144369	0.00284695	3.80056	0.198529	0.451329	0.109014	0.52918	0.000498773	0.00867616	-1.48182	-0.518214
52398	2011-09-01	0.128753	0.473582	1.59209	0.000145116	0.00285891	3.79928	0.0334627	0.184451	0.159357	0.583486	0.00331478	0.0233941	-1.11728	-0.15952
53414	Bysl	0.000555618	0.0559551	4.18464	0.000145853	0.00286883	3.79803	0.00598548	0.0795427	0.519636	0.821506	0.00645657	0.0342537	0.130752	0.579052
319934	Sbf2	0.000962108	0.0722362	3.93809	0.000145904	0.00286883	3.79794	0.00440836	0.069021	0.124806	0.546264	0.0186385	0.0658769	-0.589724	-0.170303
67683	Pbdc1	0.00329699	0.117121	3.3847	0.000146204	0.00287194	3.79743	0.197596	0.450131	0.092454	0.509341	0.00172942	0.0163197	0.227943	0.764353
243771	Parp12	0.144149	0.492429	1.52688	0.000146388	0.00287276	3.79712	3.32356e-05	0.00817269	0.00300212	0.12384	0.992257	0.995162	0.00489732	1.22413
19181	Psmc2	0.000316238	0.0404564	4.43878	0.000146786	0.00287777	3.79645	0.0245121	0.158649	0.083214	0.493727	0.0241982	0.0784776	0.27449	0.429397
19167	Psma3	0.000845608	0.0680047	3.99599	0.000147237	0.00288382	3.79568	0.152496	0.395687	0.107236	0.526937	0.00299869	0.0220409	0.205629	0.662197
11419	Asic1	0.0266095	0.266817	2.41447	0.000147525	0.00288665	3.7952	0.167296	0.414551	0.181224	0.607836	0.000311649	0.00703159	-1.6165	-0.198493
67371	Gtf3c6	0.000561482	0.0559551	4.17992	0.00014802	0.00289112	3.79437	0.034265	0.187037	0.296343	0.694858	0.00154061	0.0153552	0.105132	0.860423
73873	Fam161a	0.0358992	0.298206	2.26741	0.000148039	0.00289112	3.79434	0.0532258	0.232818	0.114264	0.534348	0.00338977	0.0236594	-0.886065	-0.245854
353172	Gars	0.000643684	0.0588723	4.1185	0.000149122	0.00290654	3.79253	0.00659657	0.0830349	0.932222	0.981348	0.00116029	0.0133254	-0.0107624	0.760063
16978	Lrrfip1	0.0422804	0.318173	2.18568	0.000149249	0.00290654	3.79232	0.140599	0.38019	0.156945	0.58217	0.00057451	0.00923558	-1.34774	-0.194852
12908	Crat	0.0176781	0.227742	2.61088	0.000149263	0.00290654	3.79229	0.0147733	0.124177	0.0291654	0.350524	0.0367758	0.103401	-0.818751	-0.367021
67216	Mboat2	0.0325966	0.286576	2.31514	0.000149403	0.00290654	3.79206	0.0152257	0.126079	0.769389	0.926576	4.20702e-05	0.00253396	-2.15416	0.0761165
209027	Pycr1	0.0475602	0.334261	2.12621	0.000149901	0.00291342	3.79123	0.0277468	0.167963	0.0271386	0.338822	0.0131735	0.0526653	0.582086	1.12103
240327	Gm4951	0.00594132	0.15333	3.11745	0.000150144	0.00291532	3.79083	0.0077025	0.0900988	0.518595	0.821506	4.10115e-05	0.00249688	-0.144092	1.77297
229534	Pbxip1	0.143743	0.492074	1.52853	0.0001505	0.00291945	3.79024	0.0332679	0.184131	0.474858	0.801863	0.000462016	0.0083975	-1.35664	-0.0791964
216197	Ckap4	0.101835	0.435935	1.72391	0.000150719	0.00292088	3.78988	0.21057	0.465193	0.308188	0.70333	5.58969e-05	0.00299708	0.187645	1.62028
16651	Sspn	0.0341949	0.291638	2.29151	0.000151103	0.00292403	3.78925	0.0411234	0.204981	0.0908532	0.506615	0.00542244	0.0308017	-1.1788	-0.315848
399617	A130019P10Rik	0.000965637	0.0722362	3.93644	0.000151171	0.00292403	3.78914	0.397849	0.640877	0.00495763	0.159328	0.0086653	0.0406762	-0.617397	-0.131726
212772	Arl14ep	0.00598993	0.15333	3.11373	0.000151697	0.00293141	3.78827	0.0300132	0.174333	0.125421	0.546748	0.00475386	0.0285531	0.195415	0.841922
13877	Erh	0.048646	0.337594	2.11473	0.000152389	0.00294197	3.78714	0.0297717	0.173667	0.80034	0.938397	0.000184794	0.00546135	0.0271345	1.07263
66355	Gmpr	0.00369172	0.123467	3.3336	0.000154264	0.00297532	3.7841	0.00042875	0.0232341	0.417482	0.77116	0.0158581	0.0592146	-0.982258	-0.0963545
72269	Cda	0.318116	0.660308	1.02676	0.000155018	0.00298702	3.78289	0.168495	0.416153	0.0647697	0.456982	0.00142383	0.0147589	-1.77327	-0.244329
210035	Nemp1	0.000758167	0.0648077	4.04498	0.000155529	0.002994	3.78207	0.00342379	0.0617903	0.803036	0.939524	0.00322	0.0229582	0.0308493	0.706703
101113	Snx21	0.0166585	0.223096	2.63905	0.000155723	0.00299489	3.78176	0.194832	0.447009	0.120289	0.541605	0.000559214	0.00913037	-1.33963	-0.171738
54382	Tcstv1	0.0904039	0.417104	1.7892	0.000156514	0.00300725	3.7805	0.212239	0.466923	0.000161984	0.0414454	0.0870405	0.186906	0.266193	0.97459
78752	Csgalnact2	0.0242007	0.258957	2.46046	0.0001569	0.0030118	3.77989	0.0238784	0.156706	0.104312	0.52643	0.00662673	0.0347898	-1.06615	-0.228726
68205	Urm1	0.000766924	0.0648612	4.03983	0.000157484	0.00302014	3.77896	0.00273952	0.0549673	0.818934	0.94427	0.00149709	0.0151515	-0.030751	0.748032
103236	Csnk1g2	0.0132377	0.205657	2.74732	0.000157943	0.00302385	3.77824	0.0802118	0.288645	0.108729	0.528587	0.00303062	0.0221628	-0.783415	-0.173219
259063	Olfr691	0.00113672	0.0764906	3.86329	0.000158036	0.00302385	3.77809	0.718778	0.860255	0.00073858	0.0703198	0.00104459	0.012598	-0.12316	1.21503
445007	Nup85	0.0504926	0.341804	2.09574	0.000158272	0.00302385	3.77772	0.124729	0.358029	0.283933	0.68831	0.000348622	0.00737874	0.108074	1.10139
18553	Pcsk6	0.117069	0.45832	1.64611	0.000158482	0.00302385	3.77739	0.115821	0.345141	0.29959	0.697249	0.00023307	0.00614218	-3.22033	-0.105347
27361	Msrb1	0.188506	0.545104	1.36677	0.000158526	0.00302385	3.77732	0.0390138	0.199692	0.0541125	0.432001	0.011194	0.0477029	0.263079	0.730391
67364	1700121C10Rik	0.000582352	0.0570128	4.1635	0.000158615	0.00302385	3.77718	0.891895	0.948836	0.00279391	0.119394	0.0024238	0.0197232	0.023639	0.845288
67141	Fbxo5	0.213126	0.57065	1.29069	0.000158725	0.00302385	3.77701	0.0214417	0.148375	0.048932	0.416097	0.0225042	0.0746068	0.269614	0.960407
110109	Nop2	0.0482995	0.3363	2.11837	0.000159672	0.00303784	3.77552	0.00572885	0.0778177	0.861475	0.957818	0.000670132	0.0100784	0.0183207	0.801283
106042	Prickle1	0.000995217	0.0723609	3.92291	0.00015976	0.00303784	3.77539	0.259412	0.516245	0.0359842	0.370694	0.00424333	0.026862	-0.595086	-0.176513
50529	Mrps7	0.0269245	0.267536	2.40874	0.000160167	0.00304272	3.77475	0.00672889	0.0837656	0.85827	0.956772	0.000336603	0.00726799	-0.0188069	0.840786
66811	Duoxa2	0.00862523	0.172445	2.94643	0.000161448	0.00306418	3.77277	0.022619	0.151893	0.671318	0.889464	0.000470369	0.00845805	0.140807	1.22253
20612	Siglec1	0.0112814	0.191815	2.82202	0.000162969	0.00309015	3.77043	0.00111752	0.0363181	0.000298224	0.0506555	0.853966	0.909668	0.0644384	1.27682
20341	Selenbp1	0.267006	0.616207	1.14545	0.000163245	0.00309248	3.77	0.00135174	0.039581	0.940245	0.98284	0.00125572	0.0138717	-1.30212	-0.0114377
12467	Cct6b	0.00108356	0.0755857	3.88477	0.000163934	0.00309911	3.76895	0.00169785	0.0445697	0.73484	0.915628	0.00286368	0.021526	0.0340402	1.06311
12389	Cav1	0.0291917	0.274734	2.36931	0.000163988	0.00309911	3.76887	0.0897132	0.30313	0.199557	0.624598	0.000668777	0.0100655	-1.91878	-0.269853
76924	1700021A07Rik	0.0116959	0.194472	2.80521	0.000164055	0.00309911	3.76877	0.00991514	0.102096	0.758692	0.922987	0.000111373	0.00427168	-0.117485	1.5536
16170	Il16	0.576359	0.834524	0.56903	0.000165262	0.00311735	3.76694	0.00754346	0.0890278	0.0900988	0.505811	0.0205189	0.0702013	-0.501629	-0.204934
27008	Micall1	0.026983	0.267536	2.40769	0.000165329	0.00311735	3.76684	0.0573001	0.241801	0.499734	0.814266	0.000280516	0.00680871	-1.37809	-0.0959416
13850	Ephx2	0.280496	0.629333	1.11261	0.000165763	0.00312261	3.76618	0.00712009	0.0866978	0.265381	0.674566	0.00893514	0.0415091	-2.24538	-0.141042
236511	Ago1	0.00351945	0.120574	3.35521	0.000166367	0.00313042	3.76527	0.00588571	0.0787345	0.221533	0.642392	0.0197852	0.0684009	-0.491495	-0.176938
67681	Mrpl18	0.00820155	0.170106	2.96964	0.000166487	0.00313042	3.76509	0.183516	0.434407	0.101225	0.522314	0.000767963	0.0107573	0.218157	1.30654
109620	Dsp	0.365488	0.695434	0.928363	0.000167586	0.00314815	3.76345	0.070612	0.269669	0.430283	0.778292	8.14219e-05	0.00364313	0.0999804	1.23401
100503178	2810013P06Rik	0.0146126	0.212235	2.70091	0.000168278	0.00315611	3.76242	0.0120036	0.111562	0.012739	0.248405	0.104354	0.211607	-0.474242	-0.356679
16468	Jarid2	0.089691	0.416674	1.7935	0.000168322	0.00315611	3.76235	0.0465397	0.218515	0.518607	0.821506	0.000224736	0.00604069	-0.94843	-0.110059
66940	Shisa5	0.401915	0.720273	0.858455	0.000169243	0.00317045	3.76099	0.0404618	0.203519	0.000201079	0.0437033	0.305766	0.451919	0.258322	0.965967
17151	Ccndbp1	0.0324249	0.286203	2.31775	0.000171431	0.00320846	3.75777	0.00161016	0.0432796	0.880486	0.965144	0.00200602	0.0177997	-1.19309	-0.0143457
11740	Slc25a5	0.00171137	0.0909659	3.67975	0.000171903	0.00321138	3.75709	0.00990992	0.102094	0.581674	0.850516	0.000282677	0.00680871	-0.0527396	0.89249
236598	Rn28s1	0.00161548	0.089583	3.70563	0.000171905	0.00321138	3.75708	0.54967	0.754788	0.0728645	0.472812	7.96982e-05	0.00360658	-2.49924	-0.219201
19653	Rbm4	0.000396182	0.0457011	4.33697	0.000172382	0.00321731	3.75639	0.00773063	0.09022	0.271341	0.678113	0.0200966	0.0691545	0.147227	0.438501
12576	Cdkn1b	0.0430107	0.321421	2.17706	0.000173474	0.00323471	3.75481	0.0774936	0.282548	0.033482	0.363329	0.00935372	0.042814	-0.630066	-0.240835
110542	Amhr2	0.0162641	0.221976	2.65039	0.000173641	0.00323473	3.75457	0.0165393	0.131285	0.308613	0.703524	0.00243343	0.0197523	-1.39386	-0.304367
319734	Cacna2d4	0.000303855	0.039882	4.45685	0.000173795	0.00323473	3.75435	0.0505816	0.226804	0.135824	0.558691	0.00389232	0.0256774	-0.884097	-0.489449
14525	Gcsam	0.0786562	0.399102	1.86428	0.000174132	0.00323803	3.75386	0.00112837	0.0363181	0.0857347	0.49898	7.60664e-06	0.000998396	-1.99505	0.689607
109672	Cyb5a	0.353766	0.68728	0.951849	0.000174812	0.00324767	3.75288	0.0588535	0.244826	0.380986	0.75132	0.000260166	0.00655703	-1.10894	-0.117483
17388	Mmp15	0.125253	0.469797	1.60782	0.000175199	0.00325187	3.75233	0.822846	0.914298	0.285215	0.689023	1.82678e-06	0.00042552	-2.58256	-0.0486811
71564	Izumo4	0.0042704	0.131767	3.26767	0.000177644	0.00329425	3.74885	0.0015927	0.0432048	0.628494	0.870622	0.00975696	0.0439139	-0.583351	-0.056031
20324	Cavin2	0.0393538	0.309087	2.22164	0.000178105	0.00329976	3.7482	0.0870817	0.29872	0.089773	0.505537	0.00286161	0.0215255	-1.32217	-0.285653
68636	Fahd1	0.160022	0.511874	1.46547	0.000178514	0.00330431	3.74763	0.0122225	0.112706	0.342161	0.726024	0.00394067	0.0258049	-1.92359	-0.110198
55990	Fmo2	0.0957532	0.425335	1.7578	0.000179903	0.00332434	3.74568	0.0999206	0.320231	0.936668	0.982542	1.07189e-05	0.00119493	-2.32601	-0.021941
20375	Spi1	0.0971947	0.428399	1.74961	0.000179925	0.00332434	3.74565	0.0725119	0.273653	0.045063	0.404261	0.00546304	0.0309312	0.304793	0.769266
16529	Kcnk5	0.0896392	0.416674	1.79381	0.000181058	0.00334222	3.74408	0.00316671	0.0597115	0.691149	0.897943	0.000173351	0.0052888	-0.0553004	1.36958
666183	Gm7968	0.0283293	0.272155	2.38396	0.000181718	0.00335115	3.74316	0.00396886	0.0655414	0.675689	0.891465	0.00232991	0.0193018	-1.20952	-0.107487
330428	Tmem52b	0.0127993	0.202968	2.76309	0.000181874	0.00335115	3.74295	0.0466907	0.218822	0.668288	0.888616	2.02691e-05	0.00175837	-0.0984557	1.33428
675747	-	0.0011164	0.076236	3.87138	0.000182837	0.00336583	3.74162	0.0834296	0.293218	0.00583536	0.172706	0.033194	0.0967065	0.90938	1.34858
81018	Rnf114	0.0227491	0.252858	2.49029	0.000183537	0.00337564	3.74066	0.000561997	0.0257562	0.551794	0.835524	0.011963	0.0496923	0.0578271	0.731338
58809	Rnase4	0.269964	0.617983	1.13815	0.00018374	0.0033763	3.74038	0.27145	0.528645	0.255215	0.666925	7.20988e-05	0.00337405	-2.33306	-0.133912
72787	Ndc1	0.00127378	0.0802084	3.81223	0.000184216	0.00337906	3.73973	0.00732815	0.0879074	0.577922	0.848579	0.00017105	0.00526594	-0.0708255	1.20317
54124	Cks1b	0.0142103	0.211086	2.71404	0.000184224	0.00337906	3.73972	0.000370153	0.0220016	0.447422	0.786685	0.000539162	0.00902826	-0.128665	1.61063
19746	Rhd	0.170404	0.524257	1.42796	0.000184599	0.00338286	3.73921	0.000456788	0.0237689	0.197726	0.622692	0.0664767	0.155916	-2.90709	-0.145356
27356	Insl6	0.0774509	0.396596	1.87253	0.000185241	0.00339155	3.73834	0.01207	0.111862	0.321063	0.71174	0.00369331	0.0248725	0.215944	1.29542
269198	Nbeal1	0.014172	0.211086	2.71531	0.000185452	0.00339204	3.73805	0.00434984	0.0685725	0.184191	0.610338	0.0228763	0.0754567	-0.611367	-0.181616
17766	Nudt1	0.0303082	0.279305	2.35093	0.000185744	0.00339204	3.73766	0.00222491	0.0498572	0.916752	0.97677	0.00104971	0.0126234	-0.0106627	0.934344
52535	Mettl17	0.000445153	0.04837	4.28443	0.000185771	0.00339204	3.73762	0.469823	0.696688	0.0110006	0.233853	0.00512572	0.0297844	-0.609743	-0.0840838
381820	Smim10l1	0.038913	0.308018	2.22727	0.000187349	0.00341777	3.73549	0.0344226	0.187385	0.142958	0.566505	0.00310426	0.0224781	-1.84441	-0.222674
67486	Polr3g	0.00354542	0.120988	3.35189	0.000189109	0.00344676	3.73314	0.016278	0.130618	0.208432	0.633113	0.00604124	0.0328522	-0.874364	-0.188567
544963	Iqgap2	0.0692636	0.381203	1.93179	0.000191794	0.00349256	3.72959	0.0277706	0.167963	0.376162	0.748509	0.00106149	0.0127108	-2.68118	-0.0984263
18746	Pkm	0.285943	0.633329	1.09969	0.000192268	0.00349804	3.72896	0.0391362	0.199914	0.00147204	0.0852561	0.170319	0.298066	0.346177	0.743451
223864	Rapgef3	0.102597	0.436821	1.71979	0.000192866	0.00350575	3.72818	0.0812548	0.29028	0.129509	0.55156	0.00194843	0.0174268	-0.855912	-0.18487
216049	Zfp365	0.0061827	0.154938	3.09926	0.000196631	0.00357098	3.72331	0.00036538	0.0220016	0.316948	0.708289	0.0459848	0.120361	0.542535	0.809053
104001	Rtn1	0.148371	0.497448	1.51002	0.000197363	0.00358107	3.72237	0.0507183	0.227109	0.0129882	0.250226	0.0407339	0.110903	-0.937596	-0.293568
94063	Mrpl16	0.00836355	0.170933	2.96063	0.000198953	0.00360419	3.72034	0.0553393	0.237439	0.413572	0.768906	0.00105556	0.0126624	0.114932	0.851956
11872	Art2b	0.170699	0.524847	1.42692	0.000198994	0.00360419	3.72029	0.000123451	0.0143832	0.00515492	0.162047	0.7943	0.868331	0.118324	0.951787
72780	Rspo3	0.0252558	0.26134	2.43981	0.00019933	0.003607	3.71986	0.220804	0.475457	0.152935	0.577406	0.000509186	0.0087722	-1.14788	-0.130507
54673	Sh3glb1	0.00279727	0.111448	3.45884	0.000199507	0.003607	3.71964	0.00473686	0.0712771	0.0810715	0.489325	0.0590776	0.143309	-0.56795	-0.231802
108673	Ccdc86	0.00601246	0.15333	3.11202	0.000200021	0.00361307	3.71899	0.0188432	0.140429	0.0954376	0.5136	0.0175896	0.0634663	0.215696	0.477318
68552	Smim14	0.00133319	0.0819082	3.79179	0.000201023	0.00362793	3.71773	0.00138934	0.0401816	0.0671543	0.460913	0.125936	0.241764	-0.623155	-0.271356
14613	Gja5	0.00299204	0.113681	3.4285	0.000201203	0.00362794	3.7175	0.0299999	0.174333	0.0968871	0.515435	0.0128234	0.0516744	0.383148	0.611648
76850	Ago4	0.000567163	0.0559551	4.17539	0.000201385	0.00362797	3.71727	0.0354802	0.189456	0.282135	0.687248	0.00194847	0.0174268	-1.15424	-0.220708
102941	B630019K06Rik	0.00120692	0.0783327	3.83641	0.000201919	0.00362977	3.7166	0.0327202	0.182684	0.122104	0.54356	0.00703773	0.0359293	-0.731017	-0.259388
269254	Setx	0.0478993	0.335013	2.1226	0.00020203	0.00362977	3.71646	0.00891805	0.0969143	0.497214	0.813122	0.00256192	0.020236	-1.30175	-0.0981875
100038948	Mup9	0.430279	0.739597	0.806839	0.00020215	0.00362977	3.71631	0.131402	0.368484	0.011951	0.243269	0.0146096	0.0562054	-1.91977	-0.248985
22153	Tubb4a	0.0754723	0.393984	1.88632	0.000202203	0.00362977	3.71625	0.00240429	0.0518666	0.312763	0.705954	0.00939976	0.0429622	0.137276	0.741911
16663	Krt13	0.0933103	0.42147	1.77195	0.000202533	0.00363248	3.71584	0.0363909	0.191975	0.843971	0.951949	0.000139894	0.0047979	0.0273682	1.40056
338337	Cog3	0.00830845	0.170496	2.96368	0.000203047	0.00363847	3.71519	0.00934925	0.0991482	0.0471119	0.411587	0.0211837	0.0715195	-0.939455	-0.292523
67333	Stk35	0.104323	0.4394	1.71055	0.000203326	0.00364024	3.71485	0.00243505	0.0520842	0.514184	0.820076	0.00597907	0.0326459	0.0753467	0.725232
67678	Lsm3	0.0221064	0.250469	2.50408	0.000206098	0.00368507	3.71142	0.0315399	0.179229	0.993854	0.997919	0.000183859	0.00545717	-0.00123737	1.05017
68971	Tamm41	0.0470276	0.332716	2.13193	0.000206195	0.00368507	3.7113	0.0210066	0.146979	0.434868	0.779669	0.00151799	0.0152525	0.104909	0.710794
69736	Nup37	0.000447494	0.04837	4.28206	0.000206849	0.00369221	3.7105	0.000576096	0.0261677	0.856055	0.955674	0.00462303	0.0280428	-0.0179699	0.782226
94181	Nans	0.0170383	0.224596	2.62837	0.000206972	0.00369221	3.71035	0.00835986	0.0936684	0.730875	0.91432	0.000283422	0.00680871	-0.0368956	0.981395
223843	Dbx2	0.00381545	0.125088	3.31869	0.000207142	0.00369221	3.71014	0.00326434	0.0601821	0.724963	0.911525	0.00481816	0.0287751	0.0569438	0.694875
18102	Nme1	0.000597543	0.0578304	4.15193	0.00020935	0.00372627	3.70746	0.00221745	0.0497461	0.414701	0.769579	0.0206908	0.0705511	0.0834848	0.645237
330474	Zc3h4	0.00227288	0.1013	3.55228	0.000209422	0.00372627	3.70737	0.200414	0.453023	0.0076961	0.196416	0.0232091	0.0762489	-0.479588	-0.203177
12010	B2m	0.00124891	0.0795382	3.82108	0.000209689	0.00372774	3.70705	0.107185	0.332545	0.00336043	0.130373	0.067691	0.157849	0.221003	0.48547
71769	Bbs10	0.0208524	0.24548	2.53211	0.000210854	0.00374516	3.70564	0.24099	0.49853	0.0801065	0.487545	0.00132426	0.0142304	-0.959608	-0.133233
22688	Zfp26	0.00498324	0.141898	3.19757	0.000211167	0.00374743	3.70527	0.0690035	0.266994	0.410867	0.768046	0.00111391	0.0130136	-0.824699	-0.128581
19732	Rgl2	0.0787063	0.399102	1.86393	0.000212926	0.00377326	3.70317	0.000726423	0.029663	0.330729	0.718124	0.00013729	0.00476331	-1.26881	0.112529
12748	Clk2	0.0520168	0.345509	2.08053	0.000212996	0.00377326	3.70308	0.0261559	0.162874	0.25701	0.668153	0.00394321	0.0258049	-0.897204	-0.126196
319336	C130036L24Rik	0.136717	0.481609	1.55759	0.000215023	0.00380583	3.70068	0.159652	0.405608	0.292661	0.693173	0.000163524	0.00511783	-1.23326	-0.17273
69611	Lce1d	0.0287102	0.273954	2.37744	0.000215839	0.00381693	3.69972	0.00491977	0.0723657	0.350866	0.72982	0.0065462	0.0345438	0.414046	0.967319
16801	Arhgef1	0.232634	0.588503	1.23516	0.000216285	0.00382147	3.69919	0.0617399	0.250676	0.455023	0.790492	0.000386196	0.00765312	-1.25894	-0.0741548
226250	Afap1l2	0.0656182	0.374489	1.96021	0.000216837	0.00382721	3.69855	0.0488961	0.224062	0.798569	0.937743	0.000107448	0.00420085	-2.16149	-0.0380816
14133	Fcna	0.0141822	0.211086	2.71498	0.00021709	0.00382721	3.69825	0.0555385	0.23794	0.903929	0.973749	2.16334e-05	0.00179639	-2.51233	0.0120858
70157	2210409D07Rik	0.0110286	0.190862	2.83257	0.000217241	0.00382721	3.69807	0.177281	0.426695	0.0102499	0.226429	0.0112247	0.0477551	0.231316	1.04004
15528	Hspe1	0.00187382	0.0930602	3.63904	0.000217367	0.00382721	3.69793	0.00142544	0.0407531	0.586196	0.853111	0.000753829	0.010689	-0.0528835	1.09525
11821	Aprt	0.00529892	0.145131	3.16962	0.000217814	0.00383175	3.69741	0.0277206	0.167961	0.483258	0.806813	0.00291575	0.0217221	0.144971	0.65042
208439	Klhl29	0.126812	0.471487	1.60077	0.000218218	0.00383552	3.69693	0.0223875	0.151445	0.896573	0.971295	0.000195598	0.00563194	-1.77046	-0.02075
76219	Arxes1	0.0409637	0.313932	2.20157	0.000219295	0.00385109	3.69569	0.0140416	0.120511	0.159336	0.583486	0.00923517	0.0424444	-1.79508	-0.375877
319582	6430573F11Rik	0.123811	0.467659	1.61441	0.000219766	0.00385601	3.69514	0.0194201	0.141967	0.862752	0.958473	0.000288487	0.00685259	-1.70723	-0.0226346
13617	Ednra	0.001559	0.0886155	3.7216	0.000220529	0.0038647	3.69426	0.0253124	0.161007	0.0721064	0.471984	0.0253564	0.080764	-0.524608	-0.349697
73296	Rhobtb3	0.0672164	0.377886	1.94758	0.000220644	0.0038647	3.69413	0.122593	0.354654	0.0634068	0.452607	0.00421908	0.026784	-1.01465	-0.226531
207474	Kctd12b	0.00853593	0.172364	2.95123	0.00022122	0.00386638	3.69346	0.0046048	0.0702996	0.630442	0.871146	0.00396888	0.0258803	-0.866324	-0.148672
69727	Usp46	0.0346376	0.293685	2.28514	0.000221244	0.00386638	3.69344	0.27242	0.529769	0.0492634	0.417445	0.00139359	0.0145893	-1.50594	-0.155422
67426	Coq8a	0.101704	0.435926	1.72462	0.000221313	0.00386638	3.69336	0.00791047	0.0912119	0.524704	0.823669	0.0028926	0.0216421	-1.87128	-0.133799
20641	Snrpd1	0.00480632	0.139184	3.214	0.000221626	0.0038685	3.693	0.00998418	0.102451	0.61898	0.867882	0.00153084	0.0153297	0.12131	1.1058
106369	Ypel1	0.00169546	0.0909659	3.68394	0.000222618	0.00388247	3.69186	0.149592	0.392384	0.103976	0.525699	0.00168136	0.0160687	0.200776	1.13403
106064	AW549877	0.00212594	0.098947	3.58232	0.000223274	0.00389054	3.69111	0.0156023	0.127887	0.61224	0.865275	0.00227333	0.0190925	-0.770839	-0.062955
67037	Pmf1	0.00340352	0.118498	3.37034	0.000224077	0.00390118	3.6902	0.00194139	0.0471313	0.917177	0.976881	0.0017209	0.0162621	-0.0105451	1.00389
14296	Frat1	0.00251259	0.106092	3.50717	0.000224515	0.00390544	3.6897	0.00548568	0.0761553	0.0279492	0.343426	0.133198	0.251714	-0.443303	-0.317995
71780	Isyna1	0.157528	0.507859	1.47478	0.000224755	0.00390596	3.68943	0.0550917	0.2368	0.0552406	0.433791	0.0135702	0.0537177	0.218544	1.0355
233875	Ino80e	0.0575733	0.358721	2.0283	0.000224931	0.00390596	3.68923	0.0602184	0.247599	0.429386	0.777634	0.000566017	0.00920426	0.086728	1.39202
319626	9530059O14Rik	0.0832146	0.405686	1.83404	0.000225664	0.00391531	3.68841	0.0729859	0.274111	0.0776402	0.483767	0.00513913	0.0298241	-0.998649	-0.285585
100504904	-	0.00344847	0.119152	3.36441	0.000226265	0.00392238	3.68773	0.0201763	0.144216	0.232309	0.64911	0.00762251	0.0377354	0.308935	0.662076
54132	Pdlim1	0.00129159	0.0807425	3.806	0.000227686	0.00394276	3.68613	0.00932672	0.0990132	0.435653	0.779924	0.0045011	0.02761	-0.81268	-0.126069
246221	Mpst	0.0646378	0.372123	1.9681	0.000227831	0.00394276	3.68597	0.45738	0.687032	0.110576	0.531155	0.000177868	0.00535617	0.160006	1.59447
16832	Ldhb	0.000989313	0.0723609	3.92558	0.000228568	0.00395213	3.68515	0.00390674	0.0651542	0.152968	0.577406	0.0284847	0.0871704	-0.655789	-0.213089
67298	Gprasp1	0.0284826	0.272465	2.38133	0.000229048	0.00395705	3.68462	0.0107239	0.105635	0.081029	0.489325	0.0294658	0.0891872	-0.842766	-0.374626
11992	Auh	0.0218879	0.249285	2.50886	0.000230399	0.00397699	3.68312	0.000370705	0.0220016	0.678973	0.892507	0.00240159	0.0196032	-0.0539958	0.950736
234915	Cep126	0.000783247	0.0651513	4.03037	0.000230967	0.0039834	3.68249	0.196238	0.448453	0.078738	0.485187	0.00305489	0.0222597	-0.793253	-0.279382
21961	Tns1	0.000885568	0.0689796	3.97527	0.00023169	0.00399246	3.68169	0.12969	0.366224	0.188131	0.615023	0.00117358	0.0133793	-1.09938	-0.32035
54137	Acrbp	0.0771423	0.396596	1.87466	0.000233896	0.00402601	3.67928	0.0349805	0.1887	0.0300068	0.353867	0.0269935	0.0841327	-0.481412	-0.298958
71026	Speer3	0.0089529	0.174508	2.92922	0.000234036	0.00402601	3.67912	0.00188891	0.0467328	0.0416037	0.391127	1.20544e-06	0.000312378	-0.272002	3.32761
238076	Kcns3	0.00437632	0.132423	3.25655	0.00023538	0.00404515	3.67766	0.494826	0.716962	0.0700566	0.468538	0.000375358	0.00753438	-1.43732	-0.115715
12316	Aspm	0.00701521	0.162613	3.04144	0.000235735	0.00404515	3.67728	0.00121909	0.0375478	0.584429	0.852252	0.000521783	0.00888083	-0.076795	1.61494
75430	Anapc15	0.00151543	0.088021	3.73432	0.000235749	0.00404515	3.67726	5.4698e-05	0.0103328	0.273588	0.679951	0.00215144	0.0185367	-0.187517	1.01043
210126	Lpp	0.0110772	0.191535	2.83052	0.0002377	0.00407113	3.67516	0.322865	0.576558	0.00406179	0.145155	0.0159893	0.0594468	-0.657603	-0.158796
13025	Ctla2b	0.00653244	0.157191	3.0741	0.000237728	0.00407113	3.67513	0.43971	0.674549	0.000111215	0.0349554	0.00182731	0.0167888	-0.107608	1.28972
14600	Ghr	0.370054	0.69893	0.919351	0.000237867	0.00407113	3.67498	0.117621	0.347552	0.0666351	0.459415	0.0055302	0.0311197	-1.78897	-0.188752
214812	Zfp609	0.0017191	0.0909659	3.67773	0.000239404	0.00409397	3.67334	0.0598482	0.246872	0.0124918	0.246912	0.0447674	0.118147	-0.628149	-0.220865
71458	Bcor	0.013165	0.205657	2.7499	0.000240378	0.00410716	3.6723	0.000396753	0.0224638	0.777644	0.929847	0.0120377	0.04984	-0.979646	-0.0389104
383229	Hba-ps4	0.0251317	0.26131	2.44219	0.000241332	0.00411779	3.67129	0.00214566	0.0491011	0.72654	0.91243	0.00336825	0.0235824	-3.61861	-0.127425
23886	Gdf15	0.0187984	0.232834	2.58165	0.000241408	0.00411779	3.67121	0.046719	0.218849	0.472844	0.80058	0.000598062	0.00943687	0.293134	1.57474
23887	Ggt5	0.0503763	0.341614	2.09691	0.000241839	0.00412135	3.67075	0.00534512	0.0750412	0.503027	0.815346	9.77996e-05	0.0039821	-1.82956	0.125758
319740	Zfyve27	0.000694585	0.0605257	4.08431	0.000242025	0.00412135	3.67055	0.0260572	0.162711	0.15511	0.580278	0.00902442	0.0418469	-0.589727	-0.160046
72997	Kantr	0.0120453	0.197143	2.79147	0.00024247	0.00412546	3.67008	0.17952	0.429876	0.000345649	0.0521726	0.0912328	0.19246	-0.901588	-0.168384
229323	Gpr171	0.407953	0.725238	0.847276	0.000242921	0.00412966	3.66961	0.0244184	0.158398	0.974445	0.991815	5.96158e-05	0.00308188	-0.00822808	1.51233
17918	Myo5a	0.474156	0.767859	0.731034	0.000244384	0.00415103	3.66807	0.0843524	0.294272	0.0474797	0.411587	0.00824975	0.0394295	-0.969799	-0.213045
66531	Cmc2	0.00176488	0.0914705	3.66593	0.00024476	0.00415393	3.66768	0.0524133	0.231266	0.881171	0.965425	0.000419779	0.00793635	-0.0230105	0.794391
329628	Fat4	0.00161766	0.089583	3.70502	0.000245353	0.00416051	3.66706	0.0605861	0.248168	0.0580716	0.441943	0.00643758	0.0342129	-1.11311	-0.316736
229658	Vangl1	0.0289929	0.274489	2.37265	0.000246058	0.00416895	3.66633	0.000485463	0.024425	0.790944	0.935644	0.01168	0.0489986	-0.747468	-0.0454606
15567	Slc6a4	0.024344	0.259563	2.45761	0.000247231	0.00418532	3.66511	0.000235241	0.0188556	0.774607	0.928435	0.00415788	0.0265876	-1.21839	0.0471426
15018	H2-Q7	0.0471148	0.33282	2.13099	0.000248442	0.00420231	3.66386	0.00541188	0.0756503	0.000713558	0.0690103	0.593776	0.715341	0.143603	0.779004
11838	Arc	0.148975	0.49789	1.50765	0.000250383	0.00423159	3.66187	0.0015329	0.0421521	0.00611863	0.176167	0.414096	0.558177	0.212769	0.84903
333050	Ksr2	0.0105654	0.188204	2.85251	0.000253432	0.00427601	3.65877	0.0352066	0.189383	0.503487	0.815346	0.00127712	0.0139978	-0.904002	-0.172578
13876	Erg	0.000566986	0.0559551	4.17553	0.000253434	0.00427601	3.65876	0.0723806	0.273345	0.0990639	0.517926	0.010389	0.0455418	-0.572943	-0.221449
77569	Limch1	0.117703	0.459418	1.64306	0.000254518	0.00429073	3.65767	0.0176765	0.135853	0.393436	0.758807	0.00259482	0.0203607	-1.84084	-0.134322
66988	Lap3	0.114171	0.45444	1.66021	0.000255594	0.00430526	3.65659	0.0428206	0.209673	0.575324	0.847626	0.000303229	0.00698934	0.0627956	1.10718
76432	2310001H17Rik	0.0016129	0.089583	3.70634	0.000257281	0.00433008	3.6549	0.0272385	0.166336	0.127863	0.550651	0.0118353	0.0493732	-0.81198	-0.452145
17749	Polr2k	0.00397617	0.127704	3.30001	0.000257568	0.00433129	3.65462	0.0180976	0.137832	0.703439	0.902082	0.000731672	0.0105412	0.0395029	1.05347
98766	Ubac1	0.00186163	0.0926823	3.64197	0.00025804	0.00433444	3.65414	0.00204284	0.0483513	0.162636	0.58863	0.0454598	0.119428	-0.6384	-0.173206
360216	Zranb1	0.0373797	0.302828	2.24732	0.000258184	0.00433444	3.654	0.00620284	0.0809322	0.138224	0.562243	0.02493	0.0798876	-0.857001	-0.182337
22129	Ttc3	0.00716469	0.164009	3.03177	0.000258475	0.00433573	3.65371	0.0208392	0.146309	0.0784501	0.484631	0.0257074	0.0815606	-0.543249	-0.206093
67369	Qpctl	0.00924298	0.177256	2.91448	0.00025934	0.00434664	3.65286	0.0181965	0.137998	0.887817	0.967629	0.000262269	0.00656094	-0.0159101	1.0314
13614	Edn1	0.0107997	0.189425	2.84232	0.00025978	0.0043504	3.65242	0.26628	0.523369	0.00169224	0.0936734	0.0321712	0.0946822	-0.94774	-0.218532
76890	Memo1	0.00967765	0.181194	2.89322	0.000260775	0.00436344	3.65144	0.0111503	0.107743	0.035346	0.368663	0.0835669	0.181686	-0.408723	-0.361248
245867	Pcmtd2	0.00466023	0.137948	3.22803	0.000261537	0.00437258	3.65069	0.00114026	0.0363533	0.415113	0.769637	0.0117738	0.0492211	-1.12537	-0.0808338
69537	Dnase1l1	0.0135204	0.20742	2.73741	0.000262652	0.00438759	3.6496	0.0196132	0.142488	0.648325	0.879738	0.00172407	0.0162768	-0.802599	-0.0463656
269023	Zfp608	0.186291	0.54195	1.374	0.000263612	0.00439999	3.64866	0.00803633	0.0917731	0.153495	0.577406	0.0169614	0.0619853	-0.779928	-0.474243
68278	Ddx39	0.202249	0.559161	1.32339	0.000264216	0.00440216	3.64807	0.00813017	0.0921677	0.164704	0.590872	0.0178314	0.0640414	0.19528	0.656469
225791	Zadh2	0.0496392	0.339431	2.10443	0.00026434	0.00440216	3.64795	0.0169355	0.132938	0.324471	0.714515	0.00507373	0.0296232	-0.93285	-0.106849
57813	Tk2	0.0114748	0.193051	2.8141	0.000264395	0.00440216	3.6479	0.14007	0.379814	0.478492	0.804021	0.000147485	0.00489511	-1.63029	-0.110055
20315	Cxcl12	0.000821597	0.0670473	4.00892	0.000264799	0.00440525	3.64751	0.0257876	0.162079	0.335256	0.721589	0.00338625	0.0236589	-0.920199	-0.146208
69179	Tmem110	0.00453448	0.135185	3.24045	0.000267348	0.004444	3.64504	0.0481054	0.2221	0.127132	0.54979	0.0125265	0.0509454	-0.529343	-0.256763
68201	Ccdc34	0.0304284	0.27963	2.34899	0.000268235	0.00445509	3.64419	0.0324876	0.181954	0.192684	0.619256	0.00759107	0.0376351	0.137688	0.706628
94212	Pag1	0.0303307	0.279305	2.35056	0.000269117	0.00446607	3.64335	0.156342	0.400933	0.368428	0.743069	0.000253852	0.00647867	-1.41836	-0.202469
209773	Dennd2a	0.0309621	0.281528	2.34045	0.000269813	0.00447394	3.64268	0.159963	0.405922	0.0676989	0.462765	0.00467673	0.0282181	-0.725485	-0.19543
100503572	Bbip1	0.00277702	0.111371	3.46211	0.000270527	0.00448211	3.642	0.146937	0.388595	0.0223088	0.312474	0.00514641	0.0298406	-1.33866	-0.24304
319604	Fam168a	0.00296589	0.113681	3.43246	0.000271472	0.00449407	3.6411	0.0254343	0.161007	0.0726803	0.472812	0.0393028	0.108115	-0.389839	-0.21169
104401	Pcnx3	0.0353938	0.296757	2.27445	0.000272947	0.00451272	3.63971	0.0360769	0.190997	0.149748	0.5739	0.0100058	0.0445282	-0.602796	-0.154239
14451	Gas1	0.14385	0.492074	1.52809	0.000273168	0.00451272	3.6395	0.00227112	0.0505018	0.120203	0.541386	0.0668407	0.156462	-1.17147	-0.305351
64095	Gpr35	0.287526	0.634889	1.09596	0.000273268	0.00451272	3.63941	0.0129175	0.116213	0.00964335	0.218521	0.154271	0.278366	0.406814	0.666728
26381	Esrrg	0.0212704	0.246935	2.52259	0.000274012	0.00452132	3.63871	0.168539	0.41621	0.335665	0.721614	0.000189083	0.00556321	-1.91739	-0.118969
20220	Sap18	0.00332162	0.117144	3.38134	0.000275691	0.00454281	3.63713	0.0281063	0.16843	0.0200162	0.299411	0.0404609	0.110325	-0.576572	-0.289482
107568	Wwp1	0.179298	0.534462	1.39727	0.000275764	0.00454281	3.63706	0.0164131	0.131087	0.0464424	0.409658	0.0547693	0.135751	-0.772538	-0.279699
19290	Pura	0.00599042	0.15333	3.11369	0.000276142	0.00454294	3.63671	0.131852	0.369285	0.203008	0.628102	0.001027	0.0125213	-1.06182	-0.19582
67941	Rps27l	0.0288824	0.274342	2.37452	0.000276306	0.00454294	3.63656	0.00321475	0.0599761	0.475687	0.802085	0.000198169	0.00567365	-0.0690077	0.965972
56504	Srpk3	0.591649	0.843904	0.546167	0.000276447	0.00454294	3.63643	0.0745664	0.277355	0.0391277	0.383734	0.00944692	0.0430574	-1.03886	-0.206805
29811	Ndrg2	0.14787	0.496661	1.512	0.000278754	0.00457714	3.63428	0.0410208	0.204809	0.297964	0.696031	0.0022307	0.0189356	-4.22673	-0.13467
11906	Zfhx3	0.0221451	0.250627	2.50324	0.000278991	0.00457731	3.63406	0.154785	0.39893	0.18663	0.612947	0.00104257	0.0125887	-1.10725	-0.181714
194655	Klf11	0.052097	0.345598	2.07974	0.000280941	0.00460557	3.63227	0.0990111	0.318528	0.392331	0.758144	0.000515061	0.00883031	-1.19662	-0.157344
18783	Pla2g4a	0.0372456	0.302559	2.24911	0.000282252	0.00462331	3.63107	0.633589	0.808864	0.00022467	0.0454126	0.029574	0.0893459	0.0494353	0.961472
54343	Atf7ip	0.0744268	0.391355	1.89374	0.000283472	0.00463953	3.62995	0.0960216	0.313957	0.188836	0.615735	0.00128872	0.0140533	0.177308	0.796789
16399	Itga2b	0.0861192	0.409416	1.81553	0.000284047	0.00464517	3.62943	0.00341614	0.0617624	0.842198	0.951531	0.000781527	0.0108131	-1.7994	0.0601643
57750	Wdr12	0.00157351	0.0886155	3.71744	0.000286496	0.00468144	3.62721	0.0153166	0.12652	0.835628	0.94944	0.000878481	0.0115079	-0.0387607	0.779188
19345	Rab5c	0.00822128	0.170106	2.96854	0.00028786	0.00469993	3.62599	0.400636	0.643535	0.0181937	0.289384	0.00676622	0.0351066	0.109583	0.567494
74182	Gpcpd1	0.066133	0.375807	1.95611	0.000288294	0.00470322	3.6256	0.00214785	0.0491011	0.0335551	0.363419	0.190396	0.323022	-0.624312	-0.501103
68576	Lamtor5	0.00114994	0.0765876	3.8581	0.000289201	0.00471393	3.62479	0.0242103	0.157605	0.383347	0.752135	0.00928424	0.0425842	0.0954707	0.509424
76737	Creld2	0.00781059	0.169303	2.99212	0.000289417	0.00471393	3.62459	0.00371001	0.0641146	0.193979	0.620691	8.21514e-05	0.00365186	-0.229756	1.01052
67917	Zcchc3	0.0589058	0.360099	2.01645	0.00029128	0.00473966	3.62293	0.367663	0.615505	0.110452	0.531155	0.000470575	0.00845805	-1.20861	-0.14666
66126	Elof1	0.00511758	0.143077	3.18547	0.000291466	0.00473966	3.62277	0.126843	0.361516	0.93215	0.981348	0.000104054	0.00412403	0.00883273	1.0964
114230	Aipl1	0.0024671	0.105747	3.5154	0.000292947	0.00475619	3.62146	0.439884	0.6747	0.487338	0.809547	8.0927e-05	0.00363506	0.117169	1.1143
194268	9930104L06Rik	0.0369391	0.301555	2.25322	0.000292991	0.00475619	3.62142	0.00300974	0.0580557	0.22436	0.644429	0.0373304	0.10438	-0.486384	-0.178545
16161	Il12rb1	0.0467808	0.332365	2.1346	0.000293396	0.00475619	3.62106	6.71095e-05	0.0113476	0.988853	0.996098	0.0185234	0.0656994	-0.0023921	1.32143
68735	Mrps18c	0.00806727	0.170035	2.97724	0.000293567	0.00475619	3.62091	0.0660097	0.260579	0.353608	0.73231	0.00140945	0.0146549	0.0998078	0.901097
74055	Plce1	0.00780933	0.169303	2.9922	0.000293659	0.00475619	3.62083	0.0344307	0.187385	0.182183	0.60862	0.00750027	0.037334	-0.796966	-0.232298
68742	Tmem219	0.0215404	0.247665	2.51654	0.000294274	0.00476155	3.62029	0.00385477	0.0648223	0.486961	0.80934	0.000365359	0.00747469	-0.120173	0.944775
21652	Phf1	0.0213202	0.246935	2.52147	0.000294461	0.00476155	3.62012	0.00326935	0.0601821	0.61537	0.866551	0.000291643	0.00689471	-0.92563	0.0682019
17475	Mpdz	0.0382004	0.305557	2.2365	0.000296542	0.00479136	3.6183	0.141862	0.381915	0.481151	0.805212	0.000129616	0.00460443	-2.42459	-0.0937568
14470	Rabac1	0.0276382	0.269577	2.396	0.000297505	0.00480308	3.61746	0.0118853	0.111428	0.540961	0.830657	0.00331705	0.0233941	-0.697894	-0.0828622
70425	Csnk1g3	0.0038183	0.125088	3.31835	0.000300639	0.00484981	3.61475	0.0192176	0.141407	0.133541	0.555517	0.00989821	0.0442827	-0.821362	-0.235309
19173	Psmb5	0.00778015	0.169303	2.99392	0.000301933	0.00486681	3.61364	0.00582157	0.0783824	0.843407	0.951695	0.00380521	0.0252998	0.0217518	0.633693
231727	B3gnt4	0.00211834	0.0988871	3.58393	0.000302856	0.0048778	3.61284	0.0175531	0.135265	0.261296	0.670507	0.0100847	0.044761	0.184716	0.694569
140481	Man2a2	0.00876937	0.172935	2.93878	0.000306201	0.0049267	3.61	0.0172743	0.134346	0.402514	0.76283	0.00595627	0.032583	-0.686675	-0.157089
226255	Atrnl1	0.000677147	0.0605257	4.09573	0.00030638	0.0049267	3.60985	0.0178024	0.136355	0.390212	0.756764	0.00570009	0.0316841	-0.715493	-0.139494
20519	Slc22a3	0.00687433	0.16131	3.05074	0.000306663	0.00492733	3.60961	0.0264347	0.163803	0.386923	0.755056	0.00287875	0.0215992	-1.02933	-0.350397
17069	Ly6e	0.0698176	0.381928	1.92759	0.000308195	0.00494801	3.60831	0.0770419	0.281966	0.000217148	0.0454126	0.288163	0.433574	0.23669	1.21871
227333	Dgkd	0.262327	0.612478	1.15713	0.000308884	0.0049538	3.60773	0.0074167	0.0884969	0.0603786	0.447865	0.0684397	0.158935	-0.567217	-0.22352
18205	Ntf3	0.0141819	0.211086	2.71498	0.000309218	0.0049538	3.60745	0.0756964	0.279225	0.861278	0.957812	0.000121212	0.00443933	-1.40995	-0.140725
240055	Neurl1b	0.0500119	0.340941	2.10062	0.00030944	0.0049538	3.60727	0.901518	0.953801	0.0173077	0.284423	0.000410052	0.00784141	0.019714	1.58633
22123	Psmd3	0.000653654	0.0589835	4.11159	0.000309718	0.0049538	3.60703	0.0104852	0.104505	0.194733	0.621039	0.0318797	0.0941397	0.154281	0.407538
13041	Ctsw	0.511519	0.794294	0.669733	0.000309922	0.0049538	3.60686	0.00248215	0.0526461	0.0246723	0.325509	0.263187	0.405844	0.368861	0.466404
13688	Eif4ebp2	0.00258467	0.107942	3.49444	0.000310026	0.0049538	3.60677	0.574853	0.770889	0.00535485	0.165105	0.00538281	0.0306948	-0.818847	-0.0822482
330578	A530021J07Rik	0.0196952	0.237551	2.55942	0.000313383	0.00500348	3.60398	0.000583799	0.0262813	0.270307	0.677965	0.0691842	0.160121	-1.1827	-0.120766
217827	Nrde2	0.00118971	0.0780766	3.84285	0.000313637	0.00500359	3.60377	0.872643	0.93983	0.00508404	0.161158	0.000831649	0.0111969	-1.11254	0.021185
384009	Glipr2	0.50991	0.793343	0.672318	0.000315003	0.00502141	3.60264	0.000515091	0.0249136	0.0194256	0.295447	0.479138	0.617418	0.245316	0.639896
74125	Armc8	0.00224391	0.1013	3.55805	0.000316204	0.00503659	3.60165	0.0389379	0.199595	0.155103	0.580278	0.00412766	0.0264613	-1.15824	-0.190299
73095	Slc25a42	0.069248	0.381203	1.93191	0.00031818	0.00506079	3.60003	0.199764	0.45265	0.0185829	0.290949	0.00683423	0.0352849	-0.644062	-0.193603
667277	C1rb	0.403588	0.721603	0.855347	0.000318422	0.00506079	3.59983	0.00149215	0.0415438	0.06322	0.452607	0.193088	0.326111	0.211902	0.570521
57436	Gabarapl1	0.299031	0.645131	1.06934	0.000318474	0.00506079	3.59979	0.0120045	0.111562	0.897623	0.971548	0.000473806	0.00846776	-1.08662	-0.0129348
11481	Acvr2b	0.155036	0.505198	1.4842	0.000321023	0.00509729	3.59772	0.0246496	0.158955	0.106084	0.526937	0.0199774	0.0688849	-1.26024	-0.276473
16795	Large1	0.0116238	0.193981	2.80809	0.00032287	0.00512258	3.59622	0.346416	0.596514	0.333855	0.721061	0.000178071	0.00535617	-1.12722	-0.126047
105827	Amigo2	0.0247925	0.26059	2.44877	0.000324267	0.00514047	3.5951	0.845964	0.927248	0.0659185	0.458199	0.000103721	0.00412403	-1.7135	-0.0325125
236920	Stard8	0.0175725	0.22725	2.61373	0.000324506	0.00514047	3.59491	0.430655	0.666832	0.0333376	0.363329	0.00136284	0.0144703	-1.34177	-0.121957
276950	Slfn8	0.251347	0.603382	1.18516	0.000326024	0.00515732	3.59369	0.000204614	0.0183299	0.635865	0.872826	0.0259421	0.0819995	0.582261	1.22431
72662	Dis3	0.0176567	0.227611	2.61146	0.000326245	0.00515732	3.59352	0.00217433	0.0491608	0.148775	0.573009	4.81736e-05	0.00274051	-0.212738	1.50177
23945	Mgll	0.198177	0.554737	1.336	0.000326335	0.00515732	3.59344	0.0107681	0.105812	0.0354597	0.368697	0.0947396	0.197828	-0.836069	-0.370259
23872	Ets2	0.00211065	0.0988673	3.58557	0.000327022	0.0051611	3.5929	0.154272	0.398198	0.556201	0.836495	0.000158125	0.0050318	-1.32242	-0.0731601
85305	Kars	0.000852774	0.0681309	3.99221	0.000327085	0.0051611	3.59285	0.00684097	0.0845728	0.824033	0.945862	0.00496796	0.0293189	0.0281739	0.638083
17084	Ly86	0.385787	0.710155	0.888864	0.000327398	0.00516201	3.5926	0.567227	0.766709	0.000324604	0.0514581	0.0209799	0.071045	0.058634	0.886904
224139	Golgb1	0.023802	0.257554	2.46848	0.000327854	0.00516517	3.59224	0.0852787	0.295588	0.0415664	0.391127	0.0207749	0.0707297	-0.550982	-0.191643
54667	Atp8b2	0.262926	0.612979	1.15563	0.000330247	0.00519521	3.59034	0.286091	0.543198	0.101649	0.523088	0.000638383	0.00980519	0.12292	1.10334
16408	Itgal	0.300972	0.646187	1.06492	0.000330275	0.00519521	3.59032	0.0164629	0.131087	0.00531116	0.164739	0.223829	0.362116	0.318787	0.573567
76843	Dtl	0.0175579	0.22725	2.61412	0.000331812	0.00521201	3.58911	0.00832193	0.0933987	0.368679	0.743428	4.97741e-05	0.00277924	-0.299449	1.40594
22696	Zfp37	0.00278248	0.111371	3.46123	0.000331858	0.00521201	3.58907	0.0227306	0.15244	0.77703	0.929632	0.00014425	0.00485544	-1.38287	0.0839053
72475	Ssbp3	0.0492439	0.338829	2.10851	0.000332878	0.00522396	3.58827	0.0554984	0.237869	0.146454	0.570007	0.00733995	0.0368328	-0.801501	-0.167448
50887	Hmgn5	0.0317111	0.284044	2.3287	0.000336049	0.00526964	3.5858	0.00174943	0.0448669	0.899917	0.972173	0.00346753	0.0240196	0.0129689	1.3559
246179	Fktn	0.00811272	0.170106	2.97466	0.000336546	0.00527334	3.58541	0.237145	0.494472	0.0129315	0.250128	2.57183e-05	0.00193972	-1.49907	0.138673
211347	Pank3	0.0154007	0.215636	2.67616	0.000337085	0.00527769	3.58499	0.485703	0.709391	0.0640495	0.454576	0.000529177	0.00896066	-1.86394	-0.121074
12772	Ccr2	0.195416	0.551821	1.34466	0.000337748	0.00528093	3.58448	0.125485	0.359041	0.0578039	0.441593	0.00697526	0.0357663	0.219678	1.29623
26399	Map2k6	0.00174252	0.0910119	3.67165	0.000337913	0.00528093	3.58435	0.0113769	0.10909	0.030181	0.354061	0.0918992	0.193475	-1.14995	-0.58548
66771	Gid4	0.0180944	0.229621	2.59982	0.000338076	0.00528093	3.58423	0.66554	0.827697	0.0491901	0.417064	0.000407445	0.00782378	-1.27931	-0.0489129
70025	Acot7	0.00628847	0.1552	3.09151	0.000340813	0.00531958	3.58212	0.000752269	0.030352	0.575982	0.848029	0.00225822	0.0190513	-0.0992677	0.847066
21385	Tbx2	0.0238506	0.257942	2.4675	0.000344122	0.00536708	3.5796	0.0749494	0.278024	0.317795	0.708315	0.00172337	0.0162768	-0.957266	-0.142657
17130	Smad6	0.0552074	0.353298	2.04995	0.000344519	0.00536858	3.5793	0.870343	0.938449	0.0343704	0.364745	0.000283865	0.00680871	-1.65484	-0.0168822
14211	Smc2	0.107885	0.446222	1.69189	0.000344929	0.00536858	3.57899	0.00845407	0.0943058	0.0892098	0.504532	0.0473941	0.12277	0.383676	0.940385
242083	Ppm1l	0.0269992	0.267536	2.4074	0.000345015	0.00536858	3.57892	0.0182338	0.138141	0.152448	0.577014	0.0178379	0.0640422	-0.769418	-0.221104
110074	Dut	0.0822255	0.404484	1.84048	0.000345478	0.00537165	3.57857	0.00505368	0.0730164	0.268163	0.676571	0.0208558	0.0708264	0.133774	0.764724
26401	Map3k1	0.20177	0.558828	1.32487	0.000350364	0.00544343	3.5749	0.0162001	0.130303	0.660752	0.88493	0.00126752	0.0139241	-1.24735	-0.0446632
76252	Atp6v0e2	0.00170552	0.0909659	3.68129	0.000351809	0.00546169	3.57382	0.299149	0.556018	0.427403	0.776439	7.04833e-05	0.00333649	-1.82256	-0.146217
278180	Vsig4	0.51301	0.795143	0.667341	0.000352349	0.00546587	3.57342	0.857904	0.932502	0.00305445	0.125109	0.00218427	0.0187079	0.0480479	1.19484
18552	Pcsk5	0.132799	0.478258	1.57435	0.000355594	0.00551199	3.57102	0.0193939	0.141967	0.272458	0.678644	0.00672529	0.0349726	-1.00819	-0.229139
16948	Lox	0.0196718	0.237551	2.55999	0.000357452	0.00553654	3.56965	0.058702	0.244564	0.19473	0.621039	0.00386374	0.0255639	-1.13961	-0.304097
432396	Zfp652os	0.00620414	0.154938	3.09768	0.000358036	0.00554133	3.56923	0.0859046	0.296515	0.0303495	0.354775	0.0197983	0.0684191	-1.04774	-0.347171
11518	Add1	0.0902654	0.417075	1.79003	0.000358569	0.00554417	3.56884	0.0165652	0.131285	0.229978	0.647936	0.00913736	0.0421386	-0.559961	-0.132784
21943	Tnfsf11	0.0614063	0.363832	1.99486	0.000358768	0.00554417	3.56869	0.23763	0.494892	0.110288	0.531155	0.00136509	0.0144767	-1.42897	-0.164049
67199	Pfdn1	0.00309095	0.114637	3.41383	0.00035983	0.00555634	3.56792	0.175877	0.42473	0.841579	0.951531	0.00014824	0.00489546	0.0275777	1.03869
20452	St8sia4	0.294838	0.641965	1.07895	0.00036143	0.00557679	3.56675	0.00521632	0.0740785	0.461791	0.79381	0.000118498	0.00437082	-1.8699	0.123442
19724	Rfx1	0.0123396	0.199082	2.7802	0.000362279	0.00558562	3.56614	0.0165693	0.131285	0.396682	0.760555	0.00702451	0.0359063	-0.694668	-0.127535
17179	Matk	0.0911405	0.418402	1.78478	0.000363906	0.00560383	3.56496	0.0200949	0.143831	0.177987	0.605323	0.00915661	0.0422081	-0.684182	-0.248476
67393	Cxxc5	0.00878662	0.172935	2.93787	0.000364469	0.00560383	3.56456	0.000471834	0.0242061	0.987021	0.995492	0.00980705	0.0440511	-0.79777	0.00156119
231821	Adap1	0.00699965	0.16257	3.04246	0.000364518	0.00560383	3.56452	0.413787	0.653827	0.00498268	0.159612	0.000266895	0.00661856	-0.254733	1.09898
100043817	Gm4668	0.00492377	0.141064	3.20303	0.000364726	0.00560383	3.56437	0.746826	0.874904	0.0501409	0.419668	0.000130886	0.00463329	-1.04234	0.0990319
67673	Elob	0.00104849	0.0740385	3.89952	0.000364847	0.00560383	3.56429	0.0250683	0.160222	0.567293	0.842409	0.00491128	0.0291205	0.0761872	0.592741
20384	Srsf5	0.000946841	0.0719492	3.94526	0.000365712	0.00561287	3.56367	0.12316	0.355815	0.368766	0.743442	0.000643377	0.00985739	-1.19509	-0.131065
26912	Gcat	0.14613	0.494486	1.51893	0.0003661	0.00561298	3.56339	0.0475755	0.220611	0.383466	0.752135	0.00110118	0.0129558	0.112449	1.68884
77225	9330161L09Rik	0.0452439	0.328744	2.15151	0.000366275	0.00561298	3.56326	0.0059511	0.0793662	0.218767	0.640347	0.0280324	0.0862564	0.402625	0.784825
69912	Nup43	0.00857581	0.172373	2.94908	0.00037022	0.00566913	3.56045	0.000488185	0.024425	0.810364	0.941689	0.0180321	0.0645215	0.0298945	0.77744
12265	Ciita	0.648443	0.874381	0.46366	0.000371163	0.00567928	3.55978	0.0854888	0.295983	0.00273041	0.118206	0.0893213	0.189873	-0.592436	-0.405381
109205	Sobp	0.0103783	0.187301	2.86081	0.00037168	0.00568287	3.55942	0.29253	0.550003	0.0646735	0.4566	0.00116292	0.0133254	-1.81213	-0.147164
21926	Tnf	0.428285	0.738205	0.810395	0.000372732	0.00569101	3.55867	0.0134534	0.117975	0.0121683	0.244577	0.167025	0.294006	0.338958	0.568979
241062	Pgap1	0.0801314	0.401479	1.85433	0.000372775	0.00569101	3.55864	0.000249765	0.0189354	0.64101	0.875573	0.00402445	0.0260642	-1.41032	0.111065
673094	Cd99	0.0186277	0.232462	2.58599	0.000373243	0.00569386	3.55831	0.00751661	0.0890278	0.357844	0.735614	0.0112128	0.0477367	-0.868085	-0.099044
12168	Bmpr2	0.0117932	0.19507	2.80134	0.000375381	0.00572215	3.55681	0.187827	0.439312	0.0146294	0.266495	0.0194894	0.067862	-0.599156	-0.36173
13666	Eif2ak3	0.14067	0.487293	1.54109	0.000376237	0.00573088	3.55621	0.00290127	0.0570462	0.141453	0.565726	0.0663939	0.155777	-0.507194	-0.263871
66610	Abi3	0.309765	0.653101	1.04516	0.000378957	0.00576796	3.55432	0.188285	0.439559	0.00148086	0.0855217	0.0776793	0.173208	0.172385	0.620484
21915	Dtymk	0.0395108	0.309605	2.21965	0.000382331	0.00581495	3.55199	0.0215471	0.148849	0.38958	0.756414	0.00488027	0.0290094	0.0862994	0.593066
99887	Tmem56	0.348961	0.683903	0.96163	0.000385625	0.00586062	3.54973	0.00146355	0.0414324	0.216396	0.638644	0.0722542	0.165125	-1.94106	-0.214006
20732	Spint1	0.0859683	0.40928	1.81648	0.000386312	0.00586666	3.54926	0.0213397	0.148074	0.560095	0.838173	2.30512e-05	0.00184894	-0.0696141	1.23244
24059	Slco2a1	0.00208605	0.0985172	3.59084	0.000388888	0.00590135	3.54751	0.0427516	0.209631	0.302436	0.699471	0.0094481	0.0430574	-0.534021	-0.181536
67042	Ift27	0.0132002	0.205657	2.74865	0.00039061	0.0059226	3.54635	0.0312866	0.178477	0.7672	0.925619	0.00110398	0.0129695	0.0400731	0.770032
93897	Fzd10	0.0914821	0.418763	1.78274	0.000390875	0.0059226	3.54617	0.00895116	0.0970654	0.359547	0.736877	6.44282e-05	0.0031883	-1.49713	0.839262
210808	Lacc1	0.00226066	0.1013	3.55471	0.000391526	0.00592419	3.54573	0.0544704	0.235523	0.188708	0.615735	0.00738188	0.0369789	0.299043	0.728955
58249	Fibp	0.00610623	0.154282	3.10495	0.000391566	0.00592419	3.5457	0.000756809	0.030352	0.614244	0.866007	0.00157418	0.0155495	-1.29141	0.0559741
72155	Cenpn	0.103156	0.437449	1.71678	0.000394374	0.00596222	3.54382	0.001163	0.0367881	0.0963632	0.514618	0.142654	0.263981	0.503073	0.924081
329540	Nol4l	0.00873585	0.172935	2.94055	0.000394771	0.00596376	3.54355	0.0155869	0.127865	0.549107	0.834473	0.000231002	0.00611498	-1.05704	0.093613
399602	9930024M15Rik	0.0467355	0.332233	2.13509	0.000395414	0.00596901	3.54313	0.0028648	0.0566042	0.571271	0.844954	0.00987143	0.0442125	-0.543459	-0.0862463
13491	Drd4	0.00224727	0.1013	3.55738	0.000396758	0.00598483	3.54223	8.23097e-05	0.0122877	0.982391	0.993947	0.0267682	0.0836644	0.00507804	1.51441
70956	Tex19.2	0.0234705	0.255608	2.47525	0.000400317	0.00603303	3.53987	0.192342	0.444219	0.540726	0.830657	0.000144492	0.00485544	0.073688	1.45706
67460	Decr1	0.255434	0.606282	1.17462	0.00040055	0.00603303	3.53972	0.0292864	0.17234	0.281894	0.686928	0.00524518	0.0301964	-1.36368	-0.203343
83410	Cstf2t	0.00361801	0.121674	3.34272	0.000402055	0.00605083	3.53873	0.142669	0.383022	0.0806101	0.488699	0.00950206	0.0432007	-0.602285	-0.259337
234463	Tmem184c	0.0211875	0.246798	2.52447	0.000402331	0.00605083	3.53855	0.00860748	0.0952288	0.00666094	0.184942	0.283875	0.42907	-0.42508	-0.270492
68691	Kansl1l	0.0153702	0.215636	2.6771	0.000402879	0.00605457	3.53819	0.0191653	0.141392	0.424238	0.774978	0.00515766	0.0298801	-0.852937	-0.250286
20671	Sox17	0.00166641	0.0900621	3.6917	0.000404158	0.00606927	3.53735	0.0125673	0.114528	0.793984	0.936281	0.00109774	0.0129455	-1.10644	-0.0436093
72128	2610008E11Rik	0.0010332	0.0736042	3.90611	0.000406048	0.00609314	3.53612	0.0263093	0.163359	0.193611	0.620016	0.0112194	0.0477426	-0.77145	-0.278183
244962	Snx14	0.010202	0.185945	2.86876	0.00040727	0.00610694	3.53533	0.0474698	0.220244	0.489304	0.810005	0.00133484	0.014306	-1.1153	-0.0875126
18973	Pole	0.0557249	0.354513	2.04515	0.000409136	0.00612882	3.53412	0.0133484	0.117631	0.0206654	0.302818	0.133819	0.252463	0.386073	0.505503
18214	Ddr2	0.00491132	0.141012	3.20418	0.000409336	0.00612882	3.53399	0.159711	0.405608	0.12607	0.547799	0.00323737	0.0230088	-0.877785	-0.233358
329739	Fam102b	0.0715476	0.386372	1.91466	0.000409901	0.00613273	3.53363	0.0017457	0.0448669	0.519237	0.821506	0.000602227	0.00945828	-1.23576	0.07513
27205	Podxl	0.0236998	0.257136	2.47056	0.000411008	0.00614476	3.53291	0.878242	0.942271	0.116821	0.537147	4.30714e-05	0.00256059	-1.37611	0.0274396
16176	Il1b	0.0400356	0.311126	2.21305	0.000413464	0.00617691	3.53134	0.395352	0.638686	0.209663	0.634134	0.00022298	0.00600946	0.114425	1.64555
101240	Wdr91	0.0106832	0.188665	2.84736	0.000414481	0.00618694	3.53069	0.0363838	0.191975	0.462954	0.794371	0.00490083	0.029094	-0.582428	-0.13246
231805	Pilra	0.0277716	0.270486	2.39366	0.00041508	0.00618694	3.53031	0.70035	0.850696	0.000667356	0.0671108	0.0196598	0.0681617	0.0465719	0.940003
54150	Rdh7	0.628164	0.864982	0.492714	0.000415331	0.00618694	3.53015	0.0554109	0.237645	0.225526	0.644776	0.00436538	0.0271936	0.165145	1.79856
105501	Abhd4	0.00513697	0.143077	3.18375	0.00041536	0.00618694	3.53013	0.00243394	0.0520842	0.406918	0.765047	0.000758838	0.0107112	-0.899402	0.142119
17129	Smad5	0.000991051	0.0723609	3.92479	0.00041576	0.00618833	3.52987	0.104537	0.327955	0.0310278	0.357163	0.0186402	0.0658769	-0.591643	-0.20298
74011	Slc25a27	0.000981865	0.0723609	3.92897	0.0004189	0.00623049	3.52788	0.0448024	0.214367	0.0283662	0.346412	0.0480537	0.123844	-0.940054	-0.453294
19702	Ren2	0.00576556	0.150762	3.13116	0.000420131	0.0062442	3.5271	0.13558	0.374042	0.00145114	0.0845298	0.105543	0.213548	0.204435	1.15819
12741	Cldn5	0.00937189	0.17888	2.90808	0.000421121	0.00625431	3.52648	0.00839701	0.0939285	0.40627	0.764684	8.73367e-05	0.00377209	-2.13514	0.108459
16906	Lmnb1	0.176654	0.531664	1.40626	0.000422089	0.00626408	3.52587	0.00619435	0.0809322	0.387121	0.755225	0.0109392	0.0470955	0.130019	0.976959
192678	Rassf3	0.0044804	0.133968	3.24589	0.000423138	0.00627505	3.52522	0.146855	0.388497	0.212822	0.636411	0.00108742	0.0128712	-1.55991	-0.26748
70237	Bhlhb9	0.00115685	0.0765876	3.85541	0.000423741	0.00627938	3.52484	0.26772	0.524823	0.197963	0.622692	0.000540251	0.00902826	-1.58506	-0.253694
64051	Sv2a	0.0276191	0.269577	2.39634	0.000424351	0.00628381	3.52446	0.235176	0.492348	0.00714205	0.191211	0.0251873	0.0804538	-0.84738	-0.135605
214580	Pstk	0.000710687	0.0616529	4.07402	0.0004256	0.00629769	3.52368	0.0280302	0.168429	0.111329	0.531446	0.0295902	0.0893659	-0.542622	-0.311241
233064	Wdr62	0.00407853	0.128535	3.2885	0.000427213	0.00631624	3.52268	0.000971456	0.0341496	0.663527	0.885937	0.0272131	0.0845854	0.0622681	0.58191
67392	4833420G17Rik	0.00783649	0.169303	2.9906	0.000427478	0.00631624	3.52251	0.00380392	0.0644499	0.926336	0.978984	0.00516651	0.0299038	-0.645634	-0.00889211
319166	Hist1h2ae	0.00508612	0.143077	3.18828	0.00043047	0.00635579	3.52066	0.176978	0.426394	0.858549	0.956772	8.34102e-05	0.00366515	0.062127	1.33395
71790	Anxa9	0.0134382	0.206919	2.74027	0.000431512	0.00636654	3.52002	0.00558673	0.0768717	0.590326	0.854807	0.000789046	0.0108718	-0.063177	0.866022
209018	Vps8	0.00172697	0.0909659	3.67568	0.00043302	0.00638413	3.5191	0.957892	0.982117	0.0211732	0.306572	0.000796937	0.010921	-0.918719	-0.00612502
108705	Pttg1ip	0.0790299	0.399182	1.86174	0.00043368	0.0063892	3.51869	0.0593815	0.24606	0.447417	0.786685	0.00142878	0.0147648	-1.14735	-0.0963594
72789	Veph1	0.00219155	0.100449	3.56866	0.00043598	0.00641841	3.51729	0.158764	0.404686	0.289033	0.690814	0.00125859	0.0138717	0.270082	0.978324
19401	Rara	0.00301731	0.113998	3.42471	0.000436979	0.00642843	3.51668	0.977462	0.989703	0.00901691	0.211683	0.00320773	0.0229152	-0.611663	0.00544869
81898	Sf3b1	0.0244363	0.259827	2.45577	0.000437995	0.00643478	3.51606	0.0055275	0.0764209	0.189505	0.616238	0.0198821	0.0686466	-1.06627	-0.157545
12484	Cd24a	0.301146	0.646291	1.06453	0.000438048	0.00643478	3.51603	0.000111799	0.0135637	0.228197	0.647194	0.00100764	0.0124267	-1.58408	0.234055
234214	Sorbs2	0.00095511	0.072036	3.94136	0.00043948	0.00645113	3.51517	0.0534164	0.233198	0.117132	0.537438	0.0139863	0.0546851	-0.72319	-0.411964
80914	Uck2	0.017539	0.22725	2.61463	0.000440618	0.00646314	3.51448	0.012404	0.113606	0.32217	0.712476	7.18762e-05	0.00337405	-0.105848	1.17821
11477	Acvr1	0.0653426	0.37386	1.96242	0.000446341	0.00654234	3.51105	0.687086	0.842514	0.0452231	0.404952	5.46486e-05	0.00295351	-1.29744	0.0419062
72993	Appl1	0.0312501	0.281865	2.3359	0.000446665	0.00654235	3.51086	0.0541795	0.234921	0.317875	0.708315	0.00231111	0.0192356	-1.13052	-0.100527
14766	Adgrg1	0.0363602	0.299627	2.26107	0.000447672	0.00654819	3.51026	0.019226	0.141417	0.761019	0.924009	0.00140253	0.0145998	-0.83553	-0.0303494
12144	Blm	0.0444588	0.326763	2.16036	0.000447712	0.00654819	3.51023	0.00355429	0.062762	0.687279	0.896337	0.00105083	0.0126234	-0.0458442	1.05302
78928	Pigt	0.0375634	0.303494	2.24488	0.000448574	0.00655605	3.50972	0.0253871	0.161007	0.16727	0.593252	0.0141235	0.0550053	0.2106	0.537453
78455	Helz	0.127655	0.472409	1.59698	0.000449509	0.00656498	3.50917	0.0860969	0.296823	0.00599207	0.174396	0.0754551	0.169803	-0.486838	-0.266555
16184	Il2ra	0.044623	0.327343	2.1585	0.000450061	0.00656829	3.50884	0.0196774	0.142763	0.782789	0.931558	0.00021455	0.00590922	-0.0582596	1.34766
56248	Ak3	0.162186	0.515046	1.45749	0.0004528	0.00660349	3.50723	0.277294	0.534095	0.150019	0.574105	0.000997196	0.0123205	-1.48413	-0.133373
20832	Ssr4	0.00330928	0.117144	3.38302	0.00045422	0.00661943	3.5064	0.0540185	0.234509	0.780801	0.930671	0.00171591	0.0162452	0.0301052	0.680684
12399	Runx3	0.175084	0.530182	1.41166	0.000454975	0.00662566	3.50595	0.13004	0.366546	0.313517	0.705954	0.000889791	0.0115901	0.135242	1.35697
69408	Dnajc17	0.0173933	0.22682	2.61859	0.000455323	0.00662594	3.50575	0.00252458	0.0530721	0.829959	0.947169	0.00639522	0.034094	0.0398739	0.952102
18676	Phf2	0.0121596	0.197956	2.78706	0.000455827	0.00662851	3.50546	0.163616	0.409873	0.132161	0.554113	0.00203973	0.0179395	-1.13022	-0.195245
57370	B4galt3	0.0314515	0.282672	2.33275	0.000457212	0.00664042	3.50465	0.0260183	0.162518	0.626879	0.87028	0.00156589	0.0154926	-0.760048	-0.124224
622665	Ccdc17	0.00193188	0.0940273	3.62533	0.000457303	0.00664042	3.50459	0.0116323	0.110232	0.91542	0.976277	0.00158634	0.0155957	-1.03029	-0.0175913
66589	Ube2v1	0.000887556	0.0689796	3.97427	0.000457877	0.00664398	3.50426	0.0131631	0.117351	0.748561	0.91935	0.00379719	0.0252808	0.0395866	0.735327
50868	Keap1	0.000912293	0.0701148	3.96194	0.000458846	0.00665327	3.5037	0.000439672	0.0233871	0.978069	0.99322	0.0209098	0.0709382	-0.00278594	0.694803
76131	Depdc1a	0.120102	0.461965	1.63166	0.000459249	0.00665434	3.50346	0.0165462	0.131285	0.206702	0.631181	0.0140768	0.0549187	0.366809	1.28862
16431	Itm2a	0.0774566	0.396596	1.87249	0.000460403	0.00666628	3.5028	0.237557	0.494859	0.134875	0.557624	0.0012627	0.0138863	-2.1117	-0.164616
52055	Rab11fip5	0.0226555	0.252584	2.49228	0.000462586	0.00669309	3.50154	0.0840527	0.294185	0.562942	0.840194	0.000497638	0.00866388	-1.30696	-0.0867629
104771	Jkamp	0.00849344	0.172	2.95353	0.000465009	0.00672334	3.50014	0.00928832	0.0988741	0.996744	0.99896	0.00360432	0.024588	-0.582849	-0.000502092
67017	Fam210b	0.226064	0.582761	1.25344	0.000468681	0.00676852	3.49805	0.0155215	0.127535	0.421726	0.773534	0.00484622	0.0289128	-0.994211	-0.110411
448987	Fbxl7	0.00129425	0.0807425	3.80508	0.000468804	0.00676852	3.49798	0.00198218	0.0477757	0.582123	0.850759	0.00137302	0.0144847	-1.07925	0.0853892
56505	Ruvbl1	0.0155178	0.216617	2.67258	0.000469254	0.00677019	3.49772	0.0118095	0.111026	0.660869	0.88493	0.00555479	0.0312494	0.0423663	0.642368
67153	Rnaseh2b	0.00806123	0.170035	2.97759	0.00046984	0.0067738	3.49739	0.011076	0.107428	0.795933	0.93694	0.00364792	0.0247401	0.0258006	0.754179
12096	Bglap	0.000619093	0.0588723	4.136	0.000470467	0.00677419	3.49703	0.597936	0.785779	0.00194166	0.0996113	0.00107183	0.0127706	-0.0595769	1.26817
70680	3021401N23Rik	0.00317553	0.116071	3.40165	0.000470537	0.00677419	3.49699	0.0268256	0.165075	0.292949	0.693173	0.00662721	0.0347898	-0.957975	-0.178265
69833	Polr2f	0.00203525	0.0970305	3.60192	0.000471674	0.00678459	3.49635	0.002132	0.0490687	0.817251	0.944002	0.00846533	0.0400819	-0.0237756	0.522779
80719	Igsf6	0.0685878	0.38028	1.93696	0.000471931	0.00678459	3.4962	0.101074	0.322141	0.00283128	0.120008	1.54234e-05	0.00148686	-0.230579	1.67002
52372	D6Ertd527e	0.177631	0.532631	1.40293	0.000472599	0.00678936	3.49583	0.0140002	0.120368	0.0649393	0.457358	0.067498	0.157472	0.250772	0.864447
16601	Klf9	0.115433	0.456024	1.65403	0.000473462	0.00679498	3.49534	0.102148	0.324316	0.613237	0.865678	0.000329713	0.0072128	-1.65295	-0.0536838
100126879	Gm10759	0.00938298	0.178923	2.90753	0.000474049	0.00679498	3.49501	0.0233991	0.154413	0.888978	0.968003	0.000409162	0.00783182	-1.26815	0.0512835
71562	Afmid	0.268908	0.617384	1.14075	0.000474053	0.00679498	3.495	0.0687525	0.26662	0.139936	0.564097	0.00702565	0.0359063	-1.03196	-0.233323
16177	Il1r1	0.00291801	0.113681	3.43979	0.000474334	0.00679498	3.49485	0.0819638	0.291576	0.757117	0.922506	0.000312043	0.00703159	-1.29916	-0.0604199
21822	Tgtp1	0.255372	0.606282	1.17478	0.000477033	0.0068288	3.49333	6.47308e-05	0.0112958	0.0011657	0.078541	0.626386	0.742553	-0.380182	1.56719
12190	Brca2	0.014206	0.211086	2.71419	0.00047741	0.00682937	3.49312	0.0082422	0.0927766	0.20733	0.63181	0.000143248	0.00485004	-0.282551	0.978694
236428	BC026762	0.051289	0.344066	2.08774	0.000478704	0.00684303	3.4924	0.0144186	0.122353	0.022161	0.311954	0.138227	0.257985	-0.518269	-0.408801
16773	Lama2	0.0363526	0.299627	2.26118	0.000479325	0.00684678	3.49205	0.0822997	0.292205	0.278177	0.683955	0.00224086	0.0189867	-1.28742	-0.20757
74579	4833419E13Rik	0.0275672	0.269447	2.39726	0.000479644	0.00684678	3.49187	0.0881623	0.30065	0.874239	0.962315	0.000145851	0.00486923	-1.56283	-0.0452231
320277	Spef2	0.00721375	0.164202	3.02864	0.000480349	0.00684904	3.49148	0.0534653	0.233231	0.246975	0.660428	0.00438645	0.0272141	0.256229	0.991968
212483	Fam193b	0.0170204	0.224565	2.62887	0.00048048	0.00684904	3.49141	0.00707033	0.0862478	0.519414	0.821506	0.00967314	0.0437118	-0.724023	-0.0809762
100503728	-	0.30571	0.649654	1.05422	0.000482485	0.00687277	3.4903	0.0791949	0.286363	0.458723	0.792687	0.000569234	0.0092188	-1.42623	-0.0923498
105837	Mtbp	0.103355	0.437713	1.71572	0.000483501	0.0068824	3.48973	0.0139895	0.120368	0.851028	0.954316	0.00121352	0.0135734	0.0191973	0.978198
67931	Serpini2	0.0596744	0.36126	2.00973	0.000485721	0.00690913	3.48851	0.231405	0.487767	0.134089	0.556309	0.00108724	0.0128712	0.354523	3.66698
70592	5730480H06Rik	0.00210528	0.0988673	3.58671	0.000487445	0.00692878	3.48756	0.0411089	0.204981	0.239816	0.655141	0.00936689	0.0428538	-0.629297	-0.14179
15216	Hfe	0.0126647	0.201726	2.76804	0.000487861	0.00692983	3.48733	0.0379698	0.196681	0.979569	0.99322	0.000261904	0.00656094	-1.33107	0.00408057
54156	Egfl6	0.0256146	0.262393	2.43297	0.000491334	0.00697425	3.48544	0.00651056	0.0827488	0.2818	0.686885	0.000226393	0.00606104	-0.961246	0.437108
666737	4632427E13Rik	0.0119231	0.196082	2.79623	0.000492868	0.00699108	3.4846	0.0149963	0.124993	0.734392	0.915547	0.00235983	0.01943	-1.04662	-0.0557094
258387	Olfr720	0.0299058	0.277372	2.35748	0.000493211	0.00699108	3.48442	0.246649	0.502952	0.474978	0.801916	9.61992e-05	0.00395949	0.158192	1.35396
208618	Etl4	0.00231768	0.102659	3.5435	0.000493941	0.00699285	3.48402	0.837645	0.921865	0.0604293	0.447913	0.000366309	0.00748656	-1.41886	-0.0655836
100043282	Trav3n-3	0.511343	0.794083	0.670014	0.000494028	0.00699285	3.48397	0.0334372	0.184411	0.943184	0.983674	0.000146796	0.00488025	-1.28839	-0.0104726
67164	Lipt2	0.0529367	0.347222	2.07154	0.000494779	0.00699858	3.48357	0.304307	0.560248	0.111874	0.532096	0.00138823	0.0145799	0.113531	1.28211
16337	Insr	0.10116	0.434965	1.72759	0.000495662	0.00700616	3.48309	0.227249	0.482954	0.211297	0.63485	0.000905571	0.011711	-1.42751	-0.137761
19317	Qk	0.00188815	0.0933772	3.63562	0.000497847	0.00703213	3.48191	0.00516626	0.0739516	0.954179	0.98629	0.00122361	0.0136419	-1.29974	0.00805993
73162	Otud3	0.0164344	0.222946	2.64546	0.000499115	0.00704511	3.48123	0.061701	0.250615	0.808749	0.94127	0.000113449	0.0042937	-0.0312768	1.04102
21410	Hnf1b	0.0897007	0.416674	1.79344	0.000499583	0.00704681	3.48098	0.035458	0.189456	0.293241	0.693227	4.81943e-06	0.000755156	-0.11716	1.7918
73710	Tubb2b	0.137163	0.482297	1.55571	0.000500547	0.00705548	3.48046	0.112094	0.339412	0.222086	0.643031	0.00158245	0.0155847	0.283847	1.2045
384214	Ephx4	0.00664992	0.158883	3.06594	0.000501717	0.00706705	3.47984	0.0324466	0.181875	0.238831	0.654485	0.00541316	0.0307988	-1.39356	-0.317784
58243	Nap1l5	0.0146254	0.212235	2.7005	0.000503437	0.00708634	3.47892	0.00632223	0.0813439	0.578363	0.848979	0.00706999	0.0360055	-1.13516	-0.297881
103406	Zfr2	0.028208	0.271897	2.38605	0.000504485	0.00709614	3.47836	0.0204596	0.145207	0.507161	0.817289	0.000130251	0.00461887	-1.27221	0.315428
11482	Acvrl1	0.0857188	0.409071	1.81805	0.000506838	0.00712429	3.47712	0.211529	0.466045	0.00311778	0.125804	0.0603128	0.14527	0.189501	0.640451
14673	Gna12	0.0679341	0.379114	1.942	0.000507643	0.00712984	3.47669	0.120061	0.351403	0.300652	0.697873	0.00168749	0.0160893	-0.994293	-0.109804
329639	Gm2447	0.0112028	0.191815	2.82527	0.000507939	0.00712984	3.47653	0.000827745	0.031628	0.305849	0.702031	0.000793077	0.0109051	-1.14322	0.420484
108956	Apol7c	0.00182224	0.0916683	3.65157	0.000508651	0.00713307	3.47616	0.000646275	0.0277072	0.0563888	0.437642	6.56781e-05	0.00323005	-1.67813	0.370774
30928	Zbtb18	0.0299424	0.277372	2.35688	0.000508875	0.00713307	3.47604	0.148141	0.3904	0.453934	0.790152	0.000597822	0.00943687	-1.06701	-0.0958167
20400	Sh2d1a	0.199203	0.556068	1.3328	0.00050944	0.00713604	3.47574	0.0114907	0.10963	0.404892	0.764346	0.00852659	0.0402455	0.162252	1.16518
76594	Dnajc18	0.00324283	0.116402	3.39218	0.000510597	0.0071473	3.47513	0.0026009	0.053718	0.513245	0.819794	0.0268212	0.0837925	0.0734071	0.574906
215512	Fam117a	0.119977	0.461572	1.63225	0.000511118	0.00714742	3.47486	0.00412392	0.0664495	0.672568	0.890107	0.00751898	0.037387	-1.39207	-0.0629638
110751	Adam33	0.0150301	0.213946	2.68765	0.000511313	0.00714742	3.47476	0.0945058	0.311652	0.948005	0.984535	6.41118e-05	0.0031883	-1.80475	0.00934497
11769	Ap1s1	0.00141154	0.0851687	3.76617	0.000513329	0.00716891	3.4737	0.00984709	0.10181	0.260677	0.669984	0.0361276	0.102118	0.15173	0.393224
75687	Ripor1	0.0402634	0.312176	2.21021	0.00051356	0.00716891	3.47358	0.130803	0.367621	0.25255	0.66453	0.00252514	0.0201165	-0.713725	-0.118661
67226	Tmem19	0.0391224	0.308899	2.22459	0.000517271	0.00721574	3.47165	0.153957	0.397692	0.446224	0.78624	0.000537394	0.00902762	-1.1581	-0.0898831
69553	Ripor3	0.0134131	0.206919	2.74115	0.000521776	0.00727355	3.46932	0.00632087	0.0813439	0.505887	0.816299	0.000276931	0.00676856	-1.71304	0.270147
627782	Gm6787	0.0958239	0.425335	1.7574	0.000523649	0.00729464	3.46836	0.00807212	0.0920193	0.243518	0.657863	0.0265008	0.0832159	0.207069	0.755922
72151	Rfc5	0.00782492	0.169303	2.99128	0.000525188	0.00730996	3.46757	0.00106181	0.0355336	0.949531	0.984754	0.0106368	0.0463314	0.00832155	0.77429
16852	Lgals1	0.0571299	0.357624	2.03229	0.000525472	0.00730996	3.46742	0.000536247	0.0253845	0.503906	0.815405	0.00206174	0.0180399	-0.0887622	1.38875
235611	Plxnb1	0.0996464	0.432346	1.7359	0.00052785	0.00733798	3.46621	0.00546521	0.0759754	0.296367	0.694858	0.0285906	0.0874356	-1.00062	-0.137343
14866	Gstm5	0.0839675	0.407121	1.82919	0.000529415	0.00735468	3.46541	0.00158619	0.0431515	0.641954	0.875968	0.00169642	0.0161364	-1.74176	0.0546139
53330	Vamp4	0.0575799	0.358721	2.02824	0.000531159	0.00737384	3.46453	0.00808065	0.0920193	0.105965	0.526937	0.0732585	0.16666	-0.547974	-0.195628
225372	Apbb3	0.000885237	0.0689796	3.97544	0.000532357	0.00738518	3.46392	0.0408243	0.204202	0.241023	0.656098	0.0168199	0.0615908	-0.489666	-0.166454
14961	H2-Ab1	0.628565	0.865088	0.492136	0.000532706	0.00738518	3.46375	0.0408977	0.204418	0.0578647	0.441593	0.0264871	0.0831988	-0.541054	-0.265999
18148	Npm1	0.0825175	0.4051	1.83857	0.00053479	0.00740899	3.4627	0.032177	0.181017	0.948108	0.984535	0.000314365	0.00705374	-0.00678549	1.2805
244668	Sipa1l2	0.0140477	0.211086	2.71945	0.000535383	0.00741212	3.4624	0.0175944	0.135428	0.0304369	0.355004	0.141038	0.261925	-0.309377	-0.267223
66953	Cdca7	0.133346	0.478654	1.57198	0.000536406	0.00742119	3.46189	0.000314505	0.020919	0.61418	0.866007	0.0479131	0.123626	0.112172	0.896522
241226	Itga8	0.00313501	0.115582	3.40744	0.000537571	0.00743224	3.4613	0.037542	0.195274	0.93462	0.981698	0.000195475	0.00563194	-1.70281	0.022817
12821	Col17a1	0.0481913	0.33591	2.11951	0.000537951	0.0074324	3.46111	0.0232037	0.153857	0.452856	0.789372	7.98063e-05	0.00360658	-1.3362	0.254011
65098	Zfand6	0.0165113	0.223096	2.64325	0.000541008	0.00746953	3.45959	0.0493449	0.224641	0.624842	0.869714	0.000832582	0.0111969	-1.58115	-0.070194
26757	Dpysl4	0.00163338	0.0898054	3.70068	0.000541807	0.00747278	3.45919	0.102892	0.325109	0.0911006	0.506859	0.00817232	0.0391925	-0.90956	-0.266401
100637	N4bp2l1	0.0541744	0.350011	2.05967	0.000541983	0.00747278	3.4591	0.00241776	0.0519343	0.836381	0.949816	0.00278853	0.0211977	-1.2397	0.034129
67544	Fam120b	0.00398028	0.127704	3.29954	0.000544771	0.00750264	3.45772	0.041785	0.206814	0.326601	0.715503	0.00192634	0.0173362	-1.71504	-0.134628
208449	Sgms1	0.0241076	0.258596	2.46232	0.000544891	0.00750264	3.45766	0.010407	0.104167	0.200638	0.62527	0.0352698	0.100466	-0.568439	-0.210427
69424	1700016F12Rik	0.0320219	0.284989	2.32391	0.0005466	0.00752106	3.45681	0.000437263	0.0233203	0.554535	0.836475	0.00342189	0.0238095	-0.121163	1.03867
17311	Kitl	0.351993	0.685742	0.955448	0.000547622	0.00752999	3.45631	0.04926	0.224474	0.0974161	0.516275	0.00985753	0.0441699	-0.549885	-0.271742
21807	Tsc22d1	0.0509216	0.343255	2.09141	0.000548555	0.00753769	3.45585	0.00868412	0.0955017	0.757827	0.922585	0.00346545	0.0240134	-0.886636	-0.0468121
319506	7530428D23Rik	0.00499182	0.141912	3.19679	0.000550491	0.00754972	3.4549	0.00946783	0.0997887	0.53811	0.829518	0.000300266	0.0069593	-1.28246	0.202574
74165	Fbxl22	0.00622312	0.154938	3.09628	0.000550549	0.00754972	3.45487	0.0265254	0.16405	0.0321134	0.362452	0.0821039	0.179684	0.294494	0.42992
13839	Epha5	0.00166292	0.0900621	3.69264	0.000550551	0.00754972	3.45487	0.23359	0.490602	0.103146	0.524371	0.00427854	0.0269667	0.377049	0.817431
22344	Vezf1	0.119117	0.460367	1.63632	0.000551552	0.00755832	3.45438	0.131496	0.368594	0.505404	0.816084	0.000388539	0.00767697	-0.927935	-0.0697887
20312	Cx3cl1	0.00152601	0.088129	3.73119	0.000553925	0.0075857	3.45323	0.902873	0.954536	0.041286	0.39055	0.00084148	0.0112418	-1.01374	-0.029428
14792	Lpcat3	0.145004	0.493055	1.52344	0.000554741	0.00759172	3.45283	0.924744	0.965771	0.0960613	0.514618	8.88415e-05	0.00380962	-1.46021	-0.00913472
83672	Sytl3	0.140733	0.487401	1.54083	0.0005568	0.00761332	3.45183	0.000147185	0.015946	0.218405	0.64022	0.000849456	0.0112961	-0.229783	1.21318
665033	Col6a5	0.0924323	0.419756	1.77711	0.000557072	0.00761332	3.4517	0.029117	0.171937	0.5725	0.845903	0.00214214	0.0184802	-1.52828	-0.142908
72514	Fgfbp3	0.0116624	0.194338	2.80654	0.000559837	0.00764594	3.45036	0.0644606	0.257397	0.0533091	0.429717	0.0253338	0.0807303	-0.832348	-0.390589
18216	Ntsr1	0.0149059	0.212878	2.69156	0.000560729	0.00765026	3.44993	0.087812	0.300227	0.0807139	0.48905	0.0135061	0.0535605	0.336369	0.827122
93695	Gpnmb	0.0123068	0.199007	2.78144	0.000560911	0.00765026	3.44984	0.0217551	0.149755	0.726782	0.912435	0.00179717	0.0166548	0.100712	1.24188
68895	Rasl11a	0.0716403	0.386468	1.91397	0.000562974	0.00767322	3.44885	0.0115307	0.109638	0.853835	0.954971	0.00179729	0.0166548	-1.86335	-0.072061
66230	Mrps28	0.00824345	0.170106	2.9673	0.000567739	0.00772612	3.44658	0.00325935	0.0601821	0.937179	0.982604	0.00593987	0.0325108	-0.0074329	0.663876
213311	Fbxl21	0.204538	0.561652	1.3164	0.000567839	0.00772612	3.44653	0.020729	0.145789	0.977252	0.993122	0.000337345	0.00726799	-1.07815	0.00978989
56320	Dbn1	0.0797447	0.400567	1.85692	0.000568001	0.00772612	3.44645	0.24613	0.502932	0.138989	0.562613	0.00178737	0.0166106	-0.844964	-0.155766
171463	Il17rd	0.00548527	0.147315	3.15388	0.000568979	0.00773421	3.44599	0.248918	0.505259	0.172156	0.597389	0.00136628	0.0144779	-1.23872	-0.264804
66625	Pnisr	0.0696731	0.381928	1.92869	0.000569869	0.00774047	3.44556	0.0400949	0.202812	0.164122	0.590809	0.0152625	0.0578909	-0.650749	-0.175323
544696	Tbc1d32	0.00429111	0.131818	3.26547	0.000570493	0.00774047	3.44527	0.806965	0.907892	0.00414536	0.146848	0.00168006	0.0160678	-0.0390492	1.10072
67246	2810474O19Rik	0.119397	0.460719	1.63499	0.000570588	0.00774047	3.44522	0.126444	0.360785	0.115262	0.534348	0.00425962	0.0269062	0.171709	0.659591
69656	Pir	0.0851201	0.40858	1.82184	0.000571831	0.00774515	3.44464	0.0805876	0.289266	0.294424	0.694097	2.29364e-06	0.000488014	-1.9424	0.130002
215193	Diexf	0.0215848	0.247882	2.51555	0.000572038	0.00774515	3.44454	0.314582	0.569925	0.149743	0.5739	0.00163944	0.0158783	-0.852722	-0.0990296
382105	Fbxw15	0.00304667	0.114253	3.42034	0.000572082	0.00774515	3.44452	0.839539	0.922812	0.202098	0.627016	0.000193573	0.00562666	0.0232081	1.04028
73167	Arhgap8	0.00617279	0.154938	3.09999	0.000573782	0.00776295	3.44371	0.0203864	0.14484	0.0328453	0.363329	0.113212	0.224722	0.332298	0.401707
58208	Bcl11b	0.241041	0.596256	1.21233	0.000574987	0.00777406	3.44315	0.164769	0.411526	0.556601	0.83658	0.00018104	0.00540526	-2.16403	-0.158724
231713	Naa25	0.00526797	0.144676	3.17229	0.000578044	0.00781016	3.44171	0.00270512	0.0548981	0.61789	0.867455	0.0017435	0.0163841	-0.0756992	0.892413
15007	H2-Q10	0.452781	0.755234	0.7674	0.000579742	0.00782496	3.44092	0.000344797	0.0213655	0.406479	0.764743	0.067192	0.156994	0.129364	0.96593
23849	Klf6	0.0989557	0.431533	1.73973	0.000579914	0.00782496	3.44084	0.0159323	0.129498	0.787267	0.933739	0.000434613	0.00812038	-1.4057	0.0336084
79263	Trim39	0.0246564	0.260355	2.45144	0.000580502	0.00782727	3.44056	0.0902447	0.303969	0.126321	0.548429	0.0123286	0.0504961	-0.579355	-0.205758
19726	Rfx3	0.0902255	0.417075	1.79027	0.000580859	0.00782727	3.4404	0.110123	0.336793	0.0357241	0.370114	0.0237278	0.0773951	-0.912599	-0.259596
13197	Gadd45a	0.0286933	0.273954	2.37772	0.00058174	0.00783365	3.43999	0.000156669	0.016105	0.22416	0.644429	0.00156324	0.0154785	-1.0695	0.495868
56792	Stap1	0.451281	0.754116	0.769991	0.000582357	0.00783365	3.4397	0.00520912	0.0740785	0.509521	0.818835	0.00878648	0.0410259	-0.708335	-0.184866
382209	Rhox3a	0.00748719	0.1668	3.01156	0.000583013	0.00783365	3.4394	0.0318679	0.18008	0.720274	0.909135	0.00134942	0.0144164	-1.12259	-0.238013
319973	A630077J23Rik	0.00280095	0.111448	3.45825	0.000583177	0.00783365	3.43932	0.522432	0.737289	0.00136366	0.0820348	0.00226049	0.0190539	-0.0907577	0.88907
17289	Mertk	0.00359397	0.121595	3.34574	0.00058327	0.00783365	3.43928	0.0129362	0.116213	0.933501	0.981526	0.000813014	0.0110663	-1.4929	0.00994764
14853	Gspt2	0.0123339	0.199082	2.78041	0.000586192	0.00786767	3.43792	0.0339188	0.18585	0.834419	0.948847	0.00154456	0.0153719	-0.835925	-0.0280519
18991	Pou3f1	0.00850088	0.172	2.95312	0.000587051	0.00786888	3.43753	0.323686	0.577158	0.000462306	0.0579342	0.103935	0.211075	0.22112	1.19177
78618	Acap2	0.0540284	0.34971	2.06106	0.000587275	0.00786888	3.43742	0.0493833	0.224724	0.13178	0.553555	0.0120921	0.0499628	-1.05603	-0.18429
106504	Stk38	0.0812876	0.402515	1.84664	0.000587451	0.00786888	3.43734	0.00791645	0.0912288	0.522065	0.822103	0.010977	0.047208	-0.885998	-0.0666224
320387	D930030O05Rik	0.0186655	0.232462	2.58503	0.000592244	0.0079229	3.43514	0.695516	0.848072	0.106986	0.526937	0.000437958	0.00814392	-1.02488	-0.106939
80707	Wwox	0.0450851	0.328744	2.15329	0.000592267	0.0079229	3.43513	0.00208238	0.0487167	0.352875	0.731781	0.0500149	0.127517	0.131035	0.538092
213019	Pdlim2	0.428223	0.73816	0.810507	0.000593545	0.00793473	3.43455	0.0513043	0.228518	0.0602648	0.447865	0.0266112	0.0834071	0.239657	0.644103
74355	Smchd1	0.283448	0.63155	1.10558	0.00059519	0.00795147	3.4338	0.00377125	0.0641146	0.382214	0.751534	0.0337745	0.0978046	0.0980531	0.814567
545925	Psg27	0.00540611	0.146088	3.1605	0.000595728	0.00795341	3.43355	0.0702675	0.269101	0.0653779	0.457931	0.0226381	0.0748664	0.56075	0.803187
104215	Rhoq	0.0445005	0.326807	2.15989	0.000597045	0.00796573	3.43295	0.0188693	0.140429	0.535138	0.828516	0.00267771	0.0207415	-1.91212	-0.0726836
13350	Dgat1	0.0347919	0.294465	2.28295	0.000599099	0.00798786	3.43202	0.442434	0.676878	0.0688884	0.465699	0.00138853	0.0145799	-1.4107	-0.0773875
70358	Steap1	0.0329864	0.286899	2.30928	0.00059961	0.00798907	3.43179	0.00673838	0.0837656	0.610454	0.864727	0.000624999	0.0096954	-0.169775	1.25857
93892	Pcdhb21	0.0209933	0.245783	2.52888	0.000599981	0.00798907	3.43162	0.0978102	0.316701	0.369774	0.744225	0.00135369	0.0144391	-1.57771	-0.3087
227659	Slc2a6	0.435166	0.743849	0.798166	0.000606847	0.00807368	3.42854	0.00275388	0.0551131	0.0328067	0.363329	0.26239	0.404986	0.269937	0.634631
20295	Ccl17	0.0077691	0.169303	2.99457	0.000607352	0.00807368	3.42831	0.023397	0.154413	0.965395	0.989078	0.00220471	0.0188099	-0.717796	-0.0116959
17536	Meis2	0.0124222	0.199278	2.77708	0.000607533	0.00807368	3.42823	0.068643	0.266614	0.197252	0.622692	0.0062646	0.0336325	-0.891489	-0.170736
67292	Pigc	0.00153724	0.0883812	3.7279	0.000608263	0.00807806	3.4279	0.0654417	0.259578	0.4863	0.809152	0.00238454	0.0195216	-0.725535	-0.0838834
78057	4930583I09Rik	0.00217891	0.100324	3.57126	0.000610207	0.00809856	3.42704	0.814437	0.910702	0.0741502	0.476167	0.000621667	0.00967341	0.0451743	1.07236
72075	Ogfr	0.0554026	0.353725	2.04814	0.000612337	0.0081215	3.42609	0.000957254	0.0340028	0.0192425	0.294287	0.574363	0.699415	0.123338	0.679964
67661	Ift172	0.0135294	0.20742	2.7371	0.000612801	0.00812232	3.42588	0.0333392	0.184131	0.113641	0.534348	0.0166173	0.061059	-0.838929	-0.219746
235380	Dmxl2	0.0787104	0.399102	1.86391	0.000613656	0.00812832	3.42551	0.0936618	0.310299	0.103	0.524371	0.010727	0.0465652	-1.11835	-0.20138
57748	Jmy	0.0117852	0.19507	2.80166	0.000618311	0.00818462	3.42345	0.0911606	0.305729	0.141238	0.565648	0.0133375	0.0531003	-0.548389	-0.197289
329003	Zfp516	0.0196328	0.237373	2.56094	0.000619213	0.0081912	3.42306	0.42641	0.664146	0.306239	0.702131	0.000468909	0.008455	-0.903158	-0.127999
104859	Tecpr2	0.00166493	0.0900621	3.6921	0.000620413	0.0082017	3.42253	0.26196	0.518838	0.214505	0.637055	0.00454965	0.0277999	0.146489	0.581737
11855	Arhgap5	0.0772395	0.396596	1.87399	0.000621386	0.0082092	3.4221	0.0729272	0.274062	0.854763	0.955076	0.000282645	0.00680871	-1.53929	-0.0228027
272589	Tbcel	0.0677515	0.378828	1.94342	0.000624711	0.00824774	3.42065	0.0224459	0.151587	0.618329	0.867678	0.000146018	0.00486923	-1.71642	0.106241
70508	Bbx	0.0422325	0.31805	2.18625	0.000625968	0.00825894	3.42011	0.529158	0.741706	0.162137	0.588168	0.000427617	0.00806289	-1.16568	-0.0942799
320119	Rps6kc1	0.00962401	0.181127	2.89579	0.000628027	0.00828069	3.41921	0.0839443	0.294118	0.471646	0.800021	0.00148798	0.0151443	-0.94409	-0.0852122
170741	Pilrb1	0.103294	0.437709	1.71605	0.000629724	0.00829766	3.41848	0.923485	0.965471	0.000986393	0.0745721	0.0135232	0.0536076	0.00938145	0.830227
76229	Vmn2r29	0.0868785	0.410823	1.81078	0.000630595	0.00830373	3.4181	0.0737793	0.275606	0.0324741	0.362452	0.0429813	0.11513	-0.742812	-0.327376
70945	Mmrn1	0.0183992	0.231139	2.59187	0.000634151	0.00834511	3.41657	0.00718766	0.0870853	0.817526	0.944109	0.00109755	0.0129455	-1.40959	0.0282044
11610	Agtrap	0.0196127	0.237373	2.56142	0.000636518	0.00837081	3.41556	0.0173805	0.134665	0.109131	0.529508	0.0556976	0.13733	0.276814	0.476626
26900	Ddx3y	0.56305	0.826622	0.589186	0.000638555	0.00839214	3.41469	0.00396075	0.065501	0.146605	0.570007	0.107475	0.216073	-0.88608	-0.20713
100040297	Gm2695	0.00389313	0.126311	3.30957	0.000641989	0.00842916	3.41323	0.00941511	0.0994812	0.776473	0.929394	0.000974322	0.012145	-0.0375754	1.00353
209737	Kif15	0.0338814	0.2902	2.29606	0.00064233	0.00842916	3.41308	0.00188628	0.0467328	0.417898	0.771245	0.038045	0.105763	0.196443	0.998681
58992	F12	0.592699	0.844332	0.544608	0.000642623	0.00842916	3.41296	0.0209301	0.146641	0.806107	0.940264	0.000991496	0.0122726	-1.52282	-0.0292578
56629	Dnase2b	0.152543	0.502256	1.49375	0.000643722	0.0084381	3.41249	0.0823875	0.292336	0.306054	0.702108	0.00248661	0.0199646	-3.87432	-0.187454
70247	Psmd1	0.0139302	0.210128	2.7234	0.000645273	0.00845295	3.41183	0.2813	0.538133	0.837544	0.950081	0.000171476	0.00526594	0.0344021	0.941674
73748	Gadl1	0.00232995	0.102759	3.54113	0.000646855	0.00846494	3.41117	0.00506533	0.0730804	0.625443	0.869888	0.000610119	0.00955254	-1.37776	0.0830028
13852	Stx2	0.0131006	0.205235	2.7522	0.000647025	0.00846494	3.4111	0.0124659	0.113964	0.182481	0.608639	0.0453331	0.119173	-0.447937	-0.173521
219105	Zmym5	0.00295965	0.113681	3.43341	0.000650103	0.00849969	3.4098	0.00448411	0.0695775	0.135224	0.557964	0.0700256	0.161456	-0.494114	-0.159461
12154	Bmp10	0.0789036	0.399182	1.8626	0.0006516	0.00851376	3.40917	0.449479	0.682235	0.163882	0.590473	0.000435487	0.00812038	0.107489	1.14786
241520	Fam171b	0.0445455	0.326942	2.15938	0.000652864	0.00852477	3.40864	0.215687	0.470575	0.103553	0.525293	0.00449967	0.02761	-0.920878	-0.160079
66047	Mrpl54	0.00245338	0.105736	3.51791	0.000655451	0.00855302	3.40757	0.0138645	0.119865	0.602525	0.860026	0.00129999	0.0141197	-0.0557462	0.766691
75623	Tex30	0.00637386	0.156467	3.08534	0.00065681	0.00856523	3.407	0.0406419	0.204034	0.291207	0.692647	0.0058723	0.0322588	0.136298	1.00387
217847	Serpina10	0.544689	0.81605	0.617407	0.000659333	0.00859258	3.40595	0.000309205	0.020919	0.919324	0.977003	0.00947004	0.043106	-0.0116021	0.83213
20364	Selenow	0.0345075	0.293067	2.28701	0.000660932	0.00860788	3.40529	0.0029961	0.0580079	0.289483	0.691237	0.0518314	0.130301	0.172543	0.515734
98999	Znfx1	0.00882423	0.173125	2.9359	0.000663271	0.00863277	3.40433	0.000776859	0.0307293	0.00255693	0.115622	0.920475	0.95085	-0.0177558	0.929484
75735	Pank1	0.0623135	0.3663	1.98722	0.00066394	0.00863442	3.40405	0.56231	0.762919	0.0139462	0.26029	0.00364857	0.0247401	-1.23439	-0.113645
213988	Tnrc6b	0.05119	0.344066	2.08873	0.000664252	0.00863442	3.40392	0.350551	0.600348	0.0602028	0.447865	0.00369402	0.0248725	-1.07172	-0.099722
56330	Pdcd5	0.0012692	0.0801697	3.81385	0.00066518	0.00864093	3.40354	0.0788976	0.285799	0.444998	0.785773	0.00383834	0.0254542	0.0832156	0.648007
80890	Trim2	0.0603055	0.361572	2.00427	0.000666428	0.00865158	3.40303	0.0248056	0.159366	0.851121	0.954316	0.000404702	0.0078177	-1.13413	0.0375107
226744	Cnst	0.00238443	0.103998	3.53073	0.000667902	0.00866515	3.40243	0.0390556	0.199738	0.104597	0.526634	0.0193682	0.0676264	-0.690504	-0.260379
99470	Magi3	0.185081	0.540307	1.37798	0.000668521	0.00866762	3.40217	0.13128	0.368345	0.205856	0.630644	0.00246177	0.0198246	-0.931966	-0.171924
108037	Shmt2	0.0642759	0.37099	1.97103	0.000678805	0.00879531	3.398	0.00051854	0.0249136	0.243634	0.657863	0.000764415	0.0107374	-0.167648	1.2099
77864	Ypel2	0.0147744	0.212235	2.69573	0.000680141	0.00879867	3.39746	0.626469	0.803733	0.19654	0.622549	0.000153605	0.00496771	-2.28565	-0.0982872
19428	Rasl2-9	0.257915	0.608853	1.16829	0.000680496	0.00879867	3.39732	0.00267924	0.0544823	0.0764533	0.48103	0.225181	0.363343	0.21871	0.492346
20163	Rsu1	0.0105334	0.188204	2.85392	0.000680511	0.00879867	3.39731	0.246661	0.502952	0.515136	0.820342	0.000338142	0.00726799	-1.07232	-0.0620377
13207	Ddx5	0.0580573	0.359026	2.02397	0.000680805	0.00879867	3.39719	0.0231711	0.153843	0.809174	0.941289	0.00165746	0.0159916	-1.00498	-0.0285796
69684	Aarsd1	0.00489202	0.140711	3.20597	0.000682161	0.00880096	3.39665	0.0356382	0.189917	0.795316	0.936892	0.00068469	0.0102364	-0.0399045	0.891409
214137	Arhgap29	0.0517464	0.34516	2.08319	0.000682164	0.00880096	3.39665	0.0884968	0.301447	0.74721	0.918907	0.000397455	0.00775464	-1.51381	-0.0397404
21846	Tie1	0.0040039	0.127958	3.29686	0.000682289	0.00880096	3.3966	0.0508913	0.227545	0.896796	0.971433	0.00101018	0.0124353	-0.934292	-0.0199805
73389	Hbp1	0.0214682	0.247554	2.51815	0.000687029	0.00885102	3.3947	0.00449209	0.0695775	0.720234	0.909135	0.0124983	0.0508922	-0.661616	-0.0423499
18150	Npm3	0.0159607	0.219913	2.6593	0.000687046	0.00885102	3.3947	0.00774245	0.09022	0.414171	0.769099	0.000338876	0.00726799	-0.080274	1.21963
71779	March8	0.125942	0.470286	1.60469	0.000687805	0.00885517	3.39439	0.00483451	0.0719058	0.496561	0.812888	0.0194966	0.0678636	-1.03746	-0.0734363
233276	Tubgcp5	0.0164228	0.222938	2.6458	0.000688299	0.00885535	3.3942	0.587475	0.779116	0.0192585	0.294287	0.00397051	0.0258803	-1.03126	-0.127875
66349	Dmac2	0.00915194	0.176461	2.91906	0.000688696	0.00885535	3.39404	0.0355988	0.189757	0.00896237	0.210647	0.181884	0.312621	-0.440162	-0.25353
54698	Crtam	0.38667	0.710716	0.887177	0.0006915	0.00888576	3.39293	0.0474978	0.220301	0.282133	0.687248	0.00478589	0.0286799	0.261006	1.12938
60533	Cd274	0.210283	0.56746	1.29911	0.000692719	0.00889576	3.39244	0.0384103	0.198108	0.00596817	0.174396	0.178506	0.308363	0.338052	0.677114
12521	Cd82	0.0240355	0.258337	2.46377	0.000696963	0.00894194	3.39077	0.19857	0.451329	0.533582	0.827404	0.000338279	0.00726799	-1.28549	-0.0639562
78553	E130118H10Rik	0.00748809	0.1668	3.0115	0.000697199	0.00894194	3.39068	0.000542331	0.0255528	0.0805495	0.488639	0.322148	0.468965	-1.10728	-0.42512
20502	Slc16a2	0.171801	0.526516	1.42306	0.000698657	0.00895006	3.39011	0.00736361	0.0881757	0.790952	0.935644	0.00116624	0.0133329	-2.40161	0.0266403
20744	Strbp	0.0249984	0.260729	2.44477	0.000698719	0.00895006	3.39008	0.0190754	0.141286	0.033463	0.363329	0.10061	0.206502	-0.593399	-0.352714
107321	Lpxn	0.520209	0.799618	0.655846	0.000700034	0.00895699	3.38957	0.235944	0.493393	0.00183651	0.0964189	0.0935637	0.196122	0.136593	0.567253
16009	Igfbp3	0.00303118	0.11418	3.42264	0.000700146	0.00895699	3.38952	0.00114308	0.0363808	0.419736	0.772477	0.0497428	0.126999	-0.826046	-0.142204
19047	Ppp1cc	0.0593268	0.36126	2.01276	0.000700729	0.00895824	3.38929	0.0757406	0.279268	0.571391	0.845004	0.00136816	0.0144779	-0.902578	-0.0557027
71536	8430437O03Rik	0.00431411	0.132029	3.26305	0.00070113	0.00895824	3.38914	0.0035509	0.062762	0.0456279	0.40574	0.234711	0.373678	-0.537419	-0.317353
544922	Zkscan4	0.0805966	0.401479	1.85122	0.000704459	0.00899509	3.38784	0.151143	0.393923	0.00313401	0.125804	0.0887233	0.189094	-0.823695	-0.228234
230396	Ifna13	0.00312051	0.115311	3.40953	0.000705444	0.00900198	3.38745	0.580136	0.774677	0.584995	0.85234	4.89931e-05	0.00275849	0.168801	1.44312
13120	Cyp4b1	0.01665	0.223096	2.6393	0.000707772	0.00902592	3.38655	0.00203854	0.0483513	0.242522	0.657559	0.000274564	0.00672698	-2.18215	0.134243
71928	2310047K21Rik	0.00235057	0.103287	3.53716	0.000708213	0.00902592	3.38638	0.0133712	0.117681	0.556082	0.836495	0.000288736	0.00685259	-1.40333	0.118082
67169	Nradd	0.0245619	0.260183	2.45329	0.000710259	0.00904629	3.38559	0.153565	0.397185	0.88295	0.966481	0.000148071	0.00489546	0.0237605	1.27388
13134	Dach1	0.0120341	0.197143	2.7919	0.000711702	0.00905896	3.38503	0.0101352	0.103101	0.097403	0.516275	0.0392348	0.107972	-0.893858	-0.289239
16869	Lhx1	0.273487	0.621799	1.12952	0.000712327	0.00906122	3.38479	0.302807	0.559073	0.00329217	0.129195	0.0476154	0.123091	0.191084	0.968326
230822	Ncmap	0.052865	0.347222	2.07224	0.000713755	0.00907367	3.38424	0.635443	0.810053	0.247237	0.660758	0.000103863	0.00412403	-1.52498	-0.0707663
320365	Fry	0.0123971	0.199187	2.77803	0.000715162	0.00908584	3.3837	0.0307049	0.17682	0.670058	0.889044	0.0029292	0.0217676	-0.899496	-0.0989102
140810	Ttbk2	0.00335923	0.117921	3.37626	0.00071584	0.00908873	3.38344	0.0241992	0.157605	0.360806	0.737781	0.00525115	0.0302053	-1.02807	-0.149932
329207	Rbm44	0.0019523	0.0946325	3.62061	0.00071745	0.00910014	3.38282	0.611784	0.795292	0.00131384	0.0807812	0.00421685	0.0267782	-0.0986206	0.835392
319885	Zcchc7	0.185127	0.540356	1.37783	0.000717639	0.00910014	3.38275	0.0968499	0.315293	0.0931405	0.510216	0.006545	0.0345438	-0.565914	-0.256306
242819	Rundc3b	0.0561028	0.355599	2.04166	0.000719335	0.00911134	3.3821	0.00150078	0.0416465	0.466396	0.797077	0.00149904	0.0151515	-0.194677	1.27711
19172	Psmb4	0.00141977	0.0854103	3.76356	0.000719423	0.00911134	3.38207	0.0169143	0.132824	0.0891013	0.504231	0.103321	0.210166	0.202641	0.303863
66757	Adat2	0.00132969	0.0819082	3.79297	0.000720897	0.00912429	3.38151	0.000155183	0.0160857	0.298757	0.696573	0.0043355	0.0271295	-0.102497	0.894992
73121	Rflna	0.00145286	0.0865904	3.75323	0.000722724	0.00913429	3.38081	0.100324	0.320914	0.336974	0.722148	0.00276139	0.0210598	-1.0881	-0.408155
224756	H2-M1	0.00227528	0.1013	3.55181	0.000722895	0.00913429	3.38075	0.0640802	0.256455	0.135069	0.557964	0.0174462	0.0631746	0.262393	0.654321
19651	Rbl2	0.00677451	0.160565	3.05744	0.000723042	0.00913429	3.38069	0.0575738	0.242067	0.0747104	0.47782	0.00999798	0.0445228	-1.31375	-0.232824
235406	Snx33	0.00281062	0.111613	3.45669	0.00072422	0.00914345	3.38024	0.133177	0.371084	0.42129	0.773286	0.00207221	0.0180948	-0.799866	-0.124255
226016	Abhd17b	0.100759	0.43432	1.72978	0.000725694	0.00915634	3.37968	0.00815745	0.0923127	0.641507	0.875737	0.00848876	0.0401365	-1.01251	-0.147636
434198	B130024G19Rik	0.0365206	0.30033	2.25889	0.000728118	0.00917564	3.37877	0.0231758	0.153843	0.0269445	0.337979	0.101442	0.207682	-0.676057	-0.279675
12468	Cct7	0.0333111	0.287988	2.30445	0.000728555	0.00917564	3.3786	0.00611699	0.0807828	0.907706	0.974185	0.0030975	0.0224489	-0.0116587	0.712084
80283	Abtb1	0.00349172	0.120031	3.35878	0.000728586	0.00917564	3.37859	0.00350438	0.062519	0.604687	0.860803	0.0239716	0.0779712	-0.466161	-0.0787706
373864	Col27a1	0.0201908	0.241489	2.54754	0.000730459	0.0091935	3.37788	0.0786958	0.285477	0.0290139	0.349499	0.0516779	0.130002	-0.57289	-0.24078
11898	Ass1	0.453722	0.755511	0.765777	0.000731176	0.00919681	3.37761	0.0011001	0.0361227	0.955269	0.98629	0.0107927	0.0467237	0.0126773	1.19528
14113	Fbl	0.207836	0.56557	1.30642	0.000731815	0.00919912	3.37737	0.0445689	0.213914	0.109333	0.529862	0.0199208	0.0687366	0.21995	0.489155
23966	Tenm4	0.0979224	0.429456	1.74551	0.000736754	0.00925544	3.37552	0.00584237	0.0785708	0.497356	0.813187	0.0172611	0.0626726	-1.15692	-0.12416
242521	Klhl9	0.0317307	0.284044	2.3284	0.000738038	0.00926581	3.37504	0.306445	0.562442	0.0847511	0.496854	0.00346211	0.0239985	-1.04753	-0.155265
11629	Aif1	0.0701359	0.382737	1.92519	0.00073867	0.00926799	3.37481	0.379657	0.626462	0.000174666	0.0415355	0.00335888	0.0235576	-0.100582	1.03795
107746	Rapgef1	0.0894157	0.416154	1.79517	0.000741707	0.00930033	3.37368	0.368278	0.616228	0.0153437	0.271817	0.015798	0.0591015	-0.604102	-0.0914566
237886	Slfn9	0.22332	0.579816	1.2612	0.000745311	0.00933972	3.37234	0.000551326	0.0256969	3.70907e-05	0.0229739	0.223698	0.362047	-0.243911	1.64617
100040736	Foxd2os	0.105976	0.442536	1.70182	0.000748125	0.00936917	3.37131	0.621507	0.800721	0.040549	0.389315	5.61821e-05	0.00299708	-0.0500773	1.15734
12021	Bard1	0.00802813	0.169945	2.97948	0.000748943	0.00937361	3.37101	0.00450741	0.069697	0.502537	0.815169	0.0191678	0.0672053	0.237235	0.969149
225898	Eml3	0.0901474	0.417075	1.79074	0.000751405	0.0093986	3.3701	0.015901	0.129443	0.797945	0.937507	0.00296625	0.02193	-0.889796	-0.0260292
232430	Crebl2	0.0232716	0.254458	2.47935	0.000752211	0.00940287	3.36981	0.0681221	0.265462	0.488862	0.810005	0.00204489	0.0179613	-1.15118	-0.100312
664968	Tmem238	0.0373676	0.302828	2.24748	0.000756501	0.00944763	3.36824	0.00595256	0.0793662	0.425722	0.775725	0.000417559	0.00791756	-0.111009	1.08167
414113	D230040A04Rik	0.0137089	0.208774	2.73092	0.000756726	0.00944763	3.36816	0.0779938	0.283848	0.503307	0.815346	0.00206343	0.0180399	-0.923933	-0.258519
13875	Erf	0.0774791	0.396596	1.87233	0.000757276	0.00944865	3.36796	0.122127	0.354269	0.347503	0.728604	0.00184373	0.0168707	0.129018	0.942987
114644	Slc13a3	0.129821	0.47503	1.58736	0.000757903	0.00944982	3.36773	0.530133	0.742348	0.138426	0.562243	5.0969e-06	0.000767712	-0.0890663	2.82932
52902	D10Bwg1070e	0.0534901	0.348885	2.0662	0.000758305	0.00944982	3.36758	0.0134923	0.118121	0.946266	0.984243	0.0012082	0.0135529	-1.75881	0.00992547
14680	Gnal	0.00210802	0.0988673	3.58613	0.000759695	0.00945776	3.36708	0.494834	0.716962	0.0613135	0.448253	0.00408656	0.0263147	-0.751028	-0.159983
245537	Nlgn3	0.00870248	0.172623	2.94231	0.000760789	0.00945776	3.36668	0.87965	0.942719	0.0022782	0.109219	0.00545773	0.0309098	-0.0216608	1.00994
69780	Smap2	0.0348741	0.294465	2.28178	0.000760911	0.00945776	3.36664	0.0753406	0.278606	0.529221	0.826034	0.00199314	0.0177087	-0.900279	-0.0742235
83677	Usmg2	0.00606376	0.153586	3.10814	0.000761139	0.00945776	3.36655	0.453945	0.685513	0.0956107	0.513874	0.00278308	0.021168	-0.794404	-0.14758
13405	Dmd	0.142208	0.489852	1.53478	0.000761281	0.00945776	3.3665	0.0192793	0.141681	0.101449	0.522824	0.0536992	0.133689	-0.998974	-0.312742
75744	Svip	0.134716	0.480544	1.5661	0.000764571	0.00949279	3.36531	0.242757	0.500545	0.581733	0.850516	0.000117654	0.00435557	-1.60047	-0.0688965
78906	Misp	0.0944147	0.422587	1.76551	0.000765117	0.00949374	3.36512	0.0254816	0.161007	0.0270922	0.33866	0.121307	0.235631	0.378292	0.783958
12385	Ctnna1	0.00298231	0.113681	3.42997	0.000765593	0.00949382	3.36494	0.00646692	0.0825226	0.448014	0.787179	0.000900147	0.0116558	-0.966873	0.0783432
17260	Mef2c	0.233276	0.588886	1.23339	0.000767124	0.00950277	3.36439	0.21719	0.471785	0.207456	0.631902	0.0013118	0.0141771	-1.33469	-0.190067
212531	Sh3bgrl2	0.0682634	0.379694	1.93946	0.000767255	0.00950277	3.36435	0.0467561	0.218921	0.642594	0.876198	8.9456e-05	0.00380997	-1.42772	0.0976132
54634	Magix	0.335436	0.673085	0.989674	0.000768339	0.00951037	3.36396	0.110847	0.337636	0.101074	0.521975	0.0142103	0.0551945	-1.3462	-0.184996
12879	Cys1	0.0209887	0.245783	2.52899	0.000771341	0.0095368	3.36288	0.00629071	0.0813439	0.838649	0.950613	0.00187435	0.0170736	-1.48681	0.0217664
17711	CYTB	0.150616	0.500439	1.50122	0.000771418	0.0095368	3.36285	0.0157929	0.128926	0.0484048	0.414579	0.13594	0.255309	-0.390623	-0.231277
239985	Arid1b	0.0733061	0.389136	1.9018	0.000773444	0.009556	3.36213	0.0145017	0.122799	0.43332	0.779101	0.0141065	0.0549738	-0.739803	-0.0784368
66146	Tmem57	0.00827053	0.170237	2.96578	0.000775899	0.00958049	3.36125	0.000871771	0.0326317	0.568104	0.842982	0.00407274	0.0262507	-0.957462	0.0673185
100177	Zmym6	0.0218909	0.249285	2.50879	0.000781167	0.00963964	3.35938	0.0194148	0.141967	0.467561	0.797873	0.00972444	0.04386	-0.766354	-0.0923284
100040353	2810416G20Rik	0.0166883	0.223096	2.63821	0.000782024	0.00964363	3.35908	0.142947	0.383308	0.00731638	0.192811	0.0832484	0.181306	-0.726958	-0.16777
18053	Ngfr	0.0212851	0.246935	2.52226	0.000782444	0.00964363	3.35893	0.00109941	0.0361227	0.150621	0.574854	0.182668	0.313602	0.197787	0.616749
18189	Nrxn1	0.0261116	0.265223	2.42364	0.000783131	0.00964621	3.35869	0.818271	0.912033	0.383639	0.75228	9.24401e-06	0.00110932	-1.51583	0.0428314
60525	Acss2	0.278029	0.626581	1.11853	0.000785649	0.00967008	3.3578	0.290152	0.547298	0.0841866	0.495679	0.00254584	0.020161	-0.871887	-0.138015
66612	Ormdl3	0.09873	0.431115	1.74099	0.000786026	0.00967008	3.35767	0.303743	0.559616	0.110418	0.531155	0.00334598	0.023508	-0.869088	-0.106933
170790	Mlc1	0.439495	0.746275	0.790536	0.000786624	0.00967156	3.35746	0.124219	0.357311	0.633034	0.872435	0.000221747	0.00599318	-1.31657	-0.0517301
12018	Bak1	0.00191022	0.0936941	3.6304	0.000787502	0.00967446	3.35715	0.153911	0.397692	0.41455	0.769449	0.00526664	0.0302686	0.150118	0.563984
219228	Pcdh17	0.165093	0.517287	1.44691	0.000787903	0.00967446	3.35701	0.00414621	0.0666725	0.414696	0.769579	0.0237245	0.0773951	-0.572748	-0.0878839
19122	Prnp	0.00410572	0.128705	3.28549	0.000788296	0.00967446	3.35687	0.0432675	0.210637	0.740467	0.916652	0.000756848	0.0107055	-1.45944	-0.069264
52331	Stbd1	0.0906809	0.417376	1.78753	0.000789263	0.00968005	3.35653	0.0585609	0.244204	0.47583	0.802087	0.00222318	0.0189206	-2.00067	-0.0930829
231866	Zfp12	0.00844643	0.171847	2.95609	0.000789709	0.00968005	3.35638	0.0438021	0.212266	0.750391	0.919992	0.00151252	0.015233	-0.992133	-0.0335171
73711	Mvb12a	0.00606611	0.153586	3.10796	0.000791174	0.00968653	3.35586	0.0245556	0.158704	0.330136	0.717606	0.0224045	0.0743785	0.134156	0.474709
12530	Cdc25a	0.065787	0.374895	1.95887	0.000791197	0.00968653	3.35586	0.00895728	0.0970796	0.530649	0.826142	0.0130105	0.0521994	0.0774875	0.915671
74199	Vit	0.01297	0.204458	2.75689	0.00079299	0.00970261	3.35523	0.0557872	0.23855	0.544783	0.833202	3.97584e-05	0.00245011	-2.17501	0.380786
19128	Pros1	0.0393347	0.309087	2.22189	0.000794049	0.00970968	3.35486	0.227413	0.483049	0.213523	0.636727	0.00101638	0.0124737	-2.18128	-0.127152
76123	Gpsm2	0.0503696	0.341614	2.09698	0.00079571	0.00972411	3.35428	0.00288277	0.0567376	0.707287	0.904025	0.0163734	0.0605049	0.0433486	0.901263
15586	Hyal1	0.247944	0.601983	1.19404	0.000799793	0.00976023	3.35287	0.985589	0.99311	0.0201191	0.299859	0.000839005	0.0112236	-1.6072	0.00276266
19094	Mapk11	0.41098	0.726857	0.841712	0.000800062	0.00976023	3.35277	0.00282845	0.0559955	0.644328	0.876966	0.0127539	0.0515447	-0.57923	-0.0609113
77125	Il33	0.042144	0.317587	2.1873	0.000800114	0.00976023	3.35276	3.43679e-05	0.00817269	0.232992	0.649225	0.00508743	0.0296656	-0.168274	1.25449
545817	Cyp2w1	0.00678389	0.160565	3.05681	0.000803425	0.00979471	3.35161	0.373987	0.621473	0.00440764	0.151774	0.000683307	0.0102268	-0.225818	1.06539
76826	Nubpl	0.0979252	0.429456	1.74549	0.000804311	0.0097996	3.35131	0.127696	0.3629	0.614148	0.866007	0.000500354	0.00868583	0.0551808	1.36808
66425	Pcp4l1	0.0599305	0.361572	2.00751	0.000812158	0.00988925	3.34862	0.140111	0.379836	0.423151	0.774411	0.000891238	0.0115924	-1.75027	-0.254534
170799	Rtkn2	0.00891113	0.174179	2.93138	0.000814661	0.00991375	3.34776	0.0018169	0.0456779	0.136325	0.559842	0.152991	0.276898	0.307492	0.648505
74048	Vsir	0.15895	0.510034	1.46946	0.000815365	0.00991635	3.34753	0.00679109	0.084141	0.498248	0.813333	0.000324882	0.00713374	-1.29037	0.0757093
56315	Rhcg	0.00110271	0.0758882	3.87691	0.000817539	0.00993681	3.34679	0.846769	0.92738	0.0268447	0.337979	0.00215996	0.0185863	0.0467893	1.05445
229663	Csde1	0.0414891	0.315152	2.19517	0.00082022	0.0099634	3.34588	0.0253534	0.161007	0.747737	0.918947	0.00333787	0.0234673	-0.752893	-0.0375919
18054	Ngp	0.267376	0.616282	1.14453	0.000822741	0.00998803	3.34503	0.00164763	0.0440123	0.197936	0.622692	0.000171308	0.00526594	-1.7338	0.86444
58239	Dexi	0.00204017	0.0970305	3.60083	0.000824035	0.00999773	3.34459	0.150902	0.393571	0.166406	0.591693	0.00499528	0.0294029	-0.727591	-0.164835
69654	Dctn2	0.00708309	0.163437	3.03702	0.000830251	0.0100671	3.34251	0.0453395	0.215381	0.424049	0.774842	0.00712783	0.0361543	-0.627323	-0.0943115
236792	Mmgt1	0.00566267	0.150013	3.13937	0.000831097	0.0100713	3.34222	0.215148	0.470282	0.0249011	0.326821	0.0284083	0.0870554	-0.593465	-0.155726
27053	Asns	0.0346383	0.293685	2.28514	0.000831753	0.0100732	3.34201	0.133452	0.371399	0.724137	0.911223	2.07783e-05	0.00177466	-0.0946276	2.24066
228026	Pdk1	0.10883	0.447292	1.68703	0.000833319	0.0100804	3.34148	0.0438259	0.212282	0.0288995	0.348743	0.0893675	0.189897	-0.720468	-0.324162
20299	Ccl22	0.00439795	0.132879	3.25432	0.000833859	0.0100804	3.3413	0.196369	0.44857	0.845923	0.952527	0.000129028	0.00459164	-1.64846	-0.100206
18023	Nfe2l1	0.00361799	0.121674	3.34273	0.000833916	0.0100804	3.34128	0.0316431	0.179361	0.509737	0.818876	0.00397823	0.0258976	-0.815462	-0.0730326
19718	Rfc2	0.166272	0.518809	1.44266	0.000834343	0.0100804	3.34114	0.00655898	0.0828924	0.668876	0.888754	0.0070446	0.0359486	0.0489447	0.562022
17920	Myo6	0.107157	0.445032	1.69566	0.000841472	0.0101595	3.33878	0.30436	0.560294	0.101776	0.523385	0.00296916	0.0219436	-1.11502	-0.174862
217305	Cd300ld	0.0171273	0.225094	2.6259	0.000841889	0.0101595	3.33864	0.974974	0.988641	0.00135105	0.0820086	0.0148898	0.0568722	0.00440945	0.743603
226551	Suco	0.0165415	0.223096	2.64239	0.000844845	0.0101891	3.33767	0.262037	0.518842	0.449525	0.788462	0.000379212	0.00755919	-1.40448	-0.149287
70120	Yars2	0.0060711	0.153586	3.10758	0.000846356	0.0102012	3.33717	0.0216891	0.149421	0.0194	0.29528	0.145862	0.268125	0.335402	0.444678
11808	Apoa4	0.546048	0.817172	0.615301	0.000847247	0.0102025	3.33688	0.0512042	0.228273	0.0759972	0.480846	0.0397011	0.108855	0.241075	1.06619
18797	Plcb3	0.00622136	0.154938	3.09641	0.000847473	0.0102025	3.33681	0.201715	0.454742	0.227443	0.646415	0.00490662	0.0291014	-0.645508	-0.146054
17988	Ndrg1	0.05138	0.344117	2.08683	0.000849031	0.0102152	3.33629	0.0524479	0.231361	0.409237	0.766983	4.237e-05	0.00254132	-1.40578	0.146479
19338	Rab33b	0.00238394	0.103998	3.53082	0.000850264	0.0102239	3.33589	0.013729	0.119304	0.116879	0.537256	0.0739054	0.167664	-0.440591	-0.170603
11669	Aldh2	0.234479	0.589745	1.23009	0.000851208	0.0102269	3.33558	0.00816579	0.0923127	0.903044	0.973402	0.00375074	0.0250707	-1.18108	-0.0130534
23997	Psmd13	0.0107745	0.189379	2.84341	0.000851523	0.0102269	3.33548	0.0544952	0.235523	0.736198	0.915796	0.00396409	0.0258803	0.0392389	0.575382
71643	Zgrf1	0.333534	0.671442	0.99368	0.000852496	0.0102325	3.33516	0.0115587	0.109759	0.00905361	0.212052	0.385519	0.530608	0.3884	0.571235
13855	Epn2	0.00331754	0.117144	3.3819	0.000854273	0.0102477	3.33458	0.00236823	0.0516276	0.509342	0.818816	0.00204967	0.0179613	-0.874445	0.109014
66521	Rwdd1	0.00176142	0.0914705	3.66681	0.000856316	0.0102661	3.33392	0.00500834	0.0728257	0.265637	0.674708	0.000942717	0.0119844	-0.117019	0.823754
107607	Nod1	0.0903268	0.417098	1.78966	0.000857206	0.0102707	3.33363	0.379619	0.626462	0.00474703	0.156485	0.000360598	0.007454	-0.106469	1.31879
52837	Tmx4	0.00570847	0.150241	3.13569	0.000857873	0.0102726	3.33341	0.00672814	0.0837656	0.392184	0.757932	0.017149	0.0623889	-0.896902	-0.167748
11607	Agtr1a	0.12541	0.469885	1.60711	0.000859382	0.0102846	3.33292	0.00748997	0.0890278	0.490393	0.810228	0.0179541	0.0643108	-1.23309	-0.0729259
14860	Gsta4	0.344827	0.680535	0.970122	0.000860598	0.0102931	3.33253	0.0236432	0.155604	0.713867	0.9066	0.00265262	0.0206352	-1.46694	-0.0795665
72599	Pdia5	0.304349	0.648924	1.05728	0.000865251	0.0103426	3.33103	0.0734498	0.275021	0.158158	0.582386	0.0119172	0.0495948	-0.87237	-0.18167
54678	Zfp108	0.027992	0.271133	2.3898	0.000866261	0.0103485	3.33071	0.957968	0.982117	0.0658651	0.458199	0.000556186	0.00909562	-1.10357	-0.00628954
20623	Snrk	0.0274783	0.269099	2.39883	0.000870522	0.0103872	3.32934	0.0784617	0.284883	0.17752	0.604876	0.011871	0.049474	-0.696186	-0.157748
66394	Nosip	0.0251613	0.26134	2.44162	0.000870526	0.0103872	3.32934	0.0116637	0.11027	0.307576	0.702982	0.0364042	0.10267	0.101951	0.455582
20939	Sva	0.0072456	0.164709	3.02662	0.000872248	0.0104016	3.32879	0.00753994	0.0890278	0.133654	0.555772	0.0693477	0.160399	0.384121	0.668965
66329	Susd3	0.37239	0.700262	0.914771	0.000873163	0.0104064	3.3285	0.748257	0.875768	0.151418	0.575768	0.000105466	0.00416932	0.0444136	1.41895
15191	Hdgf	0.016998	0.224562	2.62949	0.000875285	0.0104255	3.32782	0.00635103	0.0814637	0.661126	0.88493	0.00207696	0.0181112	-0.0503093	0.694633
70719	Arhgap45	0.671022	0.884811	0.431781	0.000877487	0.0104456	3.32712	0.0129134	0.116213	0.234135	0.649633	0.0267511	0.0836381	-0.437943	-0.119744
69034	Nupr1l	0.00174208	0.0910119	3.67176	0.000880294	0.0104729	3.32623	0.120988	0.352737	0.0550129	0.432676	0.0263176	0.0828077	-0.553417	-0.24641
12261	C1qbp	0.00872479	0.172896	2.94113	0.00088088	0.0104737	3.32604	0.00212788	0.0490687	0.570931	0.84466	0.0410793	0.111572	0.0609156	0.473531
100038847	Gm10406	0.176144	0.53164	1.40801	0.000885385	0.010521	3.32462	0.582122	0.776098	0.149878	0.5739	0.000362708	0.00747342	-2.04698	-0.0778666
258498	Olfr148	0.00179124	0.0916683	3.65927	0.00088739	0.0105387	3.32399	0.16427	0.410532	0.0790197	0.485208	0.0136596	0.0539051	0.23392	0.735948
54368	Gp9	0.263487	0.61359	1.15422	0.000888045	0.0105399	3.32379	0.00265219	0.0540207	0.0499364	0.419345	9.78403e-06	0.00115106	-2.2298	0.42423
69876	Thap3	0.0394393	0.309227	2.22056	0.000888534	0.0105399	3.32363	0.0791249	0.286302	0.746514	0.918907	0.00127325	0.0139719	-0.80104	-0.0411298
71973	Rbpms2	0.274579	0.622598	1.12687	0.000890672	0.010559	3.32296	0.0096859	0.101034	0.661848	0.885342	0.00820393	0.0392674	-1.23694	-0.0574011
109284	R3hdm4	0.00182765	0.0916683	3.65024	0.000891891	0.0105673	3.32258	0.246637	0.502952	0.327835	0.715958	0.00276842	0.021095	-0.667364	-0.125967
217011	Nle1	0.108059	0.446222	1.69099	0.000892899	0.010573	3.32226	0.00384392	0.0647476	0.64	0.874963	0.0014027	0.0145998	-0.0759293	0.839502
108072	Grm6	0.0190546	0.235135	2.5752	0.00089674	0.0106123	3.32107	0.0148073	0.124177	0.555648	0.836475	0.0100032	0.0445282	-0.74344	-0.300321
71354	Wdr31	0.000890698	0.0689796	3.97268	0.000897483	0.0106149	3.32084	0.00152824	0.0421252	0.182356	0.60862	0.000782297	0.0108157	-0.182664	1.03289
94040	Clmn	0.320273	0.661852	1.02207	0.00090004	0.0106389	3.32004	0.789298	0.898462	0.105659	0.526937	6.10818e-05	0.0031132	-2.68689	0.116256
108143	Taf9	0.00181906	0.0916683	3.65235	0.000900962	0.0106435	3.31976	0.00541147	0.0756503	0.869479	0.960055	0.0141749	0.0551343	0.0218269	0.539907
319955	Ercc6	0.00307668	0.114359	3.41592	0.00090154	0.0106435	3.31958	0.0901993	0.303926	0.717665	0.907852	0.000465086	0.00841955	-1.52761	-0.101877
20595	Smn1	0.0146762	0.212235	2.69887	0.000902526	0.0106435	3.31927	0.0137029	0.119181	0.401512	0.76233	0.000465277	0.00841955	-0.11193	0.867745
80883	Ntng1	0.050755	0.342999	2.09309	0.000902538	0.0106435	3.31927	0.0194033	0.141967	0.839286	0.950688	0.00246142	0.0198246	-1.31738	-0.0235628
494448	Cbx6	0.145581	0.49373	1.52112	0.000907781	0.0106991	3.31765	0.0788157	0.285656	0.165386	0.591481	0.0136091	0.0537897	-0.853802	-0.151872
11545	Parp1	0.0552163	0.353298	2.04987	0.000908591	0.0107024	3.3174	0.0256266	0.161469	0.870394	0.96079	0.0016645	0.0160149	-1.38892	-0.017472
71069	Stox2	0.0268062	0.267176	2.41089	0.000909449	0.0107063	3.31714	0.0734602	0.275021	0.0178578	0.288445	0.0964979	0.200443	-0.43394	-0.276855
19341	Rab4a	0.364703	0.694899	0.929918	0.000910473	0.0107121	3.31682	0.276563	0.533463	0.364549	0.740313	0.000307178	0.0070158	-1.10401	-0.0933176
16613	Klk1b11	0.012246	0.198332	2.78376	0.000913314	0.0107393	3.31595	0.0276785	0.167857	0.867952	0.95947	0.00116095	0.0133254	0.0298425	2.52211
240667	Sec31b	0.0466094	0.332007	2.13646	0.000915573	0.0107596	3.31526	0.0825385	0.292388	0.197416	0.622692	0.00966917	0.0437037	-0.65073	-0.215875
27215	Azi2	0.0075942	0.167578	3.00504	0.000918629	0.0107892	3.31433	0.276228	0.533407	0.61005	0.864526	0.00110056	0.0129558	0.0671662	0.725109
664725	Cypt7	0.00377307	0.12482	3.32374	0.000921635	0.0108182	3.31342	0.0448275	0.214367	0.546539	0.833499	0.00684812	0.0352895	0.176415	0.636167
67708	Pcnx4	0.0146137	0.212235	2.70088	0.000923777	0.0108371	3.31277	0.050478	0.226585	0.946433	0.984243	0.000420245	0.00793635	-1.33655	0.00933923
12764	Cmas	0.0133187	0.206135	2.74446	0.000925333	0.010849	3.3123	0.000588501	0.0263476	0.786045	0.933491	0.0314836	0.0932285	-0.89793	-0.0552795
16648	Kpna3	0.00189687	0.0935155	3.63355	0.000925942	0.0108499	3.31211	0.00616585	0.0809322	0.833905	0.948847	0.00969107	0.0437638	-0.0272999	0.511229
71175	Nipbl	0.0413364	0.314702	2.19702	0.000927188	0.0108557	3.31174	0.00567945	0.0774478	0.415428	0.769992	0.0207503	0.0706938	-1.15592	-0.0859164
14425	Galnt3	0.373497	0.701097	0.912606	0.000927516	0.0108557	3.31164	0.133864	0.371807	0.020965	0.305087	0.0461376	0.120597	0.167015	0.652526
320951	Pisd	0.0166501	0.223096	2.63929	0.000929413	0.0108717	3.31107	0.00114472	0.0363808	0.563619	0.840532	0.0594652	0.143862	-0.614669	-0.0699688
223435	Trio	0.00295463	0.113681	3.43417	0.00093008	0.0108732	3.31087	0.0119578	0.111562	0.586877	0.853194	0.000324342	0.00713374	-1.506	0.082669
18751	Prkcb	0.473844	0.767859	0.731559	0.000931093	0.0108787	3.31056	0.00262174	0.0539253	0.68538	0.895513	0.00169357	0.0161244	-0.881894	0.0545164
66867	Hmg20a	0.0410167	0.313932	2.20092	0.00093169	0.0108794	3.31038	0.0208226	0.146243	0.122653	0.54356	0.0513283	0.129493	-0.43656	-0.263449
98363	Efhd1	0.113315	0.453817	1.66444	0.000932781	0.0108859	3.31005	0.0451803	0.215292	0.884567	0.966883	0.000323114	0.00713374	-2.67231	0.0306461
67972	Atp2b1	0.0845142	0.407619	1.82569	0.000933836	0.0108879	3.30974	0.0148205	0.124177	0.174111	0.599177	0.0486163	0.124901	-0.740475	-0.156175
64652	Nisch	0.00443068	0.133468	3.25095	0.000934035	0.0108879	3.30968	0.0915832	0.306536	0.263302	0.672324	0.0171442	0.0623825	-0.44941	-0.11524
17829	Muc1	0.00998858	0.184588	2.87857	0.000934859	0.0108912	3.30943	0.297956	0.555059	0.225575	0.644776	0.000993238	0.0122858	0.32845	1.02286
13591	Ebf1	0.527991	0.805185	0.643521	0.000936106	0.0108995	3.30906	0.0152752	0.126281	0.390457	0.756842	0.0159489	0.0593691	-1.06992	-0.177028
54153	Rasa4	0.391263	0.714003	0.878447	0.000938279	0.0109169	3.30841	0.059182	0.245516	0.00207481	0.104324	0.309896	0.456322	0.354088	0.702885
330409	Cecr2	0.016663	0.223096	2.63892	0.000939161	0.0109169	3.30815	0.00164831	0.0440123	0.377004	0.749025	0.00160273	0.015673	-1.01366	0.130703
320057	A630057N01Rik	0.0151518	0.214604	2.68385	0.00093922	0.0109169	3.30813	0.0259622	0.162411	0.929396	0.980014	0.00131439	0.0141771	-1.01325	0.0300447
80796	Calm4	0.00272353	0.110766	3.47088	0.00094033	0.0109235	3.3078	0.0203368	0.144758	0.147604	0.571665	0.0526147	0.131752	-0.480391	-0.298011
56429	Dpt	0.0109751	0.190465	2.83483	0.000942151	0.0109384	3.30726	0.207576	0.46183	0.736303	0.915831	0.000154867	0.00498107	-1.80747	-0.038415
236915	Arhgef9	0.0185931	0.232435	2.58688	0.000945463	0.0109705	3.30627	0.342442	0.593431	0.0554071	0.43463	3.06444e-05	0.00216968	-1.60553	0.151938
236900	Pdk3	0.597406	0.846994	0.537634	0.000946222	0.010973	3.30605	0.0325093	0.181966	0.00290794	0.120694	0.448316	0.589452	0.227049	0.554288
19042	Ppm1a	0.0901683	0.417075	1.79061	0.00094953	0.0109988	3.30507	0.285502	0.54255	0.062367	0.451028	0.00897503	0.0416465	-0.896947	-0.12031
54391	Rfk	0.0419458	0.316835	2.18967	0.000950343	0.0109988	3.30483	0.0177763	0.136325	0.217726	0.639646	0.0269967	0.0841327	-1.00097	-0.175566
210044	Adcy2	0.00408887	0.128535	3.28735	0.000950443	0.0109988	3.3048	0.0159461	0.129498	0.0861139	0.499412	0.0835208	0.181664	-0.735089	-0.64008
72690	Grrp1	0.233025	0.588766	1.23408	0.00095062	0.0109988	3.30475	0.00261626	0.0539068	0.219943	0.641027	0.000239702	0.0062462	-1.4444	0.265598
74186	Ccdc3	0.0142224	0.211086	2.71364	0.000954196	0.0110338	3.3037	0.137331	0.376337	0.399735	0.761871	0.00140878	0.0146549	-1.7431	-0.293714
330723	Htra4	0.235217	0.59056	1.22807	0.000958292	0.0110721	3.30249	0.0414955	0.205827	0.129678	0.55156	0.0309415	0.0920414	-1.17604	-0.220538
68310	Zmym1	0.0512416	0.344066	2.08821	0.000958604	0.0110721	3.3024	0.338535	0.589961	0.277104	0.683079	0.000824943	0.0111685	0.156857	1.05668
76303	Osbp	0.0134513	0.206919	2.73981	0.000966021	0.0111514	3.30024	0.588979	0.779596	0.0428232	0.395665	0.00359491	0.0245427	-0.83085	-0.0689331
12226	Btg1	0.101585	0.435806	1.72527	0.000966897	0.0111552	3.29999	0.00557717	0.0768449	0.487802	0.809733	0.000660334	0.00999051	-1.96833	0.0707088
242557	Atg4c	0.0206015	0.244197	2.53791	0.000967627	0.0111572	3.29977	0.0131058	0.117215	0.0302575	0.354243	0.206165	0.341805	-0.454087	-0.348418
68479	Phf5a	0.00986018	0.183556	2.88456	0.000971388	0.0111938	3.29869	0.0186675	0.139802	0.702026	0.90178	0.00204842	0.0179613	-0.0382493	0.650527
13508	Dscam	0.0867192	0.41076	1.81177	0.000971906	0.0111938	3.29854	0.404309	0.646593	0.624201	0.869386	6.11458e-05	0.0031132	-1.51931	-0.0797146
11535	Adm	0.00126157	0.0799377	3.81655	0.000972862	0.0111984	3.29826	0.177493	0.426899	0.00424607	0.148228	0.000245896	0.00636962	-0.162784	1.48737
74106	Dcaf6	0.069572	0.381824	1.92945	0.000978902	0.0112615	3.29652	0.0357832	0.19032	0.894491	0.970132	0.00118954	0.0134475	-1.34147	-0.014573
320893	6430562O15Rik	0.00504991	0.142561	3.19153	0.000983214	0.0112968	3.29529	0.497746	0.718689	0.109134	0.529508	0.00229318	0.0191696	-0.930723	-0.150196
18663	Pgk2	0.00369935	0.123467	3.33267	0.000983272	0.0112968	3.29527	0.604277	0.789923	0.355504	0.73332	0.000509519	0.0087722	0.0832878	0.894229
110058	Syt17	0.00344524	0.119152	3.36484	0.000983639	0.0112968	3.29517	0.478405	0.703632	0.372513	0.745665	0.000514327	0.0088252	0.123554	0.97227
68537	Mrpl13	0.0150503	0.214082	2.68701	0.000984623	0.0113016	3.29488	0.00752502	0.0890278	0.82974	0.947169	0.0043446	0.0271544	-0.0219911	0.707658
225028	Map4k3	0.0292023	0.274734	2.36913	0.000987123	0.0113202	3.29417	0.0107195	0.105635	0.655866	0.883154	0.00943125	0.0430399	-0.893778	-0.0497658
16011	Igfbp5	0.0112829	0.191815	2.82196	0.000987365	0.0113202	3.2941	0.198412	0.451245	0.579398	0.849491	1.31572e-05	0.00134169	-1.86868	0.206194
12724	Clcn2	0.549205	0.819196	0.61042	0.000988588	0.0113278	3.29375	0.0222846	0.151013	0.28358	0.68819	0.012787	0.0516018	-0.561978	-0.163748
225187	Ankrd29	0.00291295	0.113681	3.44058	0.000990138	0.0113392	3.29331	0.102158	0.324316	0.0270042	0.337979	0.0631881	0.150244	-0.44841	-0.279886
11852	Rhob	0.00173803	0.0910119	3.67281	0.00099435	0.011381	3.29212	0.0989854	0.318496	0.470283	0.799014	0.00420181	0.0267668	-0.707639	-0.127214
67622	Mxra7	0.0581148	0.359026	2.02346	0.000995611	0.011389	3.29176	0.00980699	0.101708	0.686524	0.896197	0.011286	0.0479408	-0.711892	-0.0459306
54366	Ctnnal1	0.00306849	0.114359	3.41712	0.000996498	0.0113927	3.29151	0.0696755	0.267964	0.485793	0.808642	0.00384994	0.025506	-0.825888	-0.122732
211651	Fancd2	0.195174	0.551677	1.34542	0.000997654	0.0113978	3.29119	0.00190573	0.0468618	0.0666897	0.459415	0.289359	0.434954	0.405651	0.815574
72199	Mms19	0.0249722	0.26059	2.44528	0.000998079	0.0113978	3.29107	0.282734	0.539727	0.177633	0.604876	0.00365023	0.0247401	0.143294	0.618535
51793	Ddah2	0.0253731	0.26145	2.43756	0.00100156	0.0114254	3.29009	0.00517694	0.0739516	0.57749	0.848509	0.00182708	0.0167888	-0.776701	0.0685087
78833	Gins3	0.213978	0.571452	1.28818	0.00100162	0.0114254	3.29007	0.00529711	0.0746657	0.652022	0.881408	0.00110074	0.0129558	-0.0869404	1.01866
234959	Med17	0.00816227	0.170106	2.97185	0.00100605	0.0114683	3.28883	0.264257	0.521115	0.000222988	0.0454126	0.259333	0.401593	-1.00563	-0.186256
107823	Nsd2	0.0481202	0.33591	2.12026	0.00100652	0.0114683	3.2887	0.00183417	0.0458271	0.809039	0.941289	0.0211933	0.0715278	0.0436214	0.7528
17112	Tm4sf1	0.00327445	0.116937	3.3878	0.00100823	0.0114814	3.28822	0.0106451	0.105115	0.511541	0.819529	0.0233348	0.0765196	-0.500586	-0.110233
21899	Tlr6	0.13355	0.478654	1.5711	0.00101062	0.0115021	3.28755	0.613962	0.796689	0.000925288	0.0738439	0.00404584	0.0261542	-0.0612084	0.810295
110877	Slc18a1	0.104484	0.439568	1.70969	0.00101309	0.0115237	3.28687	0.0212283	0.147641	0.353619	0.73231	0.0168892	0.0617998	-1.06709	-0.213981
66448	Mrpl20	0.00320713	0.116137	3.39718	0.00102165	0.0116145	3.2845	0.351445	0.60107	0.861796	0.958062	0.000586342	0.00933206	0.0180171	0.766895
50492	Thop1	0.00121183	0.0783327	3.83459	0.00102254	0.0116181	3.28425	0.00179749	0.0453591	0.670606	0.889141	0.0062403	0.0335905	-0.0494077	1.01304
108075	Ltbp4	0.0489338	0.338156	2.11173	0.00102531	0.011643	3.28349	0.00321621	0.0599761	0.0122389	0.244577	0.574285	0.699415	-0.654673	-0.157792
240614	Ranbp6	0.00476635	0.139184	3.2178	0.00102675	0.0116528	3.28309	0.636467	0.810702	0.035879	0.370341	0.00170495	0.0161643	-1.24697	-0.0744414
19012	Plpp1	0.0410824	0.314188	2.20011	0.0010306	0.01169	3.28204	0.0191515	0.141392	0.427572	0.776439	0.00022786	0.00608419	-1.21753	0.0832273
73102	Slc22a23	0.273003	0.62156	1.1307	0.00103182	0.0116946	3.2817	0.396236	0.639343	0.26586	0.674849	0.000491071	0.0086014	-1.28474	-0.0856969
223739	5031439G07Rik	0.0172522	0.225854	2.62246	0.00103255	0.0116946	3.28151	0.0251797	0.160708	0.0699627	0.468264	0.0708262	0.162813	-0.495868	-0.229517
17286	Meox2	0.0035074	0.120365	3.35676	0.00103327	0.0116946	3.28131	0.131347	0.368414	0.834066	0.948847	0.000215373	0.00592291	-1.63964	-0.0597154
75273	Pelp1	0.00907246	0.175728	2.92309	0.00103333	0.0116946	3.28129	0.0630067	0.253857	0.764238	0.92483	0.00320101	0.0228905	0.0314125	0.616738
27756	Lsm2	0.00294965	0.113681	3.43493	0.00103561	0.0117139	3.28067	0.000850739	0.0322022	0.349855	0.729256	0.00450512	0.0276142	-0.14409	0.767017
73708	Dppa3	0.00881103	0.173125	2.93659	0.00103651	0.0117176	3.28042	0.0344133	0.187385	0.339217	0.724032	0.0116964	0.0489986	0.344339	0.916467
19335	Rab23	0.0580501	0.359026	2.02403	0.00103855	0.011734	3.27987	0.303825	0.559717	0.281426	0.686885	0.00106546	0.0127358	-0.994634	-0.157139
22222	Ubr1	0.0209118	0.245783	2.53074	0.00104458	0.0117956	3.27824	0.17212	0.420532	0.0997821	0.519283	0.00730526	0.0367071	-1.04262	-0.150167
57443	Fbxo3	0.111299	0.450748	1.6745	0.00104882	0.0118368	3.27709	0.185441	0.43629	0.108455	0.528587	0.00918365	0.0422749	-1.05339	-0.172993
24047	Ccl19	0.592218	0.844067	0.545322	0.00105568	0.0119077	3.27525	0.0912652	0.306029	0.0618713	0.449696	0.0333345	0.09699	0.242801	0.764988
17139	Magea3	0.00576411	0.150762	3.13127	0.00106088	0.0119596	3.27386	0.900933	0.953509	0.431239	0.778687	7.36721e-05	0.00340763	-0.016409	1.05515
15488	Hsd17b4	0.33524	0.672844	0.990085	0.00106347	0.0119781	3.27317	0.0131282	0.117261	0.763289	0.92483	0.00300789	0.0220844	-0.695839	-0.0382729
20850	Stat5a	0.0654666	0.37423	1.96142	0.0010637	0.0119781	3.27311	0.244071	0.501227	0.00640052	0.179865	0.0727907	0.165932	-0.481409	-0.142357
383435	Ms4a14	0.019506	0.236871	2.56403	0.00106509	0.011987	3.27274	0.0132877	0.117518	0.26412	0.673371	0.000155004	0.00498107	-0.286714	1.29889
56219	Extl1	0.0825376	0.4051	1.83844	0.00107133	0.0120491	3.27109	0.0108002	0.10587	0.205059	0.630012	8.50227e-05	0.0037038	-1.06534	0.288715
76498	Paqr4	0.0137251	0.208774	2.73036	0.00107323	0.0120491	3.27059	0.0401586	0.202881	0.179046	0.606113	0.0359327	0.101781	0.149301	0.466334
57764	Ntn4	0.00833636	0.170895	2.96213	0.00107373	0.0120491	3.27046	0.021912	0.150117	0.175695	0.602227	0.0451397	0.118834	-0.548982	-0.32895
66447	Mgst3	0.147041	0.495275	1.51529	0.00107392	0.0120491	3.27041	0.00216864	0.0491582	0.628171	0.870622	0.0302952	0.0906524	-1.25129	-0.0999196
14011	Etv6	0.0518697	0.34516	2.08198	0.0010746	0.0120491	3.27023	0.00274486	0.0549869	0.541813	0.831309	0.00278332	0.021168	-0.109459	0.840923
214931	Fbxl16	0.0548844	0.352519	2.05298	0.00107556	0.0120491	3.26998	0.00846857	0.0943634	0.881608	0.965694	0.00252054	0.0201056	-1.56623	0.0320134
12632	Cfl2	0.0307561	0.280819	2.34373	0.00107556	0.0120491	3.26998	0.027597	0.167561	0.604457	0.860657	0.00362511	0.0246715	-1.67357	-0.0596116
12524	Cd86	0.467289	0.763733	0.742609	0.00107573	0.0120491	3.26993	0.00946889	0.0997887	0.000236256	0.0466997	0.756542	0.841421	-0.067088	0.883726
18109	Mycn	0.00454598	0.135328	3.2393	0.00107597	0.0120491	3.26987	0.039512	0.201021	0.311079	0.704682	2.33798e-05	0.00186789	-2.0097	0.18017
26972	Spo11	0.0803401	0.401479	1.85293	0.00107999	0.0120874	3.26881	0.0185367	0.139184	0.238942	0.654556	0.0364366	0.102747	0.203408	0.601477
67040	Ddx17	0.03653	0.30033	2.25876	0.00108202	0.0121034	3.26828	0.40732	0.648462	0.24092	0.656098	0.00137022	0.0144779	-0.839409	-0.089657
73379	Dcbld2	0.0278955	0.270661	2.39149	0.00108389	0.0121176	3.2678	0.132749	0.370638	0.49706	0.813012	0.00153891	0.0153534	-1.05977	-0.110712
404238	Mrgprb3	0.00103781	0.0736042	3.90412	0.00108602	0.0121348	3.26724	0.970868	0.987657	0.0143905	0.264391	0.00354636	0.0242965	0.00543686	1.0588
69672	Txndc15	0.00653058	0.157191	3.07423	0.00109046	0.0121776	3.26608	0.010807	0.105871	0.535787	0.82871	0.0186119	0.0658503	-0.579117	-0.0748784
407823	Baz2b	0.22465	0.58167	1.25743	0.00109598	0.0122325	3.26465	0.0219707	0.150322	0.122345	0.54356	0.066559	0.155984	-0.627357	-0.207213
16600	Klf4	0.286608	0.634078	1.09812	0.00109939	0.0122638	3.26377	0.0834087	0.293207	0.0890548	0.50422	0.0273006	0.0847921	-0.800897	-0.239053
23876	Fbln5	0.00154786	0.0883812	3.72481	0.00110632	0.0123343	3.26199	0.014219	0.121372	0.660152	0.884916	0.0108848	0.0469412	-0.676449	-0.106775
67373	2210010C04Rik	0.180926	0.536121	1.39179	0.00110964	0.0123644	3.26114	0.255486	0.51226	0.2814	0.686885	0.000895104	0.0116128	0.168783	4.20315
15510	Hspd1	0.0462542	0.332007	2.14033	0.00111041	0.0123663	3.26095	0.00253735	0.0531189	0.237164	0.652483	0.000373135	0.0075186	-0.11803	1.21158
13803	Enc1	0.00146862	0.0865904	3.74839	0.00111192	0.0123762	3.26056	0.330414	0.583873	0.0164251	0.279351	0.00088283	0.011535	-0.802625	0.117868
107723	Slc12a6	0.297727	0.643575	1.07232	0.00111307	0.0123768	3.26027	0.00756865	0.0892562	0.255315	0.667003	0.0513111	0.129482	-0.606671	-0.166092
101314	Brk1	0.0490625	0.338562	2.11039	0.00111319	0.0123768	3.26024	0.246665	0.502952	0.325035	0.714733	0.00143826	0.0148249	-1.06408	-0.122459
66462	Rex1bd	0.0780933	0.398176	1.86812	0.00111621	0.0124018	3.25947	0.00672704	0.0837656	0.622664	0.868881	0.00167132	0.016041	-0.0796424	0.943524
69354	Slc38a4	0.238327	0.593142	1.21963	0.00111668	0.0124018	3.25935	0.727101	0.864586	0.219542	0.640901	1.20678e-05	0.0012771	-4.37214	0.0441622
19336	Rab24	0.00798156	0.169945	2.98216	0.00111821	0.0124121	3.25896	0.156583	0.401421	0.182445	0.608639	0.010068	0.0447164	-0.600398	-0.151532
269587	Epb41	0.00601547	0.15333	3.11179	0.00112139	0.0124406	3.25815	9.09454e-05	0.0129456	0.229718	0.647785	0.391878	0.536837	-1.47805	-0.212508
110380	Shroom2	0.258079	0.609053	1.16787	0.00112314	0.0124531	3.25771	0.449804	0.682504	0.0490318	0.416715	0.00514305	0.0298297	-0.926219	-0.103894
12477	Ctla4	0.151476	0.501084	1.49788	0.00112431	0.0124564	3.25742	0.00354285	0.0627541	0.0651883	0.457931	0.271665	0.415305	0.256433	0.900248
212937	Tifab	0.0945104	0.422922	1.76496	0.00112467	0.0124564	3.25733	0.173967	0.422537	0.818726	0.94427	0.000215867	0.00592431	0.0610752	1.37274
76813	Armc6	0.00314502	0.115582	3.406	0.00112776	0.0124838	3.25655	0.0090443	0.0974999	0.253094	0.664965	0.00129615	0.0140872	-0.159633	0.708921
106251	D230034L24Rik	0.0255134	0.262044	2.43489	0.00112847	0.0124849	3.25637	0.822271	0.914122	0.016386	0.279351	0.0042926	0.0270048	-0.948722	-0.040635
218038	Amph	0.149889	0.499199	1.50406	0.00113033	0.0124975	3.2559	0.206225	0.459797	0.0422976	0.394073	0.0192078	0.0672897	-0.791486	-0.179842
77827	Krba1	0.00410738	0.128705	3.28531	0.00113095	0.0124975	3.25575	0.0134255	0.117833	0.376401	0.748731	0.031965	0.0942625	-0.497179	-0.211797
387609	Zhx2	0.00296779	0.113681	3.43217	0.00113148	0.0124975	3.25561	0.0347934	0.188415	0.328584	0.716606	0.01031	0.0453361	-1.0061	-0.146251
216860	Neurl4	0.0723318	0.387501	1.90889	0.00113491	0.0125287	3.25475	0.14441	0.384998	0.271369	0.678113	0.00366792	0.0247876	-0.670998	-0.119445
22381	Tceal9	0.0197742	0.238198	2.55751	0.00113694	0.0125382	3.25424	0.0316249	0.17934	0.708092	0.904148	0.00384091	0.0254617	0.0431244	0.951153
53421	Sec61a1	0.00867974	0.172511	2.94352	0.00113702	0.0125382	3.25423	0.0101862	0.103323	0.419734	0.772477	0.00217647	0.0186728	-0.0916283	0.634982
29869	Ulk2	0.0596081	0.36126	2.01031	0.00113792	0.0125414	3.254	0.00713335	0.0867547	0.74175	0.917382	0.00918288	0.0422749	-1.33706	-0.0572766
320469	9930014A18Rik	0.0163456	0.222488	2.64803	0.00113871	0.0125432	3.2538	0.00864795	0.0954101	0.0255134	0.330579	0.215167	0.352074	-1.55681	-0.231857
218820	Zfp503	0.00943868	0.179679	2.90479	0.00113971	0.0125473	3.25355	0.0970671	0.315734	0.353223	0.731977	0.00547682	0.0309666	-0.840411	-0.235675
18131	Notch3	0.186113	0.541722	1.37458	0.00114434	0.0125915	3.2524	0.209431	0.464249	0.881799	0.965798	8.42345e-05	0.00367834	-1.35374	-0.0181946
21771	Utp4	0.00158476	0.0889798	3.71424	0.00115038	0.012651	3.25091	0.00358915	0.0627939	0.479483	0.804431	0.0067604	0.0350921	-0.0750388	0.55229
53627	Porcn	0.128244	0.473331	1.59435	0.00115324	0.0126726	3.2502	0.119346	0.350123	0.351193	0.730016	0.00292287	0.0217435	-0.827105	-0.133273
18762	Prkcz	0.178187	0.533177	1.40104	0.0011536	0.0126726	3.25011	0.850792	0.929305	0.0726409	0.472812	0.00065554	0.00994404	-1.60268	-0.0265384
50772	Mapk6	0.00977455	0.182431	2.8886	0.00115832	0.0127176	3.24895	0.00145369	0.0412109	0.611311	0.865048	0.00669357	0.034903	-0.0908362	0.769519
327744	E130307A14Rik	0.146544	0.495084	1.51727	0.0011598	0.0127269	3.24859	0.112108	0.339412	0.489184	0.810005	0.00146227	0.0149239	-1.37955	-0.203973
11816	Apoe	0.0787699	0.399142	1.8635	0.00116091	0.0127322	3.24831	0.0582843	0.243611	0.889366	0.968003	0.000349325	0.00738587	-1.62893	0.014165
13340	Slc29a2	0.028847	0.274342	2.37511	0.0011617	0.0127339	3.24812	0.00411424	0.0664495	0.968826	0.989899	0.0106089	0.0462448	-0.00435106	0.655988
57250	Olfr653	0.00249802	0.106092	3.50979	0.00116493	0.0127624	3.24733	0.246742	0.502965	0.0235341	0.319596	0.0301019	0.0903414	0.196711	0.573448
93835	Amn	0.012154	0.197956	2.78728	0.00116912	0.0128014	3.24631	0.0127113	0.114907	0.886261	0.966883	0.00521226	0.0300586	-0.968177	-0.0451589
19175	Psmb6	0.00720601	0.164202	3.02913	0.00117066	0.0128114	3.24593	0.012957	0.116245	0.424605	0.775368	0.0381622	0.106006	0.0781095	0.397668
236790	Ints6l	0.203707	0.561144	1.31893	0.00117261	0.0128257	3.24546	0.00696794	0.0856189	0.688901	0.896982	0.0114515	0.0483434	-0.716474	-0.137092
13496	Arid3a	0.398492	0.718208	0.864842	0.00117797	0.0128774	3.24416	0.237029	0.494471	0.554905	0.836475	0.000140316	0.0047979	0.141455	1.10556
14809	Grik5	0.0568707	0.357134	2.03464	0.0011797	0.0128893	3.24374	0.11769	0.347552	0.176441	0.603528	0.0100153	0.0445606	-0.923757	-0.165236
12663	Chml	0.0151293	0.214603	2.68454	0.001181	0.0128943	3.24343	0.123131	0.355815	0.343398	0.726942	0.00335764	0.0235571	-0.676944	-0.230861
71943	Tom1l1	0.124964	0.469556	1.60913	0.00118143	0.0128943	3.24333	0.0301612	0.174985	0.577348	0.848476	0.00536812	0.0306427	-1.56006	-0.0755408
108655	Foxp1	0.266343	0.61576	1.1471	0.00118475	0.0129235	3.24253	0.11002	0.336639	0.518269	0.821506	0.000919897	0.011791	-1.03201	-0.0962157
69282	1700001J03Rik	0.0121669	0.197956	2.78678	0.00118936	0.0129668	3.24142	0.0300263	0.174352	0.128693	0.551471	0.0501989	0.12784	-0.695794	-0.271566
17428	Mnt	0.0440943	0.326219	2.16452	0.00119135	0.0129816	3.24094	0.0300143	0.174333	0.759727	0.923746	0.00431089	0.0270777	-0.687484	-0.0574898
30046	Zfp292	0.158538	0.509271	1.471	0.00119541	0.0130187	3.23997	0.137274	0.376232	0.00182817	0.0962313	0.243993	0.38377	-0.587299	-0.224947
98496	Pid1	0.0980976	0.429932	1.74453	0.00119678	0.0130267	3.23965	0.00144503	0.0410623	0.463107	0.794524	0.00275065	0.0209965	-1.90008	0.0874535
218203	Mylip	0.0957963	0.425335	1.75756	0.00119906	0.0130445	3.2391	0.00134763	0.0395351	0.527805	0.82529	0.00388778	0.0256558	-1.13886	0.0738923
14813	Grin2c	0.101425	0.435638	1.72614	0.00120013	0.0130476	3.23885	0.210412	0.465171	0.519063	0.821506	7.32614e-06	0.000967864	-2.02324	0.10075
227326	Gpr55	0.0639913	0.370194	1.97335	0.00120064	0.0130476	3.23873	0.0293189	0.17234	0.0404695	0.389307	0.0983206	0.203251	0.34429	0.513865
140497	Cd300c2	0.0596634	0.36126	2.00982	0.00120374	0.0130742	3.23799	0.6841	0.840504	0.00332976	0.129572	0.00394357	0.0258049	-0.0684309	1.00691
319719	Simc1	0.00258414	0.107942	3.49453	0.00120468	0.0130775	3.23777	0.728489	0.865613	0.0845573	0.496554	0.000333622	0.00722777	-0.0451603	1.12338
226154	Lzts2	0.0115686	0.193573	2.81031	0.00120597	0.0130845	3.23746	0.484632	0.708476	0.38857	0.756127	0.000494882	0.00863822	-1.04554	-0.111051
232984	B3gnt8	0.453751	0.755511	0.765727	0.00120709	0.0130895	3.2372	0.121634	0.353652	0.180632	0.607146	0.0061528	0.0332549	-0.933775	-0.2338
258525	Olfr1170	0.00588006	0.152758	3.12218	0.00121193	0.013135	3.23606	0.404974	0.647248	0.812599	0.942453	0.000371614	0.00751846	0.0670644	0.867371
12426	Cckbr	0.00866051	0.172468	2.94454	0.00121407	0.0131464	3.23555	0.0523939	0.231231	0.47314	0.800681	0.0081516	0.039134	0.0889788	0.641684
232341	Wnk1	0.0442778	0.326239	2.16242	0.00121488	0.0131464	3.23536	0.525182	0.738727	0.352212	0.731338	0.000331904	0.0072128	-1.19889	-0.0781567
76082	5830468F06Rik	0.0270711	0.267708	2.4061	0.00121493	0.0131464	3.23535	0.170626	0.418704	0.568766	0.843588	0.000980549	0.0121809	0.197388	1.05663
12751	Tpp1	0.00700505	0.16257	3.0421	0.00121607	0.0131479	3.23508	0.0181079	0.137859	0.530187	0.826094	0.00151442	0.0152369	-0.762575	0.0734124
52250	Reep1	0.00273588	0.110822	3.46884	0.00121729	0.0131479	3.2348	0.0204748	0.145264	0.51261	0.819794	0.000330614	0.0072128	-1.8682	0.0918224
51875	Tmem141	0.0166195	0.223096	2.64016	0.00121757	0.0131479	3.23473	0.000827575	0.031628	0.423754	0.774583	0.00451257	0.0276318	-0.941333	0.135009
105450	Mmrn2	0.00540475	0.146088	3.16062	0.00121855	0.0131479	3.2345	0.025969	0.162411	0.630297	0.871146	0.00114791	0.0132294	-0.876137	0.06099
30936	Slc46a2	0.137777	0.483403	1.55313	0.00121976	0.0131479	3.23422	0.0354493	0.189456	0.0202178	0.299859	0.158718	0.283959	-1.12482	-0.548154
382620	Tmed8	0.1528	0.502423	1.49276	0.0012199	0.0131479	3.23419	0.02645	0.163817	0.740278	0.916557	0.00408278	0.0262986	-1.46966	-0.068687
381510	Dpy19l4	0.008198	0.170106	2.96984	0.0012212	0.0131479	3.23388	0.117097	0.346947	0.0279913	0.343736	0.0707536	0.162701	-0.432922	-0.299741
226304	Npbwr1	0.0302278	0.278993	2.35223	0.00122152	0.0131479	3.23381	0.760475	0.882658	0.142034	0.566034	7.57436e-05	0.00347685	-0.106219	1.36378
16150	Ikbkb	0.0494909	0.339335	2.10596	0.00122177	0.0131479	3.23375	0.0103499	0.103997	0.909485	0.974832	0.00577638	0.031936	-0.887402	-0.0117626
213575	Dync2li1	0.00739723	0.166504	3.01711	0.00122205	0.0131479	3.23368	0.313127	0.56839	0.534831	0.828317	0.00025151	0.0064515	-1.66313	-0.119302
319314	A930001C03Rik	0.500291	0.786772	0.687873	0.00122222	0.0131479	3.23364	0.137984	0.37736	0.0454337	0.405087	0.0356117	0.101127	0.178714	0.90187
70789	Kynu	0.106302	0.442967	1.70012	0.00122454	0.0131658	3.2331	0.0302528	0.175315	0.775963	0.929274	0.00304026	0.022204	-1.3423	-0.0690463
22065	Trpc3	0.0106089	0.188268	2.85061	0.00122694	0.0131776	3.23254	0.112899	0.340551	0.314175	0.705968	1.14439e-05	0.00124363	-1.84416	0.308659
240873	Tnfsf18	0.0862909	0.409821	1.81445	0.00122697	0.0131776	3.23254	0.010417	0.104167	0.48667	0.809207	0.000430634	0.00808959	-0.115951	1.22361
56296	Dmrtb1	0.00446283	0.133839	3.24767	0.0012276	0.0131776	3.23239	0.346952	0.597099	0.78484	0.932979	0.000232477	0.00613839	0.0628814	1.07958
70807	Arrdc2	0.00240863	0.104252	3.52619	0.00122937	0.0131841	3.23198	0.497624	0.718617	0.104761	0.526837	0.00485064	0.0289259	-0.688115	-0.0831528
68490	Zfp579	0.0181079	0.229621	2.59946	0.0012295	0.0131841	3.23195	0.00628897	0.0813439	0.714591	0.906802	0.0036798	0.0248098	-0.644283	0.0560378
78733	Troap	0.0760036	0.394612	1.88259	0.00123492	0.0132352	3.23069	0.000247095	0.0189108	0.090362	0.505811	0.545487	0.674987	0.213943	1.27435
73046	Glrx5	0.033917	0.290371	2.29554	0.00123935	0.0132755	3.22967	0.00454379	0.0698162	0.609818	0.864526	0.0247111	0.0794744	-0.748496	-0.0647415
18771	Pknox1	0.0212948	0.246935	2.52204	0.00124149	0.0132856	3.22917	0.185464	0.43629	0.171852	0.597333	0.00777068	0.0381425	-0.743876	-0.166769
67458	Ergic1	0.0291013	0.274614	2.37083	0.0012416	0.0132856	3.22915	0.00186674	0.0463817	0.939655	0.982762	0.0120162	0.0498121	-0.0130053	0.898551
109910	Zfp91	0.0136923	0.20872	2.73149	0.00124316	0.0132952	3.22879	0.410279	0.651144	0.305947	0.702071	0.000496122	0.00864493	-1.34882	-0.104186
242418	Dcaf10	0.0466133	0.332007	2.13642	0.00124386	0.0132956	3.22863	0.178072	0.427784	0.172118	0.597389	0.00711384	0.0361433	-0.862959	-0.144017
19883	Rora	0.248607	0.601993	1.1923	0.00124883	0.0133418	3.22749	0.563213	0.763889	0.0854424	0.498139	0.00200581	0.0177997	-1.0869	-0.0660286
11480	Acvr2a	0.0924991	0.419828	1.77671	0.00125431	0.0133932	3.22623	0.0458007	0.216706	0.953799	0.98629	0.000570818	0.0092188	-1.2325	0.00754533
77579	Myh10	0.0465173	0.332007	2.13746	0.00125806	0.0134261	3.22538	0.0320509	0.180609	0.948032	0.984535	0.00125765	0.0138717	-0.797528	-0.0167803
20643	Snrpe	0.0227631	0.252858	2.49	0.00125978	0.0134332	3.22499	0.262016	0.518842	0.248707	0.661738	0.00228075	0.019121	0.180012	1.08392
109689	Arrb1	0.0735728	0.389321	1.89987	0.00126005	0.0134332	3.22493	0.00966485	0.101034	0.579423	0.849491	0.000951413	0.0120091	-1.1397	0.0889373
94226	S1pr5	0.00422773	0.130701	3.27222	0.00126085	0.0134332	3.22474	0.0010479	0.035361	0.588698	0.854092	0.00920126	0.0423257	-0.101606	0.86712
380997	Cyp2d12	0.706882	0.899421	0.382064	0.00126162	0.0134332	3.22457	0.345592	0.595825	0.181665	0.60828	0.0013252	0.0142329	-1.06673	-0.123128
66414	Ndufa12	0.0573254	0.358293	2.03053	0.00126205	0.0134332	3.22447	0.0022753	0.0505392	0.690105	0.897324	0.00534604	0.0305512	-0.0458337	0.681428
100043403	Gm14410	0.074827	0.392444	1.89089	0.00126573	0.0134654	3.22364	0.115123	0.344176	0.0203685	0.301176	0.0832151	0.181272	-0.533937	-0.322531
73334	1700040F17Rik	0.00408507	0.128535	3.28777	0.00126687	0.0134704	3.22338	0.089243	0.302561	0.0512106	0.422326	0.0527915	0.132096	0.262331	0.543171
20014	Rpn2	0.00384651	0.125605	3.31502	0.00126906	0.0134866	3.22289	0.0335212	0.184488	0.683812	0.894589	0.0122541	0.0503234	0.0468298	0.508204
69772	Bdh2	0.610703	0.855094	0.518083	0.00127057	0.0134955	3.22255	0.0745398	0.277319	0.0474114	0.411587	0.0554436	0.136911	-0.79273	-0.325745
258838	Olfr617	0.00548795	0.147315	3.15366	0.00127545	0.0135402	3.22145	0.271204	0.528422	0.00663147	0.184842	0.000622948	0.00968589	-0.299107	1.04244
19280	Ptprs	0.0827579	0.4051	1.83701	0.00127659	0.0135452	3.22119	0.0231622	0.153843	0.665415	0.886797	0.000584178	0.009327	-0.969699	0.0701076
73533	1700080G18Rik	0.00406298	0.128535	3.29023	0.00127824	0.0135556	3.22082	0.142892	0.383264	0.119273	0.540645	0.0166877	0.0612509	-0.695067	-0.270901
20680	Sox7	0.0470151	0.332716	2.13206	0.00128063	0.0135738	3.22029	0.233253	0.490403	0.466757	0.797297	0.000700818	0.0103702	-1.70298	-0.107294
14415	Gad1	0.102823	0.436999	1.71857	0.0012822	0.0135794	3.21993	0.000483996	0.024425	0.245929	0.659551	0.00180154	0.0166656	-1.44606	0.146957
243963	Zfp473	0.00370775	0.123467	3.33164	0.0012825	0.0135794	3.21987	0.0148796	0.124436	0.433195	0.779101	0.029175	0.0885857	0.110626	0.492789
29857	Mapk12	0.12145	0.46432	1.62534	0.00128349	0.0135829	3.21965	0.000246685	0.0189108	0.0189562	0.293764	0.614747	0.732917	-0.734298	-0.279623
69440	Dennd6b	0.00275486	0.11095	3.46572	0.00128445	0.0135858	3.21943	0.00554156	0.0765629	0.742108	0.917501	0.00354717	0.0242965	-0.901947	0.0515385
12425	Cckar	0.0360235	0.298419	2.2657	0.00128918	0.0136288	3.21838	0.106862	0.332156	0.0656422	0.457931	0.027814	0.0858065	0.495744	2.89612
56075	Pdss1	0.00266964	0.110125	3.47988	0.00129048	0.0136354	3.21809	0.00649241	0.0826054	0.393979	0.759192	0.0576409	0.140578	0.0886131	0.637576
66809	Krt20	0.350846	0.685339	0.957784	0.00129499	0.0136758	3.21709	0.000643078	0.0276565	0.69249	0.89859	0.0128353	0.0517123	-1.16908	0.0828304
52713	Ccdc59	0.00503462	0.142528	3.19291	0.00129566	0.0136758	3.21694	0.0580158	0.24289	0.244879	0.658473	0.0132828	0.0529976	0.146265	0.735928
14969	H2-Eb1	0.640014	0.870798	0.475685	0.00129642	0.0136766	3.21677	0.0494454	0.224836	0.0948742	0.513318	0.0443618	0.117429	-0.563707	-0.206315
14255	Flt3	0.226663	0.58334	1.25175	0.00131381	0.0138457	3.21295	0.153663	0.397388	0.595144	0.857484	0.000698775	0.0103475	-1.33829	-0.159765
13609	S1pr1	0.116978	0.458109	1.64655	0.00131381	0.0138457	3.21295	0.0142362	0.121467	0.302969	0.699926	0.0376605	0.104985	-0.911802	-0.175157
212391	Lcor	0.0156462	0.216745	2.6687	0.00131464	0.0138473	3.21276	0.0486612	0.223492	0.612081	0.865275	0.00277828	0.0211515	-1.39493	-0.0552191
72421	Ttc30b	0.13033	0.475913	1.58512	0.00131756	0.0138707	3.21213	0.18127	0.431874	0.0178749	0.288445	0.0537119	0.133701	-1.03452	-0.184459
67036	Mrpl45	0.00775034	0.169303	2.99568	0.00131932	0.013882	3.21174	0.0164705	0.131087	0.125515	0.546748	0.0002458	0.00636962	-0.161462	0.925119
12796	Camp	0.228818	0.585012	1.24572	0.00132023	0.0138844	3.21154	0.00666357	0.0836069	0.74618	0.918907	0.00202249	0.0178696	-1.82913	0.0825086
21974	Top2b	0.055463	0.353725	2.04757	0.00132671	0.013945	3.21014	0.00557579	0.0768449	0.363938	0.739696	0.0473832	0.122758	-0.997588	-0.204648
215690	Nav1	0.197769	0.554438	1.33727	0.00132737	0.013945	3.21	0.676043	0.834954	0.0109466	0.233448	0.000857992	0.0113202	-1.06408	0.0607501
102791	Tcta	0.00599649	0.15333	3.11323	0.00132909	0.0139524	3.20962	0.14438	0.384998	0.595254	0.857521	0.000654351	0.00993962	-1.61789	-0.0779299
329154	Ankrd44	0.303638	0.648504	1.05889	0.00132945	0.0139524	3.20954	0.170955	0.418751	0.818866	0.94427	0.000155491	0.00498878	-1.23382	-0.042563
227615	Tmem203	0.0258862	0.264091	2.42785	0.00133059	0.013957	3.2093	0.0860225	0.296719	0.355871	0.733389	0.00829038	0.0395594	-0.565638	-0.0953959
19363	Rad51b	0.0135352	0.20742	2.7369	0.00133356	0.0139809	3.20866	0.00486855	0.0720761	0.548172	0.834274	0.036969	0.103764	0.145777	0.603716
259058	Olfr646	0.0206105	0.244197	2.5377	0.00133603	0.0139995	3.20813	0.872344	0.939734	0.0205938	0.302736	0.00370206	0.0249183	0.0284417	1.27351
237504	Rassf9	0.00628024	0.155186	3.09211	0.00134216	0.0140566	3.20681	0.968505	0.986365	0.0323841	0.362452	0.00194335	0.0174268	-1.25125	-0.00689301
23845	Clec5a	0.0142485	0.211086	2.71278	0.00134459	0.0140747	3.20629	0.0105032	0.104581	0.0010482	0.075132	5.09045e-05	0.00281899	-1.29961	0.402693
54393	Gabbr1	0.0448664	0.328038	2.15575	0.00134558	0.0140778	3.20608	0.377559	0.624754	0.288277	0.689957	0.00108762	0.0128712	-0.934286	-0.161285
434377	Zfp560	0.0060135	0.15333	3.11194	0.00134724	0.0140878	3.20572	0.121889	0.354087	0.767128	0.925619	0.00128901	0.0140533	-0.946251	-0.0717923
50931	Il27ra	0.24649	0.600621	1.19786	0.00134855	0.0140943	3.20544	0.00961203	0.100824	0.35783	0.735614	0.000227134	0.00607283	-1.50159	0.104677
68686	1110035H17Rik	0.0711613	0.386185	1.91752	0.00135605	0.0141653	3.20385	0.00247949	0.052645	0.852963	0.954949	0.0213386	0.0718889	-0.694517	-0.0686797
54608	Abhd2	0.144687	0.493055	1.52471	0.0013568	0.0141658	3.20369	0.00114919	0.0364086	0.972275	0.991104	0.0173305	0.0628365	-0.0059397	0.637364
216551	Lgalsl	0.00417136	0.129916	3.2783	0.0013586	0.0141773	3.20331	0.00336983	0.0613165	0.746838	0.918907	0.023873	0.0777737	-0.770851	-0.0637901
20174	Ruvbl2	0.0494326	0.339335	2.10656	0.0013638	0.0142174	3.20221	0.00213912	0.0490687	0.149641	0.573837	0.000419128	0.00793635	-0.180496	0.995422
52440	Tax1bp1	0.00416492	0.129916	3.279	0.00136442	0.0142174	3.20207	0.0439008	0.212492	0.380191	0.750894	0.00503267	0.029537	-1.04409	-0.0863165
13078	Cyp1b1	0.0449916	0.328546	2.15434	0.00136456	0.0142174	3.20204	0.516933	0.732923	0.497635	0.813187	9.89165e-05	0.00400361	-3.40176	-0.0941419
19082	Prkag1	0.00294776	0.113681	3.43522	0.00136838	0.0142499	3.20124	0.161769	0.40766	0.378158	0.749761	0.00711852	0.0361433	-0.582361	-0.125874
399566	Btbd6	0.0323751	0.286013	2.3185	0.0013732	0.0142928	3.20022	0.118026	0.348219	0.30687	0.702673	0.00722153	0.0364191	-0.643317	-0.108024
72739	Zkscan3	0.00269598	0.110352	3.47545	0.00137508	0.0143049	3.19983	0.114022	0.342249	0.185949	0.612131	0.00991667	0.0443231	-0.670495	-0.178737
11699	Ambp	0.612787	0.856095	0.515037	0.00137825	0.0143305	3.19917	0.0759944	0.279846	0.355251	0.733172	0.00581624	0.0320599	0.0897623	1.67619
70382	Kctd2	0.00298813	0.113681	3.42909	0.00138047	0.0143445	3.1987	0.913971	0.960857	0.0952926	0.5136	0.000665509	0.0100388	-1.06049	-0.0110014
18824	Plp2	0.523272	0.801626	0.650983	0.00138101	0.0143445	3.19859	0.230422	0.486883	0.13711	0.560555	0.00506999	0.0296184	0.123043	0.709606
70317	Arl16	0.0503228	0.341614	2.09746	0.00138384	0.0143665	3.198	0.279809	0.536754	0.172129	0.597389	0.00349726	0.024151	0.164732	0.935469
17762	Mapt	0.269187	0.617423	1.14006	0.00138618	0.0143834	3.19751	0.00937861	0.0993032	0.015412	0.27231	0.426829	0.56981	-0.445075	-0.353979
12696	Cirbp	0.120817	0.463478	1.6283	0.00138791	0.0143939	3.19715	0.012051	0.111784	0.536148	0.82871	0.00850714	0.0401951	-0.639306	-0.104748
14170	Fgf15	0.00176256	0.0914705	3.66652	0.00138924	0.0143996	3.19688	0.22341	0.478557	0.00179697	0.0955845	0.00181322	0.0167278	-0.18599	0.908703
27214	Dbf4	0.153611	0.503396	1.48964	0.00138988	0.0143996	3.19674	0.0126867	0.114848	0.00475886	0.156485	0.55838	0.685987	0.3225	1.24824
73246	Rassf6	0.0936028	0.421472	1.77024	0.00139382	0.014426	3.19593	0.19389	0.445893	0.987265	0.995511	0.000109292	0.00423245	-2.37561	0.00260335
12866	Cox7a2	0.0320604	0.284994	2.32331	0.00139386	0.014426	3.19592	0.258268	0.514981	0.927075	0.979187	0.000251349	0.0064515	0.00874304	0.983206
81703	Jdp2	0.129201	0.474222	1.5901	0.00140282	0.0145114	3.19407	0.276079	0.533407	0.0662446	0.458862	0.0112897	0.0479408	0.139036	0.891717
235041	Kank2	0.0810185	0.40197	1.84842	0.00140441	0.0145203	3.19374	0.296391	0.553436	0.261879	0.671149	0.00204953	0.0179613	-0.955961	-0.123117
84506	Hamp	0.567527	0.82922	0.582378	0.00140553	0.0145239	3.19351	0.219219	0.47381	0.359838	0.737149	0.00110076	0.0129558	0.269727	1.95645
71282	4933434P08Rik	0.00314056	0.115582	3.40664	0.00140619	0.0145239	3.19338	0.172155	0.420567	0.431185	0.778664	0.00166543	0.0160149	0.227328	1.56101
207304	Hectd1	0.00869245	0.172594	2.94284	0.00140699	0.0145248	3.19321	0.587584	0.779116	0.0625263	0.451534	0.0038688	0.0255723	-1.0469	-0.118871
18693	Pick1	0.00558986	0.149257	3.14527	0.00140912	0.0145393	3.19278	0.0293475	0.17234	0.730273	0.914068	0.0116542	0.0489334	-0.503605	-0.0799209
93891	Pcdhb20	0.0382669	0.305727	2.23563	0.00141147	0.0145548	3.19229	0.213254	0.468062	0.521547	0.821991	0.000913512	0.0117461	-1.14514	-0.173616
258418	Olfr469	0.028105	0.271397	2.38784	0.00141206	0.0145548	3.19218	0.454683	0.685859	0.130515	0.552166	0.000134267	0.00470353	-0.299623	0.962474
240476	Zfp407	0.0129595	0.204458	2.75727	0.00141495	0.0145728	3.19158	0.314629	0.569927	0.130271	0.552142	0.00409093	0.0263171	-1.07306	-0.123053
104884	Tdp1	0.0532058	0.347816	2.06894	0.00141525	0.0145728	3.19152	0.180057	0.430301	0.374986	0.747212	0.00227486	0.0190925	0.132558	1.00368
195018	Zzef1	0.0478493	0.334904	2.12313	0.00141903	0.0146043	3.19075	0.0393525	0.200664	0.128993	0.551471	0.0408024	0.111046	-0.726369	-0.165921
107684	Coro2a	0.456482	0.756734	0.761031	0.00142159	0.0146087	3.19023	0.127918	0.363158	0.000265944	0.0473588	0.537373	0.668026	0.134153	1.04132
68365	Rab14	0.0161691	0.221347	2.65316	0.00142161	0.0146087	3.19023	0.0191419	0.141392	0.544584	0.833202	0.0160467	0.0595907	-0.522002	-0.0858969
382985	Rrm2b	0.0577155	0.358902	2.02702	0.00142163	0.0146087	3.19022	0.00419102	0.0671793	0.829886	0.947169	0.016485	0.0607678	-1.03234	-0.0220267
140795	P2ry14	0.224674	0.58167	1.25736	0.00142294	0.0146148	3.18996	0.511884	0.729355	0.153107	0.577406	0.0013698	0.0144779	0.0676232	1.23827
381287	A530032D15Rik	0.509925	0.793343	0.672294	0.00142401	0.0146183	3.18974	0.116638	0.346198	0.000494649	0.0599123	0.403427	0.548458	0.189029	1.61868
68240	Rpa3	0.0152501	0.215108	2.6808	0.00142723	0.014644	3.18909	0.162645	0.408645	0.913519	0.975659	0.000571928	0.0092188	0.0126813	1.00193
66776	Pisd-ps3	0.0938287	0.421472	1.76892	0.00142829	0.0146461	3.18887	0.0016061	0.0432796	0.690681	0.897451	0.034888	0.0997854	-0.823582	-0.0883273
269585	Zscan20	0.0614517	0.363832	1.99448	0.00142888	0.0146461	3.18875	0.0664238	0.261262	0.526835	0.824539	0.00322126	0.0229589	-0.742451	-0.202678
11302	Aatk	0.0146881	0.212235	2.69849	0.00143166	0.0146671	3.18819	0.0837993	0.293967	0.084581	0.496554	0.0392034	0.107972	-0.58263	-0.227666
12163	Bmp8a	0.200282	0.557279	1.32946	0.00143575	0.0147015	3.18737	0.076833	0.281471	0.142778	0.566505	0.0252444	0.0805582	0.18362	0.790732
12537	Cdk11b	0.085079	0.40858	1.8221	0.00143804	0.0147175	3.18691	0.136601	0.375326	0.153769	0.577926	0.0130929	0.052426	-0.917561	-0.181226
74132	Rnf6	0.00249639	0.106092	3.51008	0.00144179	0.0147484	3.18615	0.212601	0.467352	0.111488	0.531446	0.029509	0.0892379	-0.407152	-0.187373
213819	Casd1	0.00638719	0.156467	3.08439	0.00144329	0.0147563	3.18585	0.00567482	0.0774478	0.929949	0.980168	0.00855852	0.0403436	-0.750388	0.0151632
18027	Nfia	0.105147	0.441029	1.70619	0.00144511	0.0147674	3.18549	0.0890995	0.30243	0.462265	0.79393	0.0035223	0.0242343	-0.892759	-0.0835226
319278	A230050P20Rik	0.00725493	0.164709	3.02603	0.00144604	0.0147695	3.1853	0.43805	0.673369	0.0801339	0.487545	0.00666578	0.0348686	0.136786	0.803007
70857	4921509J17Rik	0.0113558	0.192402	2.81896	0.00144799	0.0147771	3.18491	0.0458567	0.216882	0.716632	0.907654	0.00308665	0.0223982	-1.09205	-0.185375
69538	Antxr1	0.194618	0.551092	1.34718	0.00144825	0.0147771	3.18486	0.19923	0.452169	0.489853	0.810101	0.00104155	0.0125887	-1.41268	-0.0846704
13650	Rhbdf1	0.00336035	0.117921	3.37611	0.00145177	0.0148012	3.18415	0.492721	0.715215	0.126609	0.548762	9.64463e-05	0.00395949	-1.17831	0.087273
212862	Chpt1	0.0900521	0.417075	1.79132	0.00145208	0.0148012	3.18409	0.602504	0.789167	0.0484326	0.414641	0.00374921	0.0250707	-2.22972	-0.082126
20393	Sgk1	0.00356057	0.121161	3.34996	0.00145701	0.0148441	3.18311	0.0160662	0.129742	0.511509	0.819529	0.000538183	0.00902762	-1.25287	0.0716544
16857	Lgals6	0.121409	0.464252	1.62553	0.0014581	0.0148476	3.1829	0.00798926	0.0914092	0.949221	0.984722	0.00496127	0.0292966	-0.762069	-0.0136078
171279	Vmn1r216	0.0241602	0.258864	2.46127	0.00146308	0.0148908	3.18191	0.0120392	0.11173	0.760871	0.924009	0.00909349	0.0420418	0.110242	0.971824
71897	Lypd6b	0.374208	0.701723	0.911218	0.00147023	0.0149561	3.1805	0.000319156	0.020919	0.408744	0.766628	0.00733007	0.0368014	-1.21608	0.0920156
380629	Heca	0.00758219	0.167578	3.00577	0.00147436	0.0149906	3.17968	0.0265915	0.164242	0.109235	0.529862	0.0403664	0.110151	-0.727774	-0.180232
258620	Olfr350	0.0180955	0.229621	2.59979	0.00148225	0.0150632	3.17814	0.64787	0.817491	0.0596284	0.446616	0.00307506	0.0223664	0.0770103	1.17337
99526	Usp53	0.00301376	0.113998	3.42524	0.00148431	0.0150758	3.17773	0.0693189	0.267394	0.234361	0.649667	0.0162705	0.0601896	-0.892771	-0.40922
68001	1110004E09Rik	0.014151	0.211086	2.71601	0.00148498	0.0150758	3.1776	0.0347973	0.188415	0.879544	0.964687	0.0027382	0.0209426	-0.018693	0.721365
100037278	Fam129c	0.661261	0.880386	0.445504	0.00148659	0.0150846	3.17729	0.00148311	0.0415209	0.795824	0.936922	0.00777869	0.0381535	-0.744983	0.0650114
107271	Yars	0.00286234	0.113001	3.44848	0.00148975	0.0151053	3.17667	0.0360771	0.190997	0.821933	0.945103	0.0100828	0.044761	0.0293413	0.536014
21935	Tnfrsf17	0.149939	0.499199	1.50386	0.00149013	0.0151053	3.1766	0.386393	0.631226	0.242764	0.657828	0.00118116	0.0134091	0.100764	2.45231
668661	2410002F23Rik	0.0180135	0.229577	2.60195	0.00149145	0.0151069	3.17634	0.278869	0.535744	0.888163	0.967754	0.000117425	0.00435505	-1.56211	-0.0351931
73932	4930406M16Rik	0.0236178	0.256659	2.47223	0.00149178	0.0151069	3.17628	0.00834226	0.093575	0.997941	0.999176	0.00723673	0.0364415	-0.938248	-0.000394338
217340	Rnf157	0.193552	0.550303	1.35056	0.00149279	0.0151095	3.17608	0.0764388	0.280869	0.164276	0.590853	0.0189076	0.0665819	0.22052	0.771663
227449	Zcchc2	0.0291721	0.274734	2.36964	0.00149434	0.0151177	3.17578	0.0022982	0.0508244	0.00392546	0.142196	0.923191	0.952356	0.0224067	0.521434
231801	Agfg2	0.0463519	0.332007	2.13927	0.00149879	0.0151551	3.17492	0.21819	0.472597	0.074826	0.477842	0.0196038	0.0680893	-0.576613	-0.135601
[truncated: 18,214 more rows]

## Sheet: top
	early.t.abs				late.t.abs
	Fcgr1	12.9129			Gzmb	8.0225
	Acod1	12.0271			Ly6c1	7.80477
	Il10	10.0553			Plk1	7.70078
#	Oas1a	9.37701			Ly6a	7.69323
#	Irf7	9.33969		#	Oas1a	7.5476
	Irgm2	9.28346			Gzma	7.54701
	Ms4a6d	9.19267		#	Oas1f	7.54613
#	Oas1f	8.66953		#	Oas3	7.51445
	Gbp6	8.63499			Ms4a4c	7.4039
#	Oas3	8.32996		#	Irf7	7.3948
	Brip1	8.29669			Sapcd2	7.38361
	Xaf1	8.20413			Ifi204	7.38209
	Mlkl	8.17166			Ly6f	7.35254
	Isg15	7.98381			Cdk1	7.28269
	Ccl2	7.84751			Zbp1	7.28155
	Ifit3b	7.75282			Cdca5	7.27233
#	Oasl2	7.58545		#	Oasl2	7.26621
	Hdc	7.53351			Ccnb2	7.25225
	Cxcl9	7.47941			Ifitm6	7.23446
	Igtp	7.43291			Kif22	7.21921
	Oas1a	246730
	Irf7	54123
	Oas1f	243262
	Oas3	246727
	Oasl2	23962
	12.9129	12.913		8.0225	8.023
	12.0271	12.027		7.80477	7.805
	10.0553	10.055		7.70078	7.701
	9.37701	9.377		7.69323	7.693
	9.33969	9.34		7.5476	7.548
	9.28346	9.283		7.54701	7.547
	9.19267	9.193		7.54613	7.546
	8.66953	8.67		7.51445	7.514
	8.63499	8.635		7.4039	7.404
	8.32996	8.33		7.3948	7.395
	8.29669	8.297		7.38361	7.384
	8.20413	8.204		7.38209	7.382
	8.17166	8.172		7.35254	7.353
	7.98381	7.984		7.28269	7.283
	7.84751	7.848		7.28155	7.282
	7.75282	7.753		7.27233	7.272
	7.58545	7.585		7.26621	7.266
	7.53351	7.534		7.25225	7.252
	7.47941	7.479		7.23446	7.234
	7.43291	7.433		7.21921	7.219
