# Supplementary material for: Gene expression profiles in neurological tissues during West Nile virus infection: a critical meta-analysis
Source: BMC Genomics. 2018 Jul 13;19:530. doi: 10.1186/s12864-018-4914-4 (PMC6044103; doi:10.1186/s12864-018-4914-4)
Supplement: Supplementary file 4 — Result lists of differential analyses in group 2. The table displays result lists of the differential analyses in group 2. Rows representing those genes, common in the two individual studies of group 2. Two identifiers (‘GeneID’ and ‘Gene Symbol’) are used. Columns 3 to 14 are displaying the outcomes for different analysis variants: Columns, starting with the term ‘early’ are results from the ‘early merging’; same applies for the ‘late merging’. Columns of the individual studies begin with their identifier (see Fig. 4). For each, the p-values (‘.p’) and the adjusted p-values (‘.q’) were calculated. For the early and late merging, the absolute value of the test-statistic was also given out (‘.t.abs’). Columns ‘logFC.min’ and ‘logFC.max’ are showing the gene-wise minimum and maximum values of the logFCs from the individual studies. (XLSX 5042 kb) [file 12864_2018_4914_MOESM4_ESM.xlsx]

## Sheet: Sheet1
GO.ID	nPGenes	early.p	early.q	early.nPGenes	int.p	int.q	int.nPGenes	late.p	late.q
GO:0050790 regulation of catalytic activity	1657	0.438	0.885814	1616	0.008	0.520238	1616	0.25839	0.99972
GO:0043933 macromolecular complex subunit organization	1652	0.004	0.345803	1593	0.058	1	1593	0.246835	0.99972
GO:0010557 positive regulation of macromolecule biosynthetic process	1618	0.018	0.472154	1587	0.45	1	1587	0.700817	0.99972
GO:0042592 homeostatic process	1636	0.993	1	1571	0.065	1	1571	0.441274	0.99972
GO:0097708 intracellular vesicle	1604	0.381	0.813288	1568	0.896	1	1568	0.436681	0.99972
GO:0051174 regulation of phosphorus metabolic process	1629	0.187	0.77524	1566	0.045	1	1566	0.227382	0.99972
GO:0031410 cytoplasmic vesicle	1599	0.361	0.803414	1563	0.897	1	1563	0.469548	0.99972
GO:0019220 regulation of phosphate metabolic process	1624	0.19	0.776445	1561	0.045	1	1561	0.220164	0.99972
GO:0051240 positive regulation of multicellular organismal process	1610	0.284	0.831081	1557	0.176	1	1557	0.269083	0.99972
GO:0070727 cellular macromolecule localization	1583	0.114	0.703602	1556	0.768	1	1556	0.349695	0.99972
GO:0031090 organelle membrane	1588	0.57	0.903634	1555	0.988	1	1555	0.95461	0.99972
GO:0022008 neurogenesis	1598	0.08	0.638959	1545	0.768	1	1545	0.195289	0.99972
GO:0034613 cellular protein localization	1572	0.128	0.717829	1545	0.823	1	1545	0.383173	0.99972
GO:0031399 regulation of protein modification process	1598	0.076	0.629964	1542	0.066	1	1542	0.263834	0.99972
GO:0044248 cellular catabolic process	1561	0.002	0.279	1522	0.953	1	1522	0.860059	0.99972
GO:0040011 locomotion	1558	0.45	0.891288	1522	0.915	1	1522	0.827907	0.99972
GO:1901575 organic substance catabolic process	1556	0.439	0.88623	1512	0.948	1	1512	0.687933	0.99972
GO:0042127 regulation of cell proliferation	1556	0.181	0.76778	1506	0.599	1	1506	0.519807	0.99972
GO:0003723 RNA binding	1587	0.047	0.618561	1504	0.534	1	1504	0.336118	0.99972
GO:0033554 cellular response to stress	1551	0.055	0.594349	1499	0.009	0.520238	1499	0.283828	0.99972
GO:0010941 regulation of cell death	1542	0.088	0.650776	1496	0.3	1	1496	0.129286	0.99972
GO:0005783 endoplasmic reticulum	1535	0.979	1	1484	0.972	1	1484	0.66681	0.99972
GO:1902531 regulation of intracellular signal transduction	1533	0.252	0.80983	1472	0.814	1	1472	0.495563	0.99972
GO:1902589 single-organism organelle organization	1496	0.025	0.490256	1469	0.135	1	1469	0.463245	0.99972
GO:0097458 neuron part	1498	0.309	0.773246	1464	0.997	1	1464	0.687933	0.99972
GO:0023056 positive regulation of signaling	1554	0.177	0.766443	1459	0.83	1	1459	0.569099	0.99972
GO:0006508 proteolysis	1517	0.063	0.616737	1455	0.507	1	1455	0.436681	0.99972
GO:0010629 negative regulation of gene expression	1611	0.005	0.374268	1451	0.345	1	1451	0.343018	0.99972
GO:0010647 positive regulation of cell communication	1546	0.133	0.722118	1451	0.866	1	1451	0.55606	0.99972
GO:0048699 generation of neurons	1498	0.121	0.712762	1446	0.997	1	1446	0	0
GO:0005102 receptor binding	1665	0.907	1	1444	0.024	1	1444	0.246835	0.99972
GO:0065003 macromolecular complex assembly	1491	0.003	0.314769	1434	0.466	1	1434	0.204224	0.99972
GO:0042802 identical protein binding	1477	0.156	0.874824	1432	0.124	1	1432	0.640794	0.99972
GO:0007049 cell cycle	1458	0.011	0.439857	1420	0.014	0.632372	1420	0.485789	0.99972
GO:0051254 positive regulation of RNA metabolic process	1431	0.036	0.540264	1403	0.979	1	1403	0.822291	0.99972
GO:0051247 positive regulation of protein metabolic process	1438	0.332	0.852252	1395	0.47	1	1395	0.539193	0.99972
GO:0030554 adenyl nucleotide binding	1417	0.073	0.739033	1393	0.018	1	1393	0.103378	0.99972
GO:0051172 negative regulation of nitrogen compound metabolic process	1507	0.002	0.279	1386	0.363	1	1386	0.396943	0.99972
GO:0006811 ion transport	1420	1	1	1386	0.993	1	1386	0.491686	0.99972
GO:0032559 adenyl ribonucleotide binding	1407	0.069	0.735433	1383	0.015	1	1383	0	0
GO:0043067 regulation of programmed cell death	1415	0.116	0.705448	1372	0.538	1	1372	0.204224	0.99972
GO:0009890 negative regulation of biosynthetic process	1491	0.01	0.432254	1369	0.56	1	1369	0.336118	0.99972
GO:0042981 regulation of apoptotic process	1399	0.168	0.762176	1356	0.615	1	1356	0.185498	0.99972
GO:0046907 intracellular transport	1373	0.067	0.619346	1349	0.992	1	1349	0.948255	0.99972
GO:1902680 positive regulation of RNA biosynthetic process	1375	0.019	0.481909	1348	0.987	1	1348	0.736999	0.99972
GO:0005524 ATP binding	1368	0.032	0.591071	1347	0.02	1	1347	0	0
GO:1903508 positive regulation of nucleic acid-templated transcription	1369	0.006	0.400304	1342	0.993	1	1342	0.775246	0.99972
GO:0045893 positive regulation of transcription, DNA-templated	1369	0.009	0.421695	1342	0.992	1	1342	0.738219	0.99972
GO:0031327 negative regulation of cellular biosynthetic process	1459	0.006	0.400304	1338	0.524	1	1338	0.328973	0.99972
GO:0030030 cell projection organization	1381	0.121	0.712762	1337	1	1	1337	0.246835	0.99972
GO:0044430 cytoskeletal part	1378	0.059	0.434531	1336	0.108	1	1336	0.371561	0.99972
GO:0042325 regulation of phosphorylation	1388	0.245	0.804607	1336	0.389	1	1336	0.25839	0.99972
GO:0048585 negative regulation of response to stimulus	1365	0.465	0.89966	1322	0.868	1	1322	0.234199	0.99972
GO:0048870 cell motility	1344	0.465	0.89966	1317	0.987	1	1317	0.995784	0.99972
GO:0051674 localization of cell	1344	0.503	0.913226	1317	0.991	1	1317	0.998946	0.99972
GO:0030182 neuron differentiation	1353	0.233	0.797187	1307	0.999	1	1307	0	0
GO:0051094 positive regulation of developmental process	1340	0.022	0.490223	1301	0.953	1	1301	0.601696	0.99972
GO:0032270 positive regulation of cellular protein metabolic process	1338	0.255	0.81161	1295	0.688	1	1295	0.506949	0.99972
GO:0009967 positive regulation of signal transduction	1307	0.162	0.75934	1287	0.995	1	1287	0.456816	0.99972
GO:0010558 negative regulation of macromolecule biosynthetic process	1395	0.006	0.400304	1277	0.567	1	1277	0.301608	0.99972
GO:0044093 positive regulation of molecular function	1285	0.317	0.846254	1264	0.071	1	1264	0.283828	0.99972
GO:0071822 protein complex subunit organization	1294	0.014	0.448731	1254	0.825	1	1254	0.212474	0.99972
GO:0005794 Golgi apparatus	1277	0.127	0.599466	1250	1	1	1250	0.897012	0.99972
GO:0045934 negative regulation of nucleobase-containing compound metabolic process	1310	0.008	0.417906	1248	0.647	1	1248	0.475731	0.99972
GO:0007267 cell-cell signaling	1379	0.405	0.876857	1240	1	1	1240	0.564254	0.99972
GO:0001932 regulation of protein phosphorylation	1286	0.242	0.802331	1235	0.495	1	1235	0.227382	0.99972
GO:0000003 reproduction	1392	0.115	0.704461	1233	0.001	0.172208	1233	0.368565	0.99972
GO:0022414 reproductive process	1392	0.116	0.705448	1233	0.002	0.232845	1233	0.332578	0.99972
GO:0046983 protein dimerization activity	1266	0.289	0.977851	1232	0.769	1	1232	0.788059	0.99972
GO:0009719 response to endogenous stimulus	1371	0.615	0.951328	1229	1	1	1229	0.57864	0.99972
GO:0031226 intrinsic component of plasma membrane	1301	0.984	1	1226	1	1	1226	0.581778	0.99972
GO:2000113 negative regulation of cellular macromolecule biosynthetic process	1333	0.009	0.421695	1225	0.752	1	1225	0.551069	0.99972
GO:1902494 catalytic complex	1263	0.026	0.3367	1210	1	1	1210	0.817781	0.99972
GO:0016477 cell migration	1223	0.492	0.909196	1200	0.999	1	1200	0.944014	0.99972
GO:0051130 positive regulation of cellular component organization	1215	0.163	0.759677	1191	0.998	1	1191	0.86991	0.99972
GO:0022610 biological adhesion	1238	0.193	0.77834	1188	1	1	1188	0.456816	0.99972
GO:1901700 response to oxygen-containing compound	1384	0.806	1	1184	0.598	1	1184	0.983131	0.99972
GO:0030054 cell junction	1208	0.868	0.991089	1183	1	1	1183	0.542621	0.99972
GO:0007155 cell adhesion	1226	0.181	0.76778	1176	1	1	1176	0.481802	0.99972
GO:0005215 transporter activity	1211	0.974	1	1169	1	1	1169	0.956727	0.99972
GO:0098772 molecular function regulator	1207	0.574	1	1164	0.913	1	1164	0.399608	0.99972
GO:0006952 defense response	1405	0.85	1	1163	0.032	1	1163	0.129286	0.99972
GO:0005887 integral component of plasma membrane	1233	0.993	1	1161	1	1	1161	0.850152	0.99972
GO:0046914 transition metal ion binding	1186	0.109	0.801265	1153	1	1	1153	0.975746	0.99972
GO:0044702 single organism reproductive process	1281	0.138	0.730093	1151	0.006	0.463514	1151	0.404856	0.99972
GO:0023057 negative regulation of signaling	1190	0.445	0.888408	1151	0.981	1	1151	0.332578	0.99972
GO:0043005 neuron projection	1169	0.435	0.846426	1149	1	1	1149	0.279066	0.99972
GO:0010648 negative regulation of cell communication	1186	0.403	0.875616	1147	0.982	1	1147	0.313837	0.99972
GO:0044711 single-organism biosynthetic process	1174	0.993	1	1146	1	1	1146	0.336118	0.99972
GO:0070271 protein complex biogenesis	1182	0.115	0.704461	1144	0.979	1	1144	0.204224	0.99972
GO:0006461 protein complex assembly	1181	0.103	0.6798	1143	0.98	1	1143	0.227382	0.99972
GO:0006629 lipid metabolic process	1160	1	1	1117	1	1	1117	0.753924	0.99972
GO:0016192 vesicle-mediated transport	1257	0.172	0.764472	1116	1	1	1116	0.646363	0.99972
GO:0033043 regulation of organelle organization	1133	0.103	0.6798	1106	0.011	0.564758	1106	0.646363	0.99972
GO:0051253 negative regulation of RNA metabolic process	1164	0.011	0.439857	1104	0.722	1	1104	0.570703	0.99972
GO:0007010 cytoskeleton organization	1113	0.008	0.417906	1096	0.743	1	1096	0.377438	0.99972
GO:1901566 organonitrogen compound biosynthetic process	1205	0.425	0.882643	1090	1	1	1090	0.407442	0.99972
GO:0051241 negative regulation of multicellular organismal process	1145	0.12	0.709937	1087	1	1	1087	0.463245	0.99972
GO:0009790 embryo development	1121	0.043	0.559182	1075	0.999	1	1075	0.677454	0.99972
GO:0080134 regulation of response to stress	1098	0.271	0.821824	1072	0.215	1	1072	0.147559	0.99972
GO:0007606 sensory perception of chemical stimulus	1442	1	1	1065	1	1	1065	0	0
GO:0060429 epithelium development	1111	0.217	0.791177	1061	1	1	1061	0.889458	0.99972
GO:0006955 immune response	1385	0.999	1	1061	0.031	1	1061	0.288454	0.99972
GO:0048666 neuron development	1092	0.225	0.795376	1059	1	1	1059	0.103378	0.99972
GO:1902679 negative regulation of RNA biosynthetic process	1117	0.002	0.279	1057	0.715	1	1057	0.559356	0.99972
GO:0045944 positive regulation of transcription from RNA polymerase II promoter	1078	0.059	0.602566	1055	0.98	1	1055	0.640794	0.99972
GO:0002682 regulation of immune system process	1240	0.989	1	1054	0.029	0.994664	1054	0.274155	0.99972
GO:0044877 macromolecular complex binding	1084	0.127	0.828511	1048	0.66	1	1048	0.343018	0.99972
GO:0044463 cell projection part	1061	0.321	0.785565	1044	1	1	1044	0.487766	0.99972
GO:1903507 negative regulation of nucleic acid-templated transcription	1103	0.007	0.40534	1043	0.854	1	1043	0.649129	0.99972
GO:0045892 negative regulation of transcription, DNA-templated	1088	0.009	0.421695	1038	0.84	1	1038	0.643585	0.99972
GO:0022402 cell cycle process	1062	0.014	0.448731	1038	0.029	0.994664	1038	0.564254	0.99972
GO:0032989 cellular component morphogenesis	1055	0.057	0.598062	1033	1	1	1033	0.689231	0.99972
GO:0031401 positive regulation of protein modification process	1074	0.174	0.7656	1033	0.782	1	1033	0.454643	0.99972
GO:0046903 secretion	1054	0.475	0.904767	1027	0.907	1	1027	0.346383	0.99972
GO:0001071 nucleic acid binding transcription factor activity	1108	0.01	0.591071	1026	0.985	1	1026	0.820038	0.99972
GO:0003700 transcription factor activity, sequence-specific DNA binding	1108	0.011	0.591071	1026	0.989	1	1026	0.830147	0.99972
GO:0098805 whole membrane	1032	0.626	0.921541	1024	1	1	1024	0.914189	0.99972
GO:0009968 negative regulation of signal transduction	1055	0.473	0.903884	1020	0.972	1	1020	0.339598	0.99972
GO:0048878 chemical homeostasis	1051	0.93	1	1010	1	1	1010	0.396943	0.99972
GO:0048646 anatomical structure formation involved in morphogenesis	1033	0.228	0.795376	1007	0.998	1	1007	0.562627	0.99972
GO:0045937 positive regulation of phosphate metabolic process	1047	0.336	0.85257	1004	0.838	1	1004	0.346383	0.99972
GO:0010562 positive regulation of phosphorus metabolic process	1047	0.369	0.86372	1004	0.79	1	1004	0.362453	0.99972
GO:0022892 substrate-specific transporter activity	1036	0.995	1	1001	1	1	1001	0.996838	0.99972
GO:0040007 growth	1045	0.138	0.730093	997	1	1	997	0.443543	0.99972
GO:0015630 microtubule cytoskeleton	1020	0.023	0.324927	995	0.152	1	995	0.313837	0.99972
GO:0071495 cellular response to endogenous stimulus	1120	0.497	0.911167	987	1	1	987	0.864444	0.99972
GO:0018193 peptidyl-amino acid modification	1040	0.266	0.818195	986	0.984	1	986	0.336118	0.99972
GO:0072359 circulatory system development	1015	0.009	0.421695	982	0.998	1	982	0.914189	0.99972
GO:0006812 cation transport	1007	0.703	0.973257	981	1	1	981	0.63234	0.99972
GO:0032880 regulation of protein localization	999	0.095	0.663756	975	1	1	975	0.443543	0.99972
GO:0051050 positive regulation of transport	1000	0.403	0.875616	975	0.995	1	975	0.597169	0.99972
GO:1901135 carbohydrate derivative metabolic process	1001	0.259	0.813375	972	1	1	972	0.992621	0.99972
GO:0009057 macromolecule catabolic process	996	0	0	970	0.998	1	970	0.491686	0.99972
GO:0051276 chromosome organization	1045	0.005	0.374268	965	0.004	0.348042	965	0.47979	0.99972
GO:0043565 sequence-specific DNA binding	991	0.055	0.658043	965	0.697	1	965	0.309852	0.99972
GO:0009887 animal organ morphogenesis	1004	0.309	0.842578	963	1	1	963	0.629494	0.99972
GO:0045597 positive regulation of cell differentiation	986	0.006	0.400304	959	1	1	959	0.658711	0.99972
GO:0051248 negative regulation of protein metabolic process	1040	0.175	0.766162	958	0.929	1	958	0.129286	0.99972
GO:0055085 transmembrane transport	983	0.98	1	951	1	1	951	0.573894	0.99972
GO:0043085 positive regulation of catalytic activity	966	0.579	0.940683	950	0.138	1	950	0.212474	0.99972
GO:0044451 nucleoplasm part	962	0.014	0.286263	946	0.997	1	946	0.939768	0.99972
GO:0006886 intracellular protein transport	962	0.023	0.490223	946	1	1	946	0.844622	0.99972
GO:0000902 cell morphogenesis	960	0.054	0.590824	939	1	1	939	0.584895	0.99972
GO:0031975 envelope	954	0.386	0.816008	937	1	1	937	0.36553	0.99972
GO:0098588 bounding membrane of organelle	951	0.623	0.921541	937	1	1	937	0.734555	0.99972
GO:0022857 transmembrane transporter activity	972	0.965	1	936	1	1	936	0.792681	0.99972
GO:0060548 negative regulation of cell death	971	0.283	0.830729	935	0.969	1	935	0.195289	0.99972
GO:0031967 organelle envelope	951	0.364	0.803414	934	1	1	934	0.313837	0.99972
GO:0022603 regulation of anatomical structure morphogenesis	938	0.09	0.654139	916	1	1	916	0.625198	0.99972
GO:0008270 zinc ion binding	934	0.106	0.801265	916	1	1	916	0.707175	0.99972
GO:0060284 regulation of cell development	941	0.071	0.625697	915	1	1	915	0.844622	0.99972
GO:0019637 organophosphate metabolic process	936	0.278	0.825926	912	1	1	912	0.305778	0.99972
GO:0098590 plasma membrane region	929	0.956	1	912	1	1	912	0.903467	0.99972
GO:0031175 neuron projection development	928	0.09	0.654139	905	1	1	905	0.162184	0.99972
GO:0007608 sensory perception of smell	1134	1	1	904	1	1	904	0	0
GO:0032269 negative regulation of cellular protein metabolic process	976	0.247	0.805572	895	0.911	1	895	0.129286	0.99972
GO:0032940 secretion by cell	921	0.604	0.947808	895	0.993	1	895	0.619418	0.99972
GO:0044092 negative regulation of molecular function	922	0.304	0.839762	894	0.139	1	894	0.204224	0.99972
GO:0005694 chromosome	951	0.026	0.3367	893	0.003	0.144	893	0.227382	0.99972
GO:0051960 regulation of nervous system development	914	0.117	0.705448	888	1	1	888	0.475731	0.99972
GO:0042327 positive regulation of phosphorylation	926	0.37	0.86372	887	0.908	1	887	0.25839	0.99972
GO:0045202 synapse	904	0.823	0.982223	884	1	1	884	0.864444	0.99972
GO:0002520 immune system development	969	0.252	0.80983	882	0.379	1	882	0.129286	0.99972
GO:0055114 oxidation-reduction process	905	1	1	879	1	1	879	0.682713	0.99972
GO:0004984 olfactory receptor activity	1108	1	1	878	1	1	878	0	0
GO:0051093 negative regulation of developmental process	934	0.097	0.667099	874	1	1	874	0.47979	0.99972
GO:0016772 transferase activity, transferring phosphorus-containing groups	899	0.092	0.783556	872	0.931	1	872	0	0
GO:0030234 enzyme regulator activity	905	0.847	1	870	0.912	1	870	0.279066	0.99972
GO:0032403 protein complex binding	895	0.222	0.915523	859	0.919	1	859	0.399608	0.99972
GO:1902533 positive regulation of intracellular signal transduction	871	0.274	0.824014	854	0.881	1	854	0.554403	0.99972
GO:0036477 somatodendritic compartment	868	0.184	0.664967	851	0.988	1	851	0.825663	0.99972
GO:0051336 regulation of hydrolase activity	879	0.497	0.911167	849	0.702	1	849	0.162184	0.99972
GO:0008284 positive regulation of cell proliferation	875	0.212	0.788879	847	0.677	1	847	0.583339	0.99972
GO:0043069 negative regulation of programmed cell death	880	0.228	0.795376	847	0.913	1	847	0.195289	0.99972
GO:0006082 organic acid metabolic process	874	1	1	843	1	1	843	0.560994	0.99972
GO:0001934 positive regulation of protein phosphorylation	881	0.313	0.844852	842	0.951	1	842	0.420003	0.99972
GO:0008092 cytoskeletal protein binding	850	0.372	1	841	1	1	841	0.551069	0.99972
GO:0060341 regulation of cellular localization	857	0.249	0.806949	840	1	1	840	0.587993	0.99972
GO:0022891 substrate-specific transmembrane transporter activity	872	0.993	1	840	1	1	840	0.990513	0.99972
GO:0009628 response to abiotic stimulus	948	0.022	0.490223	839	0.987	1	839	0.328973	0.99972
GO:0048534 hematopoietic or lymphoid organ development	919	0.308	0.841908	837	0.795	1	837	0.162184	0.99972
GO:0044255 cellular lipid metabolic process	862	0.998	1	834	1	1	834	0.851256	0.99972
GO:0043066 negative regulation of apoptotic process	866	0.233	0.797187	833	0.972	1	833	0.129286	0.99972
GO:1902580 single-organism cellular localization	846	0.224	0.795376	832	1	1	832	0.921671	0.99972
GO:0001775 cell activation	1019	0.999	1	832	0.932	1	832	0.402246	0.99972
GO:0043436 oxoacid metabolic process	862	1	1	831	1	1	831	0.559356	0.99972
GO:0051726 regulation of cell cycle	853	0.016	0.46107	828	0.006	0.463514	828	0.526966	0.99972
GO:0006259 DNA metabolic process	845	0.003	0.314769	823	0.01	0.543816	823	0.346383	0.99972
GO:0051270 regulation of cellular component movement	835	0.259	0.813375	820	0.999	1	820	0.680088	0.99972
GO:0040012 regulation of locomotion	834	0.262	0.814256	819	1	1	819	0.788059	0.99972
GO:0001067 regulatory region nucleic acid binding	840	0.042	0.6054	816	0.905	1	816	0.678772	0.99972
GO:0000975 regulatory region DNA binding	837	0.033	0.591071	813	0.886	1	813	0.740653	0.99972
GO:0044703 multi-organism reproductive process	942	0.161	0.75934	812	0.923	1	812	0.445796	0.99972
GO:0044212 transcription regulatory region DNA binding	835	0.039	0.6054	811	0.901	1	811	0.755121	0.99972
GO:0007167 enzyme linked receptor protein signaling pathway	845	0.397	0.87387	807	1	1	807	0.817781	0.99972
GO:0034622 cellular macromolecular complex assembly	849	0.009	0.421695	806	0.647	1	806	0.313837	0.99972
GO:0099080 supramolecular complex	836	0.034	0.369483	806	0.614	1	806	0.564254	0.99972
GO:0070201 regulation of establishment of protein localization	828	0.084	0.647308	806	0.991	1	806	0.495563	0.99972
GO:0099081 supramolecular polymer	835	0.041	0.390883	805	0.631	1	805	0.537469	0.99972
GO:0099512 supramolecular fiber	829	0.027	0.343918	799	0.618	1	799	0.475731	0.99972
GO:1901701 cellular response to oxygen-containing compound	981	0.229	0.796468	799	0.699	1	799	0.81891	0.99972
GO:0042803 protein homodimerization activity	815	0.32	0.993619	797	0.775	1	797	0.790372	0.99972
GO:0050767 regulation of neurogenesis	817	0.06	0.603738	794	1	1	794	0.637989	0.99972
GO:0019725 cellular homeostasis	821	0.644	0.960342	794	1	1	794	0.36553	0.99972
GO:0030097 hemopoiesis	870	0.204	0.783574	793	0.864	1	793	0.103378	0.99972
GO:0044427 chromosomal part	844	0.008	0.276267	792	0.004	0.173714	792	0.220164	0.99972
GO:0033365 protein localization to organelle	809	0.048	0.572641	792	0.368	1	792	0.572302	0.99972
GO:0044087 regulation of cellular component biogenesis	803	0.371	0.86372	792	1	1	792	0.996838	0.99972
GO:0044265 cellular macromolecule catabolic process	808	0.013	0.440851	788	1	1	788	0.584895	0.99972
GO:0043603 cellular amide metabolic process	891	0.682	0.970244	787	1	1	787	0.54091	0.99972
GO:0090087 regulation of peptide transport	808	0.058	0.600851	785	0.973	1	785	0.438986	0.99972
GO:0000278 mitotic cell cycle	798	0.009	0.421695	783	0.068	1	783	0.321556	0.99972
GO:0015075 ion transmembrane transporter activity	810	0.986	1	781	1	1	781	0.774073	0.99972
GO:0009986 cell surface	936	0.78	0.97826	778	0.669	1	778	0.506949	0.99972
GO:0005730 nucleolus	783	0.14	0.6216	773	0.055	0.928889	773	0	0
GO:0019752 carboxylic acid metabolic process	803	1	1	772	1	1	772	0.51435	0.99972
GO:0003690 double-stranded DNA binding	792	0.009	0.591071	770	0.035	1	770	0.900242	0.99972
GO:0016817 hydrolase activity, acting on acid anhydrides	788	0.02	0.591071	768	0.125	1	768	0.301608	0.99972
GO:0016818 hydrolase activity, acting on acid anhydrides, in phosphorus-containing anhydrides	787	0.022	0.591071	767	0.133	1	767	0.297335	0.99972
GO:0051338 regulation of transferase activity	775	0.282	0.828983	766	0.115	1	766	0.301608	0.99972
GO:0016462 pyrophosphatase activity	784	0.018	0.591071	764	0.14	1	764	0.301608	0.99972
GO:1990904 ribonucleoprotein complex	892	0.145	0.62766	760	1	1	760	0.873181	0.99972
GO:0030529 intracellular ribonucleoprotein complex	891	0.143	0.624219	759	1	1	759	0.888377	0.99972
GO:0030163 protein catabolic process	775	0.001	0.211655	758	0.679	1	758	0.456816	0.99972
GO:0007417 central nervous system development	797	0.252	0.80983	756	1	1	756	0.399608	0.99972
GO:0030001 metal ion transport	775	0.828	1	753	1	1	753	0.620868	0.99972
GO:0006396 RNA processing	761	0.049	0.573973	749	1	1	749	0.827907	0.99972
GO:0051223 regulation of protein transport	770	0.066	0.619346	749	0.985	1	749	0.438986	0.99972
GO:0044429 mitochondrial part	765	0.558	0.903634	748	1	1	748	0.606182	0.99972
GO:2000145 regulation of cell motility	761	0.231	0.796784	746	1	1	746	0.877535	0.99972
GO:0000122 negative regulation of transcription from RNA polymerase II promoter	760	0.032	0.52588	739	0.966	1	739	0.562627	0.99972
GO:0016301 kinase activity	765	0.19	0.91514	738	0.982	1	738	0.321556	0.99972
GO:0019904 protein domain specific binding	759	0.34	0.999204	738	1	1	738	0.573894	0.99972
GO:0061024 membrane organization	876	0.095	0.663756	735	1	1	735	0.654622	0.99972
GO:0051046 regulation of secretion	752	0.359	0.862186	731	0.977	1	731	0.240669	0.99972
GO:0005768 endosome	735	0.412	0.833656	728	1	1	728	0.816651	0.99972
GO:0002684 positive regulation of immune system process	891	0.999	1	727	0.109	1	727	0.305778	0.99972
GO:0044712 single-organism catabolic process	744	0.997	1	726	1	1	726	0.939768	0.99972
GO:0017111 nucleoside-triphosphatase activity	744	0.034	0.591872	724	0.131	1	724	0.234199	0.99972
GO:0032504 multicellular organism reproduction	830	0.027	0.504493	719	0.997	1	719	0.562627	0.99972
GO:0019953 sexual reproduction	832	0.131	0.720512	717	0.984	1	717	0.622315	0.99972
GO:0050801 ion homeostasis	735	0.702	0.973257	717	0.996	1	717	0.309852	0.99972
GO:0016491 oxidoreductase activity	762	1	1	716	1	1	716	0.953552	0.99972
GO:0045321 leukocyte activation	902	0.999	1	715	0.875	1	715	0.301608	0.99972
GO:0030334 regulation of cell migration	725	0.232	0.797187	711	1	1	711	0.794985	0.99972
GO:0048609 multicellular organismal reproductive process	820	0.023	0.490223	709	0.999	1	709	0.569099	0.99972
GO:0044456 synapse part	718	0.718	0.962064	706	1	1	706	0.839071	0.99972
GO:1990234 transferase complex	735	0.073	0.486876	703	0.999	1	703	0.776417	0.99972
GO:0009792 embryo development ending in birth or egg hatching	732	0.15	0.747929	701	1	1	701	0.864444	0.99972
GO:0023014 signal transduction by protein phosphorylation	717	0.228	0.795376	700	1	1	700	0.551069	0.99972
GO:0044297 cell body	714	0.341	0.803414	697	1	1	697	0.994729	0.99972
GO:0070647 protein modification by small protein conjugation or removal	715	0.002	0.279	696	0.997	1	696	0.450252	0.99972
GO:0000165 MAPK cascade	713	0.236	0.797318	696	1	1	696	0.564254	0.99972
GO:1903047 mitotic cell cycle process	707	0.008	0.417906	695	0.091	1	695	0.297335	0.99972
GO:0043009 chordate embryonic development	725	0.143	0.735737	694	1	1	694	0.842404	0.99972
GO:0055082 cellular chemical homeostasis	718	0.531	0.923332	692	1	1	692	0.297335	0.99972
GO:0016788 hydrolase activity, acting on ester bonds	729	0.921	1	691	0.939	1	691	0.583339	0.99972
GO:1990837 sequence-specific double-stranded DNA binding	712	0.034	0.591872	690	0.265	1	690	0.830147	0.99972
GO:0034220 ion transmembrane transport	714	0.995	1	690	1	1	690	0.845729	0.99972
GO:0000981 RNA polymerase II transcription factor activity, sequence-specific DNA binding	711	0.014	0.591071	689	0.882	1	689	0.539193	0.99972
GO:0019900 kinase binding	696	0.068	0.732512	685	0.914	1	685	0.297335	0.99972
GO:0000904 cell morphogenesis involved in differentiation	698	0.093	0.659924	680	1	1	680	0.343018	0.99972
GO:1901698 response to nitrogen compound	828	0.627	0.955562	680	1	1	680	0.402246	0.99972
GO:0016773 phosphotransferase activity, alcohol group as acceptor	701	0.135	0.840833	677	0.841	1	677	0.458974	0.99972
GO:1903530 regulation of secretion by cell	696	0.363	0.863602	677	0.974	1	677	0.506949	0.99972
GO:0014070 response to organic cyclic compound	731	0.181	0.76778	667	0.903	1	667	0.309852	0.99972
GO:0043549 regulation of kinase activity	675	0.262	0.814256	667	0.508	1	667	0.297335	0.99972
GO:0009607 response to biotic stimulus	928	0.302	0.838578	667	0.504	1	667	0.212474	0.99972
GO:0006518 peptide metabolic process	764	0.396	0.873391	663	1	1	663	0.598683	0.99972
GO:0048589 developmental growth	692	0.045	0.566585	661	1	1	661	0.946135	0.99972
GO:0072358 cardiovascular system development	677	0.009	0.421695	659	0.984	1	659	0.646363	0.99972
GO:0045664 regulation of neuron differentiation	676	0.156	0.752774	659	1	1	659	0.729645	0.99972
GO:0000976 transcription regulatory region sequence-specific DNA binding	680	0.037	0.592587	658	0.588	1	658	0.643585	0.99972
GO:0098771 inorganic ion homeostasis	675	0.55	0.927572	658	0.995	1	658	0.292953	0.99972
GO:0003006 developmental process involved in reproduction	779	0.202	0.783164	657	0.995	1	657	0.73333	0.99972
GO:0098609 cell-cell adhesion	676	0.255	0.81161	654	1	1	654	0.336118	0.99972
GO:0045596 negative regulation of cell differentiation	705	0.061	0.606345	651	1	1	651	0.539193	0.99972
GO:1902582 single-organism intracellular transport	663	0.165	0.761481	651	0.913	1	651	0.915259	0.99972
GO:0006974 cellular response to DNA damage stimulus	663	0.048	0.572641	650	0.002	0.232845	650	0.47979	0.99972
GO:0040008 regulation of growth	672	0.355	0.860241	647	1	1	647	0.54091	0.99972
GO:0030029 actin filament-based process	655	0.556	0.930025	647	1	1	647	0.978912	0.99972
GO:0001944 vasculature development	663	0.002	0.279	645	0.976	1	645	0.587993	0.99972
GO:0031344 regulation of cell projection organization	661	0.205	0.78447	643	1	1	643	0.612105	0.99972
GO:0044802 single-organism membrane organization	652	0.057	0.598062	642	1	1	642	0.938706	0.99972
GO:0035295 tube development	671	0.285	0.831628	642	1	1	642	0.967299	0.99972
GO:0055080 cation homeostasis	659	0.499	0.911295	642	0.975	1	642	0.263834	0.99972
GO:0007610 behavior	680	0.657	0.962996	642	1	1	642	0.945075	0.99972
GO:0006325 chromatin organization	718	0.106	0.683433	641	0.079	1	641	0.346383	0.99972
GO:0043408 regulation of MAPK cascade	653	0.208	0.788089	637	1	1	637	0.592602	0.99972
GO:0033993 response to lipid	729	0.14	0.730093	635	0.576	1	635	0.269083	0.99972
GO:0009894 regulation of catabolic process	639	0.034	0.533739	633	0.859	1	633	0.532251	0.99972
GO:0051707 response to other organism	886	0.249	0.806949	630	0.524	1	630	0.147559	0.99972
GO:0043207 response to external biotic stimulus	886	0.261	0.814256	630	0.535	1	630	0.174597	0.99972
GO:0032101 regulation of response to external stimulus	644	0.633	0.957552	629	0.233	1	629	0.162184	0.99972
GO:0051129 negative regulation of cellular component organization	638	0.004	0.345803	627	0.895	1	627	0.185498	0.99972
GO:0043086 negative regulation of catalytic activity	651	0.825	1	625	0.861	1	625	0.297335	0.99972
GO:0070925 organelle assembly	650	0.135	0.727507	624	0.666	1	624	0.901317	0.99972
GO:0008289 lipid binding	651	0.935	1	624	1	1	624	0.686631	0.99972
GO:0043025 neuronal cell body	637	0.414	0.834444	623	0.99	1	623	0.993675	0.99972
GO:0061061 muscle structure development	646	0.007	0.40534	619	1	1	619	0.7869	0.99972
GO:0001568 blood vessel development	634	0.011	0.439857	619	0.97	1	619	0.57864	0.99972
GO:0030155 regulation of cell adhesion	635	0.473	0.903884	619	1	1	619	0.317736	0.99972
GO:0008285 negative regulation of cell proliferation	635	0.08	0.638959	617	1	1	617	0.279066	0.99972
GO:0007017 microtubule-based process	632	0.01	0.432254	616	0.018	0.74394	616	0.448032	0.99972
GO:0055086 nucleobase-containing small molecule metabolic process	635	0.306	0.840747	616	0.999	1	616	0.356167	0.99972
GO:0032990 cell part morphogenesis	630	0.051	0.581855	615	1	1	615	0.368565	0.99972
GO:0044257 cellular protein catabolic process	628	0	0	614	1	1	614	0.551069	0.99972
GO:0019901 protein kinase binding	625	0.09	0.782845	614	0.963	1	614	0.227382	0.99972
GO:0043604 amide biosynthetic process	713	0.654	0.962996	612	1	1	612	0.764643	0.99972
GO:0043269 regulation of ion transport	626	0.914	1	612	1	1	612	0.481802	0.99972
GO:0048285 organelle fission	623	0.002	0.279	611	0.043	1	611	0.443543	0.99972
GO:0048729 tissue morphogenesis	630	0.07	0.623147	611	1	1	611	0.729645	0.99972
GO:0010942 positive regulation of cell death	617	0.001	0.211655	610	0.995	1	610	0.49363	0.99972
GO:0001816 cytokine production	631	0.29	0.832223	610	0.564	1	610	0	0
GO:0045859 regulation of protein kinase activity	616	0.337	0.852816	609	0.465	1	609	0.274155	0.99972
GO:0016604 nuclear body	619	0.003	0.259	608	1	1	608	0.720981	0.99972
GO:0048598 embryonic morphogenesis	625	0.214	0.789619	608	1	1	608	0.54091	0.99972
GO:0098796 membrane protein complex	625	0.477	0.866968	607	1	1	607	0.939768	0.99972
GO:0008233 peptidase activity	640	0.486	1	607	1	1	607	0.499398	0.99972
GO:0046649 lymphocyte activation	786	1	1	603	0.722	1	603	0.212474	0.99972
GO:0060322 head development	628	0.139	0.730093	602	1	1	602	0.620868	0.99972
GO:0098602 single organism cell adhesion	616	0.228	0.795376	599	1	1	599	0.368565	0.99972
GO:0030162 regulation of proteolysis	621	0.67	0.966047	596	0.962	1	596	0.572302	0.99972
GO:0048858 cell projection morphogenesis	609	0.088	0.650776	595	1	1	595	0.301608	0.99972
GO:0001012 RNA polymerase II regulatory region DNA binding	612	0.113	0.801265	594	0.734	1	594	0.615042	0.99972
GO:0099513 polymeric cytoskeletal fiber	612	0.038	0.376127	589	0.015	0.526154	589	0.551069	0.99972
GO:0000977 RNA polymerase II regulatory region sequence-specific DNA binding	606	0.108	0.801265	588	0.752	1	588	0.677454	0.99972
GO:0070011 peptidase activity, acting on L-amino acid peptides	616	0.421	1	587	0.999	1	587	0.371561	0.99972
GO:0048471 perinuclear region of cytoplasm	588	0.211	0.704057	586	0.74	1	586	0.693114	0.99972
GO:0005509 calcium ion binding	596	0.38	1	586	1	1	586	0.644976	0.99972
GO:0008324 cation transmembrane transporter activity	611	0.682	1	586	1	1	586	0.743081	0.99972
GO:0010638 positive regulation of organelle organization	595	0.631	0.956788	585	0.992	1	585	0.922738	0.99972
GO:0032446 protein modification by small protein conjugation	599	0.001	0.211655	584	0.99	1	584	0.654622	0.99972
GO:0009725 response to hormone	599	0.319	0.847812	584	0.953	1	584	0.301608	0.99972
GO:0010243 response to organonitrogen compound	706	0.524	0.92219	582	1	1	582	0.427271	0.99972
GO:0051603 proteolysis involved in cellular protein catabolic process	594	0.004	0.345803	580	1	1	580	0.54091	0.99972
GO:0048812 neuron projection morphogenesis	592	0.085	0.647308	578	1	1	578	0.252732	0.99972
GO:0006954 inflammatory response	604	0.833	1	577	0.183	1	577	0.252732	0.99972
GO:1901137 carbohydrate derivative biosynthetic process	594	0.068	0.619724	576	1	1	576	0.861157	0.99972
GO:0004672 protein kinase activity	599	0.168	0.88441	576	0.728	1	576	0.407442	0.99972
GO:0006873 cellular ion homeostasis	588	0.555	0.929492	575	0.963	1	575	0.274155	0.99972
GO:0030036 actin cytoskeleton organization	582	0.569	0.934454	575	1	1	575	0.776417	0.99972
GO:0005740 mitochondrial envelope	585	0.887	0.995952	573	1	1	573	0.630918	0.99972
GO:0097190 apoptotic signaling pathway	579	0.588	0.945421	572	1	1	572	0.147559	0.99972
GO:0002252 immune effector process	749	0.945	1	572	0.091	1	572	0.343018	0.99972
GO:0005815 microtubule organizing center	579	0.006	0.276267	571	0.304	1	571	0.349695	0.99972
GO:0006753 nucleoside phosphate metabolic process	588	0.287	0.832223	571	1	1	571	0.456816	0.99972
GO:0007276 gamete generation	673	0.043	0.559182	569	0.908	1	569	0.508813	0.99972
GO:0006605 protein targeting	581	0.066	0.619346	569	0.956	1	569	0.80985	0.99972
GO:0043068 positive regulation of programmed cell death	574	0.01	0.432254	568	0.987	1	568	0.427271	0.99972
GO:0000280 nuclear division	575	0.001	0.211655	565	0.035	1	565	0.54602	0.99972
GO:0030425 dendrite	574	0.28	0.765087	564	1	1	564	0.454643	0.99972
GO:0055065 metal ion homeostasis	580	0.414	0.878676	564	0.943	1	564	0.396943	0.99972
GO:0043065 positive regulation of apoptotic process	569	0.003	0.314769	563	0.986	1	563	0.380323	0.99972
GO:0009117 nucleotide metabolic process	579	0.215	0.789985	563	1	1	563	0.432015	0.99972
GO:0050776 regulation of immune response	722	0.998	1	563	0.329	1	563	0.292953	0.99972
GO:0008134 transcription factor binding	573	0.001	0.3027	562	1	1	562	0.424869	0.99972
GO:0007420 brain development	584	0.124	0.715667	561	1	1	561	0.744292	0.99972
GO:0097435 supramolecular fiber organization	567	0.286	0.832223	560	1	1	560	0.49363	0.99972
GO:0030003 cellular cation homeostasis	573	0.569	0.934454	560	0.85	1	560	0.448032	0.99972
GO:1903827 regulation of cellular protein localization	569	0.116	0.705448	559	1	1	559	0.738219	0.99972
GO:0099536 synaptic signaling	639	0.264	0.816133	558	1	1	558	0.483801	0.99972
GO:0010720 positive regulation of cell development	572	0.043	0.559182	557	1	1	557	0.74671	0.99972
GO:0099537 trans-synaptic signaling	638	0.302	0.838578	557	1	1	557	0.49363	0.99972
GO:0098916 anterograde trans-synaptic signaling	637	0.351	0.858684	556	1	1	556	0.485789	0.99972
GO:0007268 chemical synaptic transmission	637	0.363	0.863602	556	1	1	556	0.471622	0.99972
GO:0051962 positive regulation of nervous system development	569	0.071	0.625697	553	1	1	553	0.422447	0.99972
GO:0004930 G-protein coupled receptor activity	629	0.971	1	552	0.998	1	552	0	0
GO:0007507 heart development	568	0.037	0.543966	551	1	1	551	0.924871	0.99972
GO:0030855 epithelial cell differentiation	584	0.413	0.878676	551	1	1	551	0.948255	0.99972
GO:0045936 negative regulation of phosphate metabolic process	568	0.028	0.512974	550	0.891	1	550	0.227382	0.99972
GO:0010563 negative regulation of phosphorus metabolic process	568	0.042	0.557397	550	0.902	1	550	0.269083	0.99972
GO:0001817 regulation of cytokine production	567	0.206	0.78658	548	0.605	1	548	0.129286	0.99972
GO:0080135 regulation of cellular response to stress	553	0.15	0.747929	547	1	1	547	0.234199	0.99972
GO:0043043 peptide biosynthetic process	645	0.384	0.866541	547	1	1	547	0.690528	0.99972
GO:0016567 protein ubiquitination	557	0.001	0.211655	543	0.999	1	543	0.684022	0.99972
GO:0016337 single organismal cell-cell adhesion	556	0.477	0.904767	539	1	1	539	0.288454	0.99972
GO:0034097 response to cytokine	583	0.234	0.797318	538	0.026	0.934417	538	0	0
GO:0045087 innate immune response	729	0.953	1	537	0.026	0.934417	537	0.25839	0.99972
GO:0051301 cell division	541	0.022	0.490223	536	0.001	0.172208	536	0.63234	0.99972
GO:0007423 sensory organ development	575	0.259	0.813375	536	1	1	536	0.694403	0.99972
GO:0031966 mitochondrial membrane	547	0.925	1	535	1	1	535	0.523403	0.99972
GO:0048667 cell morphogenesis involved in neuron differentiation	549	0.087	0.650776	534	1	1	534	0.252732	0.99972
GO:0002790 peptide secretion	555	0.497	0.911167	534	0.983	1	534	0.730875	0.99972
GO:0005198 structural molecule activity	562	0.217	0.91514	532	1	1	532	0.919535	0.99972
GO:0098655 cation transmembrane transport	552	0.962	1	532	1	1	532	0.970468	0.99972
GO:0003682 chromatin binding	546	0.02	0.591071	529	0.593	1	529	0.569099	0.99972
GO:0005773 vacuole	537	0.092	0.529511	529	0.983	1	529	0.879708	0.99972
GO:0070848 response to growth factor	558	0.365	0.86372	528	1	1	528	0.551069	0.99972
GO:0016071 mRNA metabolic process	545	0.054	0.590824	527	1	1	527	0.728413	0.99972
GO:0006412 translation	625	0.115	0.704461	527	1	1	527	0.865539	0.99972
GO:0031400 negative regulation of protein modification process	535	0.009	0.421695	523	0.836	1	523	0.174597	0.99972
GO:0098660 inorganic ion transmembrane transport	542	0.963	1	523	1	1	523	0.782254	0.99972
GO:0072594 establishment of protein localization to organelle	534	0.029	0.512974	522	0.997	1	522	0.814388	0.99972
GO:0048514 blood vessel morphogenesis	535	0.041	0.554924	521	0.944	1	521	0.583339	0.99972
GO:0007169 transmembrane receptor protein tyrosine kinase signaling pathway	530	0.77	0.991662	519	1	1	519	0.985241	0.99972
GO:0002009 morphogenesis of an epithelium	530	0.148	0.746445	516	1	1	516	0.770547	0.99972
GO:0005929 cilium	532	0.349	0.803414	516	1	1	516	0.399608	0.99972
GO:0071363 cellular response to growth factor stimulus	546	0.442	0.887325	516	1	1	516	0.580212	0.99972
GO:1904951 positive regulation of establishment of protein localization	526	0.241	0.802331	515	1	1	515	0.583339	0.99972
GO:0000228 nuclear chromosome	555	0.011	0.286263	512	0.002	0.144	512	0.240669	0.99972
GO:0046982 protein heterodimerization activity	535	0.548	1	512	0.999	1	512	0.292953	0.99972
GO:0051259 protein oligomerization	534	0.592	0.945657	505	1	1	505	0.525188	0.99972
GO:0044432 endoplasmic reticulum part	518	0.834	0.98259	504	1	1	504	0.912048	0.99972
GO:0010256 endomembrane system organization	512	0.087	0.650776	503	1	1	503	0.516177	0.99972
GO:0031329 regulation of cellular catabolic process	506	0.028	0.512974	501	0.971	1	501	0.283828	0.99972
GO:0010975 regulation of neuron projection development	512	0.141	0.732508	501	1	1	501	0.456816	0.99972
GO:0043623 cellular protein complex assembly	506	0.343	0.856697	499	0.903	1	499	0.677454	0.99972
GO:0051051 negative regulation of transport	507	0.212	0.788879	495	0.952	1	495	0.595652	0.99972
GO:0009306 protein secretion	513	0.346	0.857551	495	0.979	1	495	0.730875	0.99972
GO:0016569 covalent chromatin modification	520	0.601	0.946727	495	0.418	1	495	0.385989	0.99972
GO:0043632 modification-dependent macromolecule catabolic process	507	0.005	0.374268	493	1	1	493	0.560994	0.99972
GO:0090066 regulation of anatomical structure size	497	0.208	0.788089	492	1	1	492	0.463245	0.99972
GO:0006897 endocytosis	627	0.23	0.796468	492	1	1	492	0.946135	0.99972
GO:0006875 cellular metal ion homeostasis	504	0.449	0.891176	492	0.838	1	492	0.598683	0.99972
GO:0022890 inorganic cation transmembrane transporter activity	514	0.668	1	492	1	1	492	0.385989	0.99972
GO:0005975 carbohydrate metabolic process	510	0.975	1	492	1	1	492	0.673482	0.99972
GO:0032386 regulation of intracellular transport	500	0.044	0.562065	491	0.956	1	491	0.907761	0.99972
GO:0072521 purine-containing compound metabolic process	507	0.228	0.795376	491	0.995	1	491	0.443543	0.99972
GO:0051347 positive regulation of transferase activity	496	0.424	0.882643	490	0.156	1	490	0.220164	0.99972
GO:0019941 modification-dependent protein catabolic process	502	0.004	0.345803	488	1	1	488	0.569099	0.99972
GO:0002521 leukocyte differentiation	535	0.923	1	488	1	1	488	0.288454	0.99972
GO:0032787 monocarboxylic acid metabolic process	513	1	1	488	1	1	488	0.81552	0.99972
GO:0010564 regulation of cell cycle process	500	0.043	0.559182	487	0.021	0.83858	487	0.629494	0.99972
GO:0050769 positive regulation of neurogenesis	502	0.064	0.617175	487	1	1	487	0.497486	0.99972
GO:0008610 lipid biosynthetic process	499	1	1	486	1	1	486	0.639393	0.99972
GO:0016049 cell growth	499	0.023	0.490223	484	1	1	484	0.792681	0.99972
GO:0031012 extracellular matrix	500	0.822	0.982223	484	0.992	1	484	0.481802	0.99972
GO:0042330 taxis	503	0.72	0.977518	483	0.971	1	483	0.336118	0.99972
GO:0005813 centrosome	487	0.015	0.289116	482	0.278	1	482	0.313837	0.99972
GO:0000988 transcription factor activity, protein binding	502	0.054	0.658043	482	0.998	1	482	0.834616	0.99972
GO:0030424 axon	486	0.286	0.765087	482	0.999	1	482	0.499398	0.99972
GO:0006511 ubiquitin-dependent protein catabolic process	495	0.012	0.440851	481	1	1	481	0.646363	0.99972
GO:0044454 nuclear chromosome part	524	0.016	0.289116	481	0.002	0.144	481	0.252732	0.99972
GO:0006935 chemotaxis	501	0.726	0.978746	481	0.975	1	481	0.346383	0.99972
GO:0051222 positive regulation of protein transport	490	0.134	0.724025	480	0.998	1	480	0.680088	0.99972
GO:0044057 regulation of system process	487	0.153	0.749792	477	1	1	477	0.732103	0.99972
GO:0098662 inorganic cation transmembrane transport	496	0.974	1	477	1	1	477	0.837959	0.99972
GO:0006820 anion transport	484	1	1	476	1	1	476	0.928069	0.99972
GO:0040017 positive regulation of locomotion	485	0.679	0.969233	475	0.986	1	475	0.948255	0.99972
GO:0000989 transcription factor activity, transcription factor binding	493	0.015	0.591071	473	1	1	473	0.851256	0.99972
GO:0098552 side of membrane	622	0.799	0.97885	471	0.1	1	471	0.252732	0.99972
GO:0050865 regulation of cell activation	622	0.897	1	470	0.986	1	470	0.467461	0.99972
GO:0031347 regulation of defense response	489	0.148	0.746445	469	0.057	1	469	0.185498	0.99972
GO:0032844 regulation of homeostatic process	483	0.57	0.934846	469	0.902	1	469	0.195289	0.99972
GO:1902532 negative regulation of intracellular signal transduction	486	0.807	1	468	0.953	1	468	0.770547	0.99972
GO:0001501 skeletal system development	483	0.319	0.847812	464	1	1	464	0.495563	0.99972
GO:0070161 anchoring junction	471	0.476	0.866968	464	1	1	464	0.868818	0.99972
GO:0099503 secretory vesicle	484	0.748	0.973512	464	1	1	464	0.852359	0.99972
GO:0044419 interspecies interaction between organisms	480	0.001	0.211655	462	0.541	1	462	0.572302	0.99972
GO:0044708 single-organism behavior	484	0.599	0.946727	462	1	1	462	0.946135	0.99972
GO:0010817 regulation of hormone levels	479	0.914	1	461	1	1	461	0.570703	0.99972
GO:0048568 embryonic organ development	477	0.279	0.826298	459	1	1	459	0.57864	0.99972
GO:0044403 symbiosis, encompassing mutualism through parasitism	476	0	0	458	0.523	1	458	0.577064	0.99972
GO:0019693 ribose phosphate metabolic process	473	0.205	0.78447	458	1	1	458	0.374518	0.99972
GO:0060627 regulation of vesicle-mediated transport	466	0.075	0.628464	457	1	1	457	0.770547	0.99972
GO:0000785 chromatin	504	0.081	0.503496	457	0.001	0.144	457	0.204224	0.99972
GO:0051272 positive regulation of cellular component movement	467	0.722	0.978286	457	0.998	1	457	0.846836	0.99972
GO:0048232 male gamete generation	552	0.032	0.52588	456	0.846	1	456	0.530497	0.99972
GO:0090407 organophosphate biosynthetic process	467	0.021	0.490223	455	1	1	455	0.269083	0.99972
GO:0007283 spermatogenesis	551	0.029	0.512974	455	0.846	1	455	0.564254	0.99972
GO:0098794 postsynapse	462	0.509	0.884292	455	1	1	455	0.704638	0.99972
GO:0044089 positive regulation of cellular component biogenesis	459	0.614	0.951328	455	1	1	455	0.867725	0.99972
GO:1901699 cellular response to nitrogen compound	572	0.678	0.968707	455	1	1	455	0.691822	0.99972
GO:0007005 mitochondrion organization	464	0.1	0.674505	453	0.997	1	453	0.982077	0.99972
GO:0032870 cellular response to hormone stimulus	461	0.049	0.573973	452	1	1	452	0.477767	0.99972
GO:0006163 purine nucleotide metabolic process	465	0.153	0.749792	451	0.92	1	451	0.475731	0.99972
GO:0051345 positive regulation of hydrolase activity	460	0.317	0.846254	451	0.641	1	451	0.288454	0.99972
GO:0000323 lytic vacuole	456	0.17	0.65069	450	0.838	1	450	0.973635	0.99972
GO:0005764 lysosome	456	0.183	0.664444	450	0.84	1	450	0.988404	0.99972
GO:0051640 organelle localization	455	0.352	0.859247	449	0.993	1	449	0.713481	0.99972
GO:0022604 regulation of cell morphogenesis	453	0.12	0.709937	448	1	1	448	0.974691	0.99972
GO:0072507 divalent inorganic cation homeostasis	455	0.367	0.86372	448	0.924	1	448	0.827907	0.99972
GO:0005912 adherens junction	454	0.439	0.846426	447	1	1	447	0.982077	0.99972
GO:1905114 cell surface receptor signaling pathway involved in cell-cell signaling	471	0.12	0.709937	446	1	1	446	0.767009	0.99972
GO:0009259 ribonucleotide metabolic process	461	0.158	0.757364	446	1	1	446	0.427271	0.99972
GO:0000226 microtubule cytoskeleton organization	455	0.008	0.417906	445	0.028	0.976574	445	0.321556	0.99972
GO:0071345 cellular response to cytokine stimulus	486	0.12	0.709937	445	0.024	0.910018	445	0	0
GO:2000147 positive regulation of cell motility	455	0.746	0.983291	445	0.994	1	445	0.957785	0.99972
GO:0043410 positive regulation of MAPK cascade	455	0.396	0.873391	444	1	1	444	0.807575	0.99972
GO:0003013 circulatory system process	450	0.039	0.549041	443	1	1	443	0.798432	0.99972
GO:0008015 blood circulation	446	0.034	0.533739	439	1	1	439	0.744292	0.99972
GO:0061564 axon development	450	0.049	0.573973	438	1	1	438	0.489732	0.99972
GO:0009150 purine ribonucleotide metabolic process	452	0.14	0.730093	438	1	1	438	0.467461	0.99972
GO:0007389 pattern specification process	451	0.314	0.845136	438	1	1	438	0.240669	0.99972
GO:0002791 regulation of peptide secretion	454	0.339	0.853479	437	0.999	1	437	0.491686	0.99972
GO:0044283 small molecule biosynthetic process	444	0.993	1	437	1	1	437	0.429653	0.99972
GO:0050778 positive regulation of immune response	589	1	1	436	0.272	1	436	0.227382	0.99972
GO:0009617 response to bacterium	678	0.573	0.936264	433	0.13	1	433	0.417537	0.99972
GO:0002694 regulation of leukocyte activation	584	0.853	1	432	0.98	1	432	0.443543	0.99972
GO:0050839 cell adhesion molecule binding	444	0.892	1	432	1	1	432	0.283828	0.99972
GO:0019866 organelle inner membrane	444	0.946	1	432	1	1	432	0.657351	0.99972
GO:0030335 positive regulation of cell migration	440	0.743	0.98245	431	0.99	1	431	0.866632	0.99972
GO:0071407 cellular response to organic cyclic compound	467	0.001	0.211655	430	1	1	430	0.55606	0.99972
GO:0042175 nuclear outer membrane-endoplasmic reticulum membrane network	441	0.578	0.903634	430	1	1	430	0.978912	0.99972
GO:0044431 Golgi apparatus part	434	0.66	0.93976	430	1	1	430	0.385989	0.99972
GO:0005911 cell-cell junction	441	0.687	0.954918	430	1	1	430	0.63234	0.99972
GO:0042326 negative regulation of phosphorylation	440	0.018	0.472154	429	0.893	1	429	0.185498	0.99972
GO:0007067 mitotic nuclear division	432	0.01	0.432254	428	0.092	1	428	0.36553	0.99972
GO:0023061 signal release	441	0.601	0.946727	428	1	1	428	0.497486	0.99972
GO:0042110 T cell activation	466	0.997	1	428	0.72	1	428	0.185498	0.99972
GO:0061458 reproductive system development	440	0.189	0.775456	427	1	1	427	0.913119	0.99972
GO:0051493 regulation of cytoskeleton organization	433	0.068	0.619724	426	0.595	1	426	0.362453	0.99972
GO:0030031 cell projection assembly	444	0.311	0.844094	426	1	1	426	0.129286	0.99972
GO:0004674 protein serine/threonine kinase activity	445	0.018	0.591071	425	0.401	1	425	0.283828	0.99972
GO:0072503 cellular divalent inorganic cation homeostasis	432	0.365	0.86372	425	0.933	1	425	0.727179	0.99972
GO:0019787 ubiquitin-like protein transferase activity	436	0.008	0.591071	424	1	1	424	0.743081	0.99972
GO:0001701 in utero embryonic development	447	0.028	0.512974	424	0.975	1	424	0.274155	0.99972
GO:0071396 cellular response to lipid	509	0.094	0.662045	424	0.319	1	424	0.246835	0.99972
GO:0048608 reproductive structure development	436	0.183	0.769879	424	1	1	424	0.942953	0.99972
GO:0015629 actin cytoskeleton	431	0.622	0.921541	424	1	1	424	0.619418	0.99972
GO:0001525 angiogenesis	432	0.22	0.794797	422	0.711	1	422	0.57864	0.99972
GO:0072511 divalent inorganic cation transport	431	0.424	0.882643	422	1	1	422	0.497486	0.99972
GO:0015672 monovalent inorganic cation transport	437	0.697	0.973257	421	1	1	421	0.877535	0.99972
GO:0009611 response to wounding	430	0.989	1	420	1	1	420	0.383173	0.99972
GO:0007346 regulation of mitotic cell cycle	431	0.107	0.686276	419	0.024	0.910018	419	0.682713	0.99972
GO:0070838 divalent metal ion transport	428	0.445	0.888408	419	1	1	419	0.434357	0.99972
GO:0051047 positive regulation of secretion	431	0.469	0.901997	419	0.815	1	419	0.343018	0.99972
GO:0033674 positive regulation of kinase activity	423	0.438	0.885814	417	0.878	1	417	0.456816	0.99972
GO:0055074 calcium ion homeostasis	423	0.402	0.875616	416	0.927	1	416	0.703367	0.99972
GO:0048732 gland development	426	0.515	0.917982	414	0.888	1	414	0.874271	0.99972
GO:0006281 DNA repair	420	0.015	0.453547	412	0.049	1	412	0.598683	0.99972
GO:0060537 muscle tissue development	432	0.141	0.732508	412	1	1	412	0.844622	0.99972
GO:0022803 passive transmembrane transporter activity	426	0.908	1	412	1	1	412	0.412537	0.99972
GO:0015267 channel activity	426	0.914	1	412	1	1	412	0.352956	0.99972
GO:0044764 multi-organism cellular process	428	0	0	411	0.602	1	411	0.537469	0.99972
GO:0005789 endoplasmic reticulum membrane	422	0.577	0.903634	411	1	1	411	0.956727	0.99972
GO:0072657 protein localization to membrane	415	0.292	0.832223	410	1	1	410	0.765827	0.99972
GO:0045786 negative regulation of cell cycle	417	0.095	0.663756	409	0.001	0.172208	409	0.227382	0.99972
GO:0003712 transcription cofactor activity	427	0.012	0.591071	408	1	1	408	0.751526	0.99972
GO:0016032 viral process	424	0	0	407	0.603	1	407	0.535737	0.99972
GO:0004842 ubiquitin-protein transferase activity	419	0.005	0.521897	407	1	1	407	0.769369	0.99972
GO:0007409 axonogenesis	419	0.075	0.628464	407	1	1	407	0.396943	0.99972
GO:0004175 endopeptidase activity	427	0.619	1	407	0.834	1	407	0.283828	0.99972
GO:0006397 mRNA processing	415	0.244	0.803257	406	1	1	406	0.861157	0.99972
GO:0034660 ncRNA metabolic process	410	0.066	0.619346	405	1	1	405	0.672153	0.99972
GO:0008047 enzyme activator activity	415	0.163	0.874824	405	0.921	1	405	0.388773	0.99972
GO:0050708 regulation of protein secretion	418	0.099	0.671821	403	0.994	1	403	0.483801	0.99972
GO:0042692 muscle cell differentiation	413	0.312	0.844567	403	1	1	403	0.97258	0.99972
GO:0044723 single-organism carbohydrate metabolic process	420	0.799	0.997917	403	1	1	403	0.616505	0.99972
GO:0051606 detection of stimulus	454	1	1	402	1	1	402	0	0
GO:0006874 cellular calcium ion homeostasis	408	0.428	0.884236	401	0.944	1	401	0.592602	0.99972
GO:0035239 tube morphogenesis	407	0.365	0.86372	400	1	1	400	0.797284	0.99972
GO:0034762 regulation of transmembrane transport	413	0.927	1	399	1	1	399	0.97258	0.99972
GO:1901615 organic hydroxy compound metabolic process	410	1	1	398	1	1	398	0.736999	0.99972
GO:0098589 membrane region	398	0.173	0.654117	397	1	1	397	0.463245	0.99972
GO:0051169 nuclear transport	406	0.049	0.573973	396	0.993	1	396	0.321556	0.99972
GO:0045666 positive regulation of neuron differentiation	405	0.192	0.77686	396	1	1	396	0.475731	0.99972
GO:0000982 transcription factor activity, RNA polymerase II core promoter proximal region sequence-specific binding	406	0.428	1	395	0.774	1	395	0.549393	0.99972
GO:0046873 metal ion transmembrane transporter activity	412	0.77	1	395	1	1	395	0.429653	0.99972
GO:0071900 regulation of protein serine/threonine kinase activity	401	0.12	0.709937	394	0.959	1	394	0.438986	0.99972
GO:0014706 striated muscle tissue development	411	0.227	0.795376	394	1	1	394	0.879708	0.99972
GO:0006913 nucleocytoplasmic transport	402	0.036	0.540264	393	0.985	1	393	0.313837	0.99972
GO:0016887 ATPase activity	400	0.068	0.732512	392	0.098	1	392	0.477767	0.99972
GO:0005743 mitochondrial inner membrane	403	0.976	1	391	1	1	391	0.636582	0.99972
GO:0001933 negative regulation of protein phosphorylation	400	0.037	0.543966	390	0.844	1	390	0.195289	0.99972
GO:0016570 histone modification	415	0.582	0.942564	390	0.05	1	390	0.587993	0.99972
GO:0031346 positive regulation of cell projection organization	399	0.232	0.797187	389	1	1	389	0.788059	0.99972
GO:1903532 positive regulation of secretion by cell	400	0.502	0.913106	389	0.821	1	389	0.359333	0.99972
GO:0022838 substrate-specific channel activity	401	0.98	1	388	1	1	388	0.174597	0.99972
GO:0003779 actin binding	391	0.943	1	386	1	1	386	0.653254	0.99972
GO:0098542 defense response to other organism	565	0.008	0.417906	385	0.042	1	385	0.292953	0.99972
GO:0001159 core promoter proximal region DNA binding	395	0.179	0.897075	385	0.992	1	385	0.684022	0.99972
GO:0044433 cytoplasmic vesicle part	392	0.753	0.973512	385	1	1	385	0.510668	0.99972
GO:0007264 small GTPase mediated signal transduction	389	0.337	0.852816	384	1	1	384	0.741868	0.99972
GO:0000987 core promoter proximal region sequence-specific DNA binding	393	0.173	0.889402	383	0.961	1	383	0.705908	0.99972
GO:0034765 regulation of ion transmembrane transport	397	0.915	1	383	1	1	383	0.981022	0.99972
GO:0045860 positive regulation of protein kinase activity	388	0.257	0.813127	382	0.94	1	382	0.385989	0.99972
GO:0001558 regulation of cell growth	393	0.153	0.749792	380	1	1	380	0.650507	0.99972
GO:0050673 epithelial cell proliferation	385	0.161	0.75934	380	0.927	1	380	0.909906	0.99972
GO:0002683 negative regulation of immune system process	402	0.172	0.764472	380	0.966	1	380	0	0
GO:2001233 regulation of apoptotic signaling pathway	384	0.609	0.948621	380	1	1	380	0.412537	0.99972
GO:0045177 apical part of cell	387	0.828	0.982223	379	1	1	379	0.698258	0.99972
GO:0005216 ion channel activity	391	0.967	1	378	1	1	378	0.162184	0.99972
GO:0071417 cellular response to organonitrogen compound	492	0.452	0.892014	377	1	1	377	0.78574	0.99972
GO:0001228 transcriptional activator activity, RNA polymerase II transcription regulatory region sequence-specific binding	387	0.928	1	377	1	1	377	0.792681	0.99972
GO:0051052 regulation of DNA metabolic process	384	0.5	0.911629	376	0.344	1	376	0.279066	0.99972
GO:0005874 microtubule	385	0.014	0.286263	374	0.003	0.144	374	0.234199	0.99972
GO:0042391 regulation of membrane potential	379	0.381	0.866541	374	1	1	374	0.616505	0.99972
GO:0009314 response to radiation	379	0.026	0.497159	373	0.96	1	373	0.642191	0.99972
GO:0001503 ossification	393	0.117	0.705448	373	1	1	373	0.678772	0.99972
GO:0000978 RNA polymerase II core promoter proximal region sequence-specific DNA binding	383	0.219	0.91514	373	0.878	1	373	0.749121	0.99972
GO:0010035 response to inorganic substance	423	0.992	1	373	1	1	373	0.741868	0.99972
GO:0005635 nuclear envelope	376	0.076	0.500441	371	0.991	1	371	0.129286	0.99972
GO:0007517 muscle organ development	390	0.053	0.587209	370	1	1	370	0.864444	0.99972
GO:0044441 ciliary part	380	0.069	0.477105	370	1	1	370	0.503193	0.99972
GO:0006816 calcium ion transport	378	0.561	0.930654	369	0.997	1	369	0.542621	0.99972
GO:0198738 cell-cell signaling by wnt	392	0.079	0.638959	367	1	1	367	0.913119	0.99972
GO:0016055 Wnt signaling pathway	391	0.08	0.638959	366	1	1	366	0.893778	0.99972
GO:0051656 establishment of organelle localization	370	0.37	0.86372	366	0.358	1	366	0.328973	0.99972
GO:0006979 response to oxidative stress	369	0.963	1	365	1	1	365	0.452455	0.99972
GO:0033157 regulation of intracellular protein transport	371	0.236	0.797318	364	0.884	1	364	0.849048	0.99972
GO:0010608 posttranscriptional regulation of gene expression	428	0.284	0.831081	364	1	1	364	0.651882	0.99972
GO:0001819 positive regulation of cytokine production	375	0.881	1	364	0.4	1	364	0.246835	0.99972
GO:0022613 ribonucleoprotein complex biogenesis	371	0.3	0.837381	363	1	1	363	0.662773	0.99972
GO:0051249 regulation of lymphocyte activation	513	0.972	1	363	0.989	1	363	0.195289	0.99972
GO:0034504 protein localization to nucleus	373	0.05	0.57688	362	0.823	1	362	0.147559	0.99972
GO:0030055 cell-substrate junction	365	0.491	0.872016	362	1	1	362	0.781089	0.99972
GO:0022407 regulation of cell-cell adhesion	376	0.82	1	362	0.997	1	362	0.129286	0.99972
GO:0070997 neuron death	368	0.029	0.512974	361	0.998	1	361	0.204224	0.99972
GO:0060562 epithelial tube morphogenesis	368	0.308	0.841908	361	1	1	361	0.71724	0.99972
GO:0005549 odorant binding	456	1	1	361	1	1	361	0	0
GO:0005667 transcription factor complex	364	0.029	0.357667	360	1	1	360	0.908834	0.99972
GO:1903829 positive regulation of cellular protein localization	364	0.121	0.712762	360	1	1	360	0.867725	0.99972
GO:0045785 positive regulation of cell adhesion	368	0.947	1	360	1	1	360	0.227382	0.99972
GO:0004857 enzyme inhibitor activity	383	0.998	1	359	0.893	1	359	0.147559	0.99972
GO:0043254 regulation of protein complex assembly	362	0.174	0.7656	358	0.998	1	358	0.434357	0.99972
GO:0010959 regulation of metal ion transport	367	0.657	0.962996	358	0.995	1	358	0.402246	0.99972
GO:0005924 cell-substrate adherens junction	359	0.54	0.899597	356	1	1	356	0.681402	0.99972
GO:0003002 regionalization	361	0.504	0.913226	354	1	1	354	0.274155	0.99972
GO:0005925 focal adhesion	354	0.636	0.928895	351	1	1	351	0.844622	0.99972
GO:0019001 guanyl nucleotide binding	364	0.03	0.591071	350	1	1	350	0.212474	0.99972
GO:0003012 muscle system process	358	0.375	0.865808	350	1	1	350	0.677454	0.99972
GO:0032561 guanyl ribonucleotide binding	363	0.035	0.591872	349	1	1	349	0.174597	0.99972
GO:0030099 myeloid cell differentiation	371	0.07	0.623147	349	0.896	1	349	0.147559	0.99972
GO:0030900 forebrain development	364	0.122	0.714197	349	1	1	349	0.835731	0.99972
GO:0010498 proteasomal protein catabolic process	359	0.008	0.417906	348	0.998	1	348	0.454643	0.99972
GO:0001882 nucleoside binding	362	0.08	0.754393	348	0.996	1	348	0.220164	0.99972
GO:0001654 eye development	380	0.21	0.788367	348	1	1	348	0.51435	0.99972
GO:0015711 organic anion transport	355	1	1	348	1	1	348	0.383173	0.99972
GO:0022804 active transmembrane transporter activity	356	0.901	1	345	1	1	345	0.990513	0.99972
GO:0098793 presynapse	347	0.72	0.962064	344	1	1	344	0.878622	0.99972
GO:0051090 regulation of sequence-specific DNA binding transcription factor activity	346	0.041	0.554924	343	0.871	1	343	0.283828	0.99972
GO:0051186 cofactor metabolic process	348	1	1	343	1	1	343	0.712224	0.99972
GO:1903706 regulation of hemopoiesis	367	0.091	0.657388	342	0.884	1	342	0.129286	0.99972
GO:0009896 positive regulation of catabolic process	344	0.094	0.662045	342	0.999	1	342	0.705908	0.99972
GO:0005543 phospholipid binding	348	0.952	1	341	1	1	341	0.951434	0.99972
GO:0051098 regulation of binding	343	0.002	0.279	340	0.387	1	340	0.443543	0.99972
GO:0044770 cell cycle phase transition	350	0.042	0.557397	340	0.209	1	340	0.147559	0.99972
GO:0048638 regulation of developmental growth	351	0.142	0.733976	340	1	1	340	0.877535	0.99972
GO:0032549 ribonucleoside binding	352	0.045	0.613581	339	1	1	339	0.204224	0.99972
GO:0005578 proteinaceous extracellular matrix	345	0.593	0.910595	339	0.987	1	339	0.438986	0.99972
GO:0042060 wound healing	348	1	1	339	1	1	339	0.441274	0.99972
GO:0001883 purine nucleoside binding	351	0.105	0.801265	338	0.998	1	338	0.240669	0.99972
GO:0043900 regulation of multi-organism process	350	0.003	0.314769	337	0.034	1	337	0.36553	0.99972
GO:0008380 RNA splicing	344	0.167	0.762176	336	1	1	336	0.910977	0.99972
GO:0052547 regulation of peptidase activity	352	0.747	0.983291	336	0.973	1	336	0.279066	0.99972
GO:0034248 regulation of cellular amide metabolic process	396	0.425	0.882643	335	1	1	335	0.246835	0.99972
GO:0016311 dephosphorylation	343	0.489	0.908301	335	1	1	335	0.710965	0.99972
GO:0032550 purine ribonucleoside binding	347	0.091	0.783556	334	1	1	334	0.174597	0.99972
GO:0050804 modulation of synaptic transmission	413	0.379	0.866541	334	1	1	334	0.617963	0.99972
GO:0042578 phosphoric ester hydrolase activity	340	0.518	1	334	0.995	1	334	0.853461	0.99972
GO:0006914 autophagy	336	0.035	0.535736	333	0.997	1	333	0.982077	0.99972
GO:0051346 negative regulation of hydrolase activity	353	0.918	1	333	0.908	1	333	0.523403	0.99972
GO:0032535 regulation of cellular component size	337	0.184	0.77039	332	1	1	332	0.714736	0.99972
GO:0007015 actin filament organization	336	0.725	0.978746	332	1	1	332	0.598683	0.99972
GO:0030098 lymphocyte differentiation	372	0.987	1	331	0.975	1	331	0.343018	0.99972
GO:0006631 fatty acid metabolic process	344	1	1	331	1	1	331	0.743081	0.99972
GO:0005525 GTP binding	342	0.068	0.732512	329	1	1	329	0.195289	0.99972
GO:0060249 anatomical structure homeostasis	341	0.987	1	329	0.907	1	329	0.452455	0.99972
GO:0098857 membrane microdomain	329	0.362	0.803414	328	1	1	328	0.399608	0.99972
GO:0045121 membrane raft	329	0.371	0.806259	328	1	1	328	0.434357	0.99972
GO:0001667 ameboidal-type cell migration	335	0.393	0.871472	328	1	1	328	0.891619	0.99972
GO:0009914 hormone transport	339	0.474	0.903965	327	1	1	327	0.844622	0.99972
GO:0031252 cell leading edge	328	0.617	0.921541	327	1	1	327	0.404856	0.99972
GO:1901214 regulation of neuron death	331	0.106	0.683433	326	0.955	1	326	0.246835	0.99972
GO:0032970 regulation of actin filament-based process	331	0.544	0.925977	326	1	1	326	0.832383	0.99972
GO:0002250 adaptive immune response	495	1	1	326	0.814	1	326	0.246835	0.99972
GO:0010639 negative regulation of organelle organization	333	0.049	0.573973	325	0.003	0.285034	325	0.25839	0.99972
GO:0042176 regulation of protein catabolic process	325	0.02	0.485217	324	0.997	1	324	0.542621	0.99972
GO:0010721 negative regulation of cell development	330	0.61	0.949095	324	1	1	324	0.936581	0.99972
GO:0051020 GTPase binding	326	0.547	1	323	0.998	1	323	0.808713	0.99972
GO:0010876 lipid localization	327	0.927	1	322	1	1	322	0.952493	0.99972
GO:0030141 secretory granule	333	0.35	0.803414	320	1	1	320	0.510668	0.99972
GO:0046879 hormone secretion	332	0.453	0.892014	320	1	1	320	0.862253	0.99972
GO:0001655 urogenital system development	330	0.384	0.866541	319	1	1	319	0.801869	0.99972
GO:0050878 regulation of body fluid levels	324	0.992	1	319	0.992	1	319	0.535737	0.99972
GO:0050678 regulation of epithelial cell proliferation	321	0.318	0.846254	318	0.989	1	318	0.894856	0.99972
GO:0017038 protein import	325	0.154	0.750498	317	0.903	1	317	0.432015	0.99972
GO:0044772 mitotic cell cycle phase transition	325	0.032	0.52588	316	0.204	1	316	0.352956	0.99972
GO:0015077 monovalent inorganic cation transmembrane transporter activity	334	0.913	1	316	1	1	316	0.399608	0.99972
GO:0048871 multicellular organismal homeostasis	337	0.735	0.981066	315	0.867	1	315	0.456816	0.99972
GO:0043235 receptor complex	322	0.712	0.962064	313	1	1	313	0.924871	0.99972
GO:0043161 proteasome-mediated ubiquitin-dependent protein catabolic process	323	0.014	0.448731	312	1	1	312	0.635171	0.99972
GO:0098687 chromosomal region	334	0.051	0.423818	312	0.004	0.173714	312	0.269083	0.99972
GO:0045787 positive regulation of cell cycle	320	0.05	0.57688	311	0.067	1	311	0.923805	0.99972
GO:0051480 regulation of cytosolic calcium ion concentration	316	0.435	0.884702	310	0.97	1	310	0.687933	0.99972
GO:0006644 phospholipid metabolic process	314	0.605	0.948621	310	1	1	310	0.681402	0.99972
GO:1901361 organic cyclic compound catabolic process	322	0.697	0.973257	310	1	1	310	0.685328	0.99972
GO:0050906 detection of stimulus involved in sensory perception	360	0.999	1	309	1	1	309	0	0
GO:0007178 transmembrane receptor protein serine/threonine kinase signaling pathway	334	0.249	0.806949	308	1	1	308	0.577064	0.99972
GO:0051961 negative regulation of nervous system development	311	0.39	0.87048	307	1	1	307	0.80985	0.99972
GO:0051260 protein homooligomerization	318	0.752	0.985119	307	0.996	1	307	0.690528	0.99972
GO:0010976 positive regulation of neuron projection development	313	0.242	0.802331	306	1	1	306	0.532251	0.99972
GO:0007159 leukocyte cell-cell adhesion	318	0.947	1	306	1	1	306	0.185498	0.99972
GO:0009100 glycoprotein metabolic process	310	0.1	0.674505	305	1	1	305	0.371561	0.99972
GO:0006417 regulation of translation	364	0.37	0.86372	304	1	1	304	0.559356	0.99972
GO:0048562 embryonic organ morphogenesis	311	0.441	0.887325	304	1	1	304	0.212474	0.99972
GO:0000790 nuclear chromatin	342	0.031	0.359507	303	0.052	0.928889	303	0.246835	0.99972
GO:0002697 regulation of immune effector process	323	0.535	0.923332	303	0.371	1	303	0.349695	0.99972
GO:0043010 camera-type eye development	331	0.225	0.795376	301	1	1	301	0.670821	0.99972
GO:0006091 generation of precursor metabolites and energy	316	0.802	0.99892	301	1	1	301	0.429653	0.99972
GO:0097060 synaptic membrane	307	0.907	1	301	1	1	301	0.321556	0.99972
GO:1901652 response to peptide	312	0.504	0.913226	300	1	1	300	0.429653	0.99972
GO:0044389 ubiquitin-like protein ligase binding	309	0.371	1	299	0.998	1	299	0.422447	0.99972
GO:0032259 methylation	314	0.758	0.987395	299	1	1	299	0.682713	0.99972
GO:0034470 ncRNA processing	299	0.191	0.77686	298	1	1	298	0.402246	0.99972
GO:0042623 ATPase activity, coupled	301	0.095	0.783556	297	0.909	1	297	0.762271	0.99972
GO:0048511 rhythmic process	306	0.199	0.782409	297	1	1	297	0.535737	0.99972
GO:0006887 exocytosis	300	0.567	0.933417	297	0.991	1	297	0.463245	0.99972
GO:0033044 regulation of chromosome organization	302	0.021	0.490223	296	0.002	0.232845	296	0.288454	0.99972
GO:1990351 transporter complex	302	0.951	1	296	1	1	296	0.288454	0.99972
GO:0031589 cell-substrate adhesion	296	0.41	0.878231	295	1	1	295	0.934455	0.99972
GO:0018205 peptidyl-lysine modification	305	0.495	0.910355	295	1	1	295	0.952493	0.99972
GO:0019216 regulation of lipid metabolic process	301	0.969	1	295	1	1	295	0.505076	0.99972
GO:0031625 ubiquitin protein ligase binding	304	0.363	1	294	0.998	1	294	0.415048	0.99972
GO:0018209 peptidyl-serine modification	331	0.007	0.40534	293	0.971	1	293	0.506949	0.99972
GO:0032388 positive regulation of intracellular transport	297	0.18	0.76725	293	0.99	1	293	0.613576	0.99972
GO:0031267 small GTPase binding	295	0.588	1	293	0.998	1	293	0.78574	0.99972
GO:0022411 cellular component disassembly	296	0.101	0.675314	292	0.918	1	292	0.552739	0.99972
GO:0016050 vesicle organization	294	0.639	0.960342	292	1	1	292	0.343018	0.99972
GO:0022412 cellular process involved in reproduction in multicellular organism	382	0.165	0.761481	291	1	1	291	0.94083	0.99972
GO:0045296 cadherin binding	301	0.559	1	291	1	1	291	0.383173	0.99972
GO:0007059 chromosome segregation	293	0.002	0.279	290	0.003	0.285034	290	0.495563	0.99972
GO:0007265 Ras protein signal transduction	295	0.298	0.835789	290	1	1	290	0.617963	0.99972
GO:0018212 peptidyl-tyrosine modification	296	0.715	0.976562	290	0.995	1	290	0.292953	0.99972
GO:1902495 transmembrane transporter complex	296	0.951	1	290	1	1	290	0.332578	0.99972
GO:0009897 external side of plasma membrane	437	0.464	0.860449	289	0.16	1	289	0.227382	0.99972
GO:1903533 regulation of protein targeting	295	0.087	0.650776	288	0.782	1	288	0.865539	0.99972
GO:0008544 epidermis development	312	0.402	0.875616	288	1	1	288	0.985241	0.99972
GO:0033218 amide binding	309	0.523	1	288	1	1	288	0.220164	0.99972
GO:0018108 peptidyl-tyrosine phosphorylation	294	0.691	0.971967	288	0.992	1	288	0.269083	0.99972
GO:0002253 activation of immune response	430	1	1	288	0.516	1	288	0.195289	0.99972
GO:0019221 cytokine-mediated signaling pathway	318	0.113	0.701308	287	0.013	0.593691	287	0.288454	0.99972
GO:0022836 gated channel activity	299	0.936	1	287	1	1	287	0.240669	0.99972
GO:0002443 leukocyte mediated immunity	432	1	1	287	0.162	1	287	0.269083	0.99972
GO:1902903 regulation of supramolecular fiber organization	290	0.714	0.976562	286	1	1	286	0.86991	0.99972
GO:0050900 leukocyte migration	295	0.757	0.987395	286	0.748	1	286	0.738219	0.99972
GO:0050768 negative regulation of neurogenesis	289	0.599	0.946727	285	1	1	285	0.845729	0.99972
GO:0046486 glycerolipid metabolic process	287	0.943	1	285	1	1	285	0.682713	0.99972
GO:0006869 lipid transport	289	0.968	1	285	1	1	285	0.678772	0.99972
GO:0010769 regulation of cell morphogenesis involved in differentiation	287	0.061	0.606345	284	1	1	284	0.489732	0.99972
GO:0048872 homeostasis of number of cells	298	0.276	0.824952	284	0.766	1	284	0.212474	0.99972
GO:0032956 regulation of actin cytoskeleton organization	289	0.486	0.908088	284	1	1	284	0.7869	0.99972
GO:0005261 cation channel activity	296	0.781	1	284	1	1	284	0.252732	0.99972
GO:0016324 apical plasma membrane	291	0.876	0.992708	284	0.939	1	284	0.949315	0.99972
GO:0009991 response to extracellular stimulus	303	0.415	0.87943	283	0.972	1	283	0.88513	0.99972
GO:0019439 aromatic compound catabolic process	295	0.475	0.904767	283	1	1	283	0.847942	0.99972
GO:0031331 positive regulation of cellular catabolic process	284	0.051	0.581855	282	1	1	282	0.637989	0.99972
GO:0070661 leukocyte proliferation	312	0.653	0.962996	282	1	1	282	0.103378	0.99972
GO:0006732 coenzyme metabolic process	285	1	1	282	1	1	282	0.438986	0.99972
GO:0016607 nuclear speck	285	0.003	0.259	281	1	1	281	0.450252	0.99972
GO:1901293 nucleoside phosphate biosynthetic process	289	0.036	0.540264	280	0.978	1	280	0.309852	0.99972
GO:0007009 plasma membrane organization	288	0.075	0.628464	280	1	1	280	0.70844	0.99972
GO:0060589 nucleoside-triphosphatase regulator activity	284	0.607	1	279	1	1	279	0.727179	0.99972
GO:1903037 regulation of leukocyte cell-cell adhesion	291	0.818	1	279	1	1	279	0.147559	0.99972
GO:0090596 sensory organ morphogenesis	291	0.484	0.907112	278	1	1	278	0.362453	0.99972
GO:0045861 negative regulation of proteolysis	293	0.992	1	278	0.914	1	278	0.429653	0.99972
GO:0015631 tubulin binding	282	0.047	0.618561	277	0.962	1	277	0.57864	0.99972
GO:0072001 renal system development	288	0.184	0.77039	277	1	1	277	0.964129	0.99972
GO:0000151 ubiquitin ligase complex	290	0.011	0.286263	276	1	1	276	0.528735	0.99972
GO:0045862 positive regulation of proteolysis	277	0.13	0.720512	276	0.999	1	276	0.562627	0.99972
GO:0017016 Ras GTPase binding	278	0.613	1	276	1	1	276	0.727179	0.99972
GO:0018105 peptidyl-serine phosphorylation	312	0.005	0.374268	275	0.977	1	275	0.54602	0.99972
GO:0051235 maintenance of location	281	0.472	0.903238	275	0.983	1	275	0.807575	0.99972
GO:0097193 intrinsic apoptotic signaling pathway	276	0.505	0.914093	275	0.824	1	275	0.528735	0.99972
GO:0043405 regulation of MAP kinase activity	279	0.526	0.92219	275	1	1	275	0.736999	0.99972
GO:0051146 striated muscle cell differentiation	281	0.578	0.940179	275	0.992	1	275	0.899165	0.99972
GO:0009165 nucleotide biosynthetic process	283	0.04	0.552351	274	0.994	1	274	0.339598	0.99972
GO:0043087 regulation of GTPase activity	282	0.144	0.736253	274	0.957	1	274	0.427271	0.99972
GO:0050867 positive regulation of cell activation	415	0.977	1	274	1	1	274	0.63234	0.99972
GO:0046700 heterocycle catabolic process	283	0.388	0.869354	273	1	1	273	0.936581	0.99972
GO:0050890 cognition	283	0.398	0.87419	273	1	1	273	0.704638	0.99972
GO:0070371 ERK1 and ERK2 cascade	282	0.419	0.880761	273	0.625	1	273	0.580212	0.99972
GO:0051170 nuclear import	280	0.058	0.600851	272	0.751	1	272	0.246835	0.99972
GO:0090150 establishment of protein localization to membrane	274	0.125	0.716052	272	1	1	272	0.174597	0.99972
GO:1902593 single-organism nuclear import	279	0.079	0.638959	271	0.702	1	271	0.297335	0.99972
GO:0001077 transcriptional activator activity, RNA polymerase II core promoter proximal region sequence-specific binding	277	0.974	1	271	1	1	271	0.808713	0.99972
GO:0009593 detection of chemical stimulus	321	1	1	271	0.995	1	271	0	0
GO:0048037 cofactor binding	272	1	1	271	0.993	1	271	0.383173	0.99972
GO:0044270 cellular nitrogen compound catabolic process	279	0.382	0.866541	270	1	1	270	0.867725	0.99972
GO:0021700 developmental maturation	281	0.536	0.924148	270	1	1	270	0.897012	0.99972
GO:0008509 anion transmembrane transporter activity	278	1	1	270	1	1	270	0.719736	0.99972
GO:0042063 gliogenesis	276	0.083	0.644063	269	0.999	1	269	0.371561	0.99972
GO:0044782 cilium organization	284	0.173	0.765039	269	1	1	269	0.349695	0.99972
GO:0045927 positive regulation of growth	282	0.248	0.806949	269	1	1	269	0.985241	0.99972
GO:0032943 mononuclear cell proliferation	299	0.765	0.990418	269	0.984	1	269	0.103378	0.99972
GO:0050727 regulation of inflammatory response	277	0.053	0.587209	268	0.1	1	268	0.283828	0.99972
GO:0044744 protein targeting to nucleus	276	0.071	0.625697	268	0.592	1	268	0.288454	0.99972
GO:0006606 protein import into nucleus	276	0.082	0.642805	268	0.62	1	268	0.301608	0.99972
GO:0007204 positive regulation of cytosolic calcium ion concentration	273	0.567	0.933417	268	0.955	1	268	0.516177	0.99972
GO:0009416 response to light stimulus	273	0.13	0.720512	267	0.998	1	267	0.589534	0.99972
GO:0006936 muscle contraction	271	0.584	0.944059	267	1	1	267	0.836845	0.99972
GO:0046651 lymphocyte proliferation	297	0.685	0.970687	267	0.981	1	267	0.174597	0.99972
GO:0051402 neuron apoptotic process	271	0.025	0.490256	265	0.991	1	265	0.274155	0.99972
GO:0002793 positive regulation of peptide secretion	275	0.287	0.832223	265	0.996	1	265	0.383173	0.99972
GO:0034702 ion channel complex	271	0.905	0.999552	265	1	1	265	0.297335	0.99972
GO:0046883 regulation of hormone secretion	274	0.475	0.904767	264	1	1	264	0.649129	0.99972
GO:0030133 transport vesicle	268	0.556	0.903634	264	1	1	264	0.812121	0.99972
GO:0043434 response to peptide hormone	275	0.557	0.930654	264	1	1	264	0.288454	0.99972
GO:0050863 regulation of T cell activation	276	0.747	0.983291	264	0.996	1	264	0.174597	0.99972
GO:1904062 regulation of cation transmembrane transport	273	0.812	1	264	1	1	264	0.668149	0.99972
GO:0040013 negative regulation of locomotion	264	0.022	0.490223	263	1	1	263	0.98735	0.99972
GO:0043270 positive regulation of ion transport	268	0.329	0.850812	263	1	1	263	0.456816	0.99972
GO:0032102 negative regulation of response to external stimulus	267	0.554	0.929492	263	0.983	1	263	0.103378	0.99972
GO:0050808 synapse organization	270	0.417	0.880619	262	1	1	262	0.609152	0.99972
GO:0031349 positive regulation of defense response	277	0.274	0.824014	261	0.109	1	261	0.288454	0.99972
GO:0019898 extrinsic component of membrane	266	0.275	0.761765	261	0.915	1	261	0.913119	0.99972
GO:0002696 positive regulation of leukocyte activation	402	0.957	1	261	0.997	1	261	0.580212	0.99972
GO:0006790 sulfur compound metabolic process	265	1	1	261	1	1	261	0.521609	0.99972
GO:0008202 steroid metabolic process	270	1	1	261	0.999	1	261	0.700817	0.99972
GO:0043588 skin development	280	0.701	0.973257	260	1	1	260	0.573894	0.99972
GO:0030246 carbohydrate binding	263	0.822	1	260	0.909	1	260	0.696975	0.99972
GO:0051348 negative regulation of transferase activity	263	0.348	0.857551	259	0.608	1	259	0.356167	0.99972
GO:0016042 lipid catabolic process	267	0.986	1	259	1	1	259	0.417537	0.99972
GO:0045165 cell fate commitment	262	0.498	0.911295	257	1	1	257	0.383173	0.99972
GO:0001822 kidney development	267	0.183	0.769879	256	1	1	256	0.959901	0.99972
GO:0070372 regulation of ERK1 and ERK2 cascade	265	0.432	0.884426	256	0.957	1	256	0.673482	0.99972
GO:0042277 peptide binding	277	0.439	1	256	1	1	256	0.220164	0.99972
GO:1902105 regulation of leukocyte differentiation	269	0.797	0.997277	256	0.998	1	256	0.174597	0.99972
GO:0031667 response to nutrient levels	275	0.073	0.628464	255	0.969	1	255	0.983131	0.99972
GO:0071902 positive regulation of protein serine/threonine kinase activity	260	0.035	0.535736	254	0.999	1	254	0.647748	0.99972
GO:0007281 germ cell development	344	0.304	0.839762	254	1	1	254	0.829027	0.99972
GO:0015849 organic acid transport	258	1	1	254	1	1	254	0.220164	0.99972
GO:0005126 cytokine receptor binding	284	0.173	0.889402	253	0.97	1	253	0.185498	0.99972
GO:0046942 carboxylic acid transport	257	0.998	1	253	1	1	253	0.252732	0.99972
GO:0099568 cytoplasmic region	258	0.452	0.856017	252	1	1	252	0.715989	0.99972
GO:0016757 transferase activity, transferring glycosyl groups	269	0.875	1	252	1	1	252	0.739437	0.99972
GO:0060271 cilium assembly	265	0.138	0.730093	251	1	1	251	0.356167	0.99972
GO:0032103 positive regulation of response to external stimulus	260	0.183	0.769879	251	0.867	1	251	0.427271	0.99972
GO:0006839 mitochondrial transport	255	0.227	0.795376	251	1	1	251	0.792681	0.99972
GO:0002237 response to molecule of bacterial origin	330	0.45	0.891288	251	0.216	1	251	0.212474	0.99972
GO:0016358 dendrite development	257	0.773	0.992921	251	1	1	251	0.371561	0.99972
GO:0002764 immune response-regulating signaling pathway	391	0.997	1	251	0.804	1	251	0.234199	0.99972
GO:0090316 positive regulation of intracellular protein transport	252	0.292	0.832223	250	0.998	1	250	0.757511	0.99972
GO:0016791 phosphatase activity	256	0.539	1	250	0.968	1	250	0.710965	0.99972
GO:0009101 glycoprotein biosynthetic process	253	0.171	0.763622	248	1	1	248	0.391526	0.99972
GO:0001664 G-protein coupled receptor binding	261	0.368	1	248	0.249	1	248	0.321556	0.99972
GO:1901342 regulation of vasculature development	258	0.522	0.922157	248	0.889	1	248	0.600191	0.99972
GO:0007548 sex differentiation	277	0.024	0.490223	247	1	1	247	0.94083	0.99972
GO:0031253 cell projection membrane	250	0.982	1	247	1	1	247	0.808713	0.99972
GO:0016053 organic acid biosynthetic process	250	0.999	1	247	1	1	247	0.55606	0.99972
GO:0046394 carboxylic acid biosynthetic process	250	1	1	247	1	1	247	0.575482	0.99972
GO:0003007 heart morphogenesis	255	0.207	0.788089	246	1	1	246	0.991567	0.99972
GO:0030695 GTPase regulator activity	251	0.558	1	246	1	1	246	0.864444	0.99972
GO:0006520 cellular amino acid metabolic process	250	1	1	246	1	1	246	0.508813	0.99972
GO:0003924 GTPase activity	256	0.001	0.3027	245	0.922	1	245	0.220164	0.99972
GO:0051271 negative regulation of cellular component movement	246	0.019	0.481909	245	1	1	245	0.971524	0.99972
GO:0007611 learning or memory	254	0.281	0.828983	245	1	1	245	0.736999	0.99972
GO:0012506 vesicle membrane	250	0.477	0.866968	245	1	1	245	0.781089	0.99972
GO:1990778 protein localization to cell periphery	247	0.154	0.750498	244	1	1	244	0.685328	0.99972
GO:0009141 nucleoside triphosphate metabolic process	251	0.259	0.813375	244	1	1	244	0.240669	0.99972
GO:0031984 organelle subcompartment	246	0.264	0.748745	244	1	1	244	0.783417	0.99972
GO:0030072 peptide hormone secretion	255	0.298	0.835789	244	1	1	244	0.902392	0.99972
GO:0051604 protein maturation	251	0.842	1	244	0.959	1	244	0.420003	0.99972
GO:0050907 detection of chemical stimulus involved in sensory perception	294	1	1	244	0.582	1	244	0	0
GO:0006260 DNA replication	249	0.006	0.400304	243	0.153	1	243	0.791527	0.99972
GO:1901987 regulation of cell cycle phase transition	251	0.03	0.517975	243	0.092	1	243	0.391526	0.99972
GO:0061695 transferase complex, transferring phosphorus-containing groups	258	0.217	0.704057	243	0.998	1	243	0.933391	0.99972
GO:0042254 ribosome biogenesis	251	0.812	1	243	1	1	243	0.625198	0.99972
GO:0043523 regulation of neuron apoptotic process	246	0.114	0.703602	242	0.99	1	242	0.424869	0.99972
GO:0052548 regulation of endopeptidase activity	252	0.172	0.764472	242	0.883	1	242	0.240669	0.99972
GO:0048545 response to steroid hormone	244	0.001	0.211655	241	0.563	1	241	0.371561	0.99972
GO:0030111 regulation of Wnt signaling pathway	249	0.034	0.533739	241	0.999	1	241	0.458974	0.99972
GO:0050714 positive regulation of protein secretion	249	0.24	0.800826	240	0.995	1	240	0.332578	0.99972
GO:0072593 reactive oxygen species metabolic process	244	0.384	0.866541	240	0.889	1	240	0.195289	0.99972
GO:0044262 cellular carbohydrate metabolic process	247	0.57	0.934846	240	1	1	240	0.288454	0.99972
GO:0030217 T cell differentiation	248	0.982	1	240	0.756	1	240	0.283828	0.99972
GO:0061448 connective tissue development	244	0.172	0.764472	239	1	1	239	0.691822	0.99972
GO:0002757 immune response-activating signal transduction	379	0.997	1	239	0.886	1	239	0.174597	0.99972
GO:0046777 protein autophosphorylation	239	0.064	0.617175	238	0.879	1	238	0.620868	0.99972
GO:0005759 mitochondrial matrix	243	0.135	0.611633	238	1	1	238	0.452455	0.99972
GO:0060326 cell chemotaxis	249	0.955	1	238	0.254	1	238	0.36553	0.99972
GO:0016746 transferase activity, transferring acyl groups	250	0.99	1	238	1	1	238	0.412537	0.99972
GO:0044282 small molecule catabolic process	244	1	1	238	1	1	238	0.836845	0.99972
GO:0007162 negative regulation of cell adhesion	243	0.011	0.439857	237	1	1	237	0.3253	0.99972
GO:0034655 nucleobase-containing compound catabolic process	245	0.326	0.848955	237	1	1	237	0.832383	0.99972
GO:0072522 purine-containing compound biosynthetic process	244	0.014	0.448731	236	1	1	236	0.346383	0.99972
GO:0045926 negative regulation of growth	240	0.161	0.75934	236	0.999	1	236	0.352956	0.99972
GO:0006066 alcohol metabolic process	242	0.999	1	236	1	1	236	0.607669	0.99972
GO:0051321 meiotic cell cycle	241	0.074	0.628464	235	0.001	0.172208	235	0.336118	0.99972
GO:0090287 regulation of cellular response to growth factor stimulus	242	0.533	0.923332	235	0.999	1	235	0.495563	0.99972
GO:0043414 macromolecule methylation	245	0.686	0.970983	235	1	1	235	0.642191	0.99972
GO:0031647 regulation of protein stability	235	0.05	0.57688	234	0.957	1	234	0.604691	0.99972
GO:0098984 neuron to neuron synapse	237	0.322	0.786774	234	1	1	234	0.362453	0.99972
GO:0032496 response to lipopolysaccharide	312	0.342	0.856697	234	0.269	1	234	0.301608	0.99972
GO:0031098 stress-activated protein kinase signaling cascade	238	0.603	0.947329	234	1	1	234	0.528735	0.99972
GO:0045211 postsynaptic membrane	238	0.804	0.97885	234	1	1	234	0.352956	0.99972
GO:0060485 mesenchyme development	238	0.029	0.512974	233	1	1	233	0.947195	0.99972
GO:0009123 nucleoside monophosphate metabolic process	241	0.45	0.891288	233	1	1	233	0.356167	0.99972
GO:0001763 morphogenesis of a branching structure	234	0.578	0.940179	233	1	1	233	0.978912	0.99972
GO:0098813 nuclear chromosome segregation	235	0.001	0.211655	232	0.003	0.285034	232	0.54771	0.99972
GO:0060070 canonical Wnt signaling pathway	237	0.008	0.417906	232	1	1	232	0.46536	0.99972
GO:0006164 purine nucleotide biosynthetic process	240	0.015	0.453547	232	0.999	1	232	0.356167	0.99972
GO:0046390 ribose phosphate biosynthetic process	241	0.042	0.557397	232	1	1	232	0.542621	0.99972
GO:0003713 transcription coactivator activity	237	0.171	0.88633	232	1	1	232	0.681402	0.99972
GO:0032279 asymmetric synapse	235	0.377	0.811438	232	1	1	232	0.377438	0.99972
GO:0070588 calcium ion transmembrane transport	239	0.877	1	232	1	1	232	0.974691	0.99972
GO:0034599 cellular response to oxidative stress	233	0.954	1	232	0.999	1	232	0.764643	0.99972
GO:0002460 adaptive immune response based on somatic recombination of immune receptors built from immunoglobulin superfamily domains	376	1	1	232	0.742	1	232	0	0
GO:0060541 respiratory system development	247	0.06	0.603738	231	1	1	231	0.907761	0.99972
GO:0060560 developmental growth involved in morphogenesis	235	0.112	0.697217	231	1	1	231	0.356167	0.99972
GO:0099572 postsynaptic specialization	234	0.386	0.816008	231	1	1	231	0.336118	0.99972
GO:1901565 organonitrogen compound catabolic process	237	1	1	231	1	1	231	0.982077	0.99972
GO:0043903 regulation of symbiosis, encompassing mutualism through parasitism	237	0.044	0.562065	230	0.071	1	230	0.473683	0.99972
GO:0007626 locomotory behavior	243	0.162	0.75934	230	1	1	230	0.654622	0.99972
GO:0090130 tissue migration	236	0.929	1	230	1	1	230	0.724705	0.99972
GO:2000146 negative regulation of cell motility	230	0.026	0.497159	229	1	1	229	0.889458	0.99972
GO:0009260 ribonucleotide biosynthetic process	238	0.045	0.566585	229	1	1	229	0.508813	0.99972
GO:0033673 negative regulation of kinase activity	232	0.293	0.832223	229	0.481	1	229	0.368565	0.99972
GO:0014069 postsynaptic density	232	0.348	0.803414	229	1	1	229	0.343018	0.99972
GO:0048705 skeletal system morphogenesis	239	0.364	0.863638	229	1	1	229	0.394249	0.99972
GO:0005096 GTPase activator activity	234	0.498	1	229	1	1	229	0.826785	0.99972
GO:0051924 regulation of calcium ion transport	234	0.685	0.970687	229	0.996	1	229	0.445796	0.99972
GO:0051258 protein polymerization	231	0.712	0.975177	228	1	1	228	0.852359	0.99972
GO:0001101 response to acid chemical	345	0.737	0.981388	228	0.993	1	228	0.945075	0.99972
GO:0090132 epithelium migration	234	0.901	1	228	1	1	228	0.725943	0.99972
GO:0005819 spindle	227	0.008	0.276267	227	0.07	1	227	0.246835	0.99972
GO:0009144 purine nucleoside triphosphate metabolic process	233	0.305	0.840067	227	1	1	227	0.362453	0.99972
GO:0098791 Golgi subcompartment	229	0.334	0.800981	227	1	1	227	0.822291	0.99972
GO:0051403 stress-activated MAPK cascade	230	0.443	0.888025	227	1	1	227	0.55606	0.99972
GO:0009161 ribonucleoside monophosphate metabolic process	234	0.476	0.904767	227	0.999	1	227	0.407442	0.99972
GO:0051251 positive regulation of lymphocyte activation	367	0.993	1	227	0.989	1	227	0.380323	0.99972
GO:0048738 cardiac muscle tissue development	230	0.007	0.40534	226	1	1	226	0.732103	0.99972
GO:1901990 regulation of mitotic cell cycle phase transition	233	0.03	0.517975	226	0.108	1	226	0.51435	0.99972
GO:0051048 negative regulation of secretion	231	0.08	0.638959	226	0.885	1	226	0.973635	0.99972
GO:0015980 energy derivation by oxidation of organic compounds	238	0.685	0.970687	226	0.99	1	226	0.489732	0.99972
GO:0005996 monosaccharide metabolic process	241	0.765	0.990418	226	1	1	226	0.798432	0.99972
GO:0010631 epithelial cell migration	232	0.899	1	226	1	1	226	0.736999	0.99972
GO:0009126 purine nucleoside monophosphate metabolic process	232	0.557	0.930654	225	1	1	225	0.438986	0.99972
GO:0009167 purine ribonucleoside monophosphate metabolic process	231	0.561	0.930654	225	1	1	225	0.424869	0.99972
GO:0044445 cytosolic part	243	0.994	1	225	0.694	1	225	0.757511	0.99972
GO:1904950 negative regulation of establishment of protein localization	229	0.001	0.211655	224	0.997	1	224	0.374518	0.99972
GO:0072659 protein localization to plasma membrane	227	0.199	0.782409	224	1	1	224	0.903467	0.99972
GO:0016197 endosomal transport	229	0.208	0.788089	224	1	1	224	0.336118	0.99972
GO:0007249 I-kappaB kinase/NF-kappaB signaling	226	0.512	0.91743	224	0.999	1	224	0.508813	0.99972
GO:0050730 regulation of peptidyl-tyrosine phosphorylation	229	0.657	0.962996	224	0.97	1	224	0.525188	0.99972
GO:0042113 B cell activation	388	0.988	1	224	0.943	1	224	0.402246	0.99972
GO:0009152 purine ribonucleotide biosynthetic process	231	0.061	0.606345	223	1	1	223	0.55606	0.99972
GO:0021537 telencephalon development	234	0.083	0.644063	223	1	1	223	0.597169	0.99972
GO:0031965 nuclear membrane	227	0.165	0.648151	223	1	1	223	0.450252	0.99972
GO:0045765 regulation of angiogenesis	233	0.379	0.866541	223	0.923	1	223	0.647748	0.99972
GO:0045665 negative regulation of neuron differentiation	225	0.388	0.869354	223	1	1	223	0.942953	0.99972
GO:0009199 ribonucleoside triphosphate metabolic process	229	0.414	0.878676	223	1	1	223	0.371561	0.99972
GO:0033267 axon part	223	0.44	0.846426	222	1	1	222	0.979967	0.99972
GO:0032846 positive regulation of homeostatic process	224	0.868	1	222	0.249	1	222	0.103378	0.99972
GO:0015291 secondary active transmembrane transporter activity	230	0.987	1	222	1	1	222	0.810986	0.99972
GO:0007018 microtubule-based movement	227	0.065	0.617601	221	0.064	1	221	0.876447	0.99972
GO:0051056 regulation of small GTPase mediated signal transduction	224	0.221	0.794875	221	1	1	221	0.436681	0.99972
GO:0097191 extrinsic apoptotic signaling pathway	224	0.526	0.92219	221	1	1	221	0.530497	0.99972
GO:0044437 vacuolar part	222	0.011	0.286263	220	1	1	220	0.839071	0.99972
GO:0042493 response to drug	229	0.728	0.978746	220	0.995	1	220	0.415048	0.99972
GO:0010038 response to metal ion	223	0.931	1	220	1	1	220	0.630918	0.99972
GO:0005938 cell cortex	225	0.426	0.844221	219	1	1	219	0.661422	0.99972
GO:0009205 purine ribonucleoside triphosphate metabolic process	225	0.435	0.884702	219	1	1	219	0.404856	0.99972
GO:0006470 protein dephosphorylation	221	0.718	0.977072	219	1	1	219	0.868818	0.99972
GO:0002449 lymphocyte mediated immunity	363	1	1	219	0.21	1	219	0	0
GO:0030336 negative regulation of cell migration	219	0.011	0.439857	218	1	1	218	0.904541	0.99972
GO:0045444 fat cell differentiation	224	0.039	0.549041	218	0.741	1	218	0.970468	0.99972
GO:1900180 regulation of protein localization to nucleus	225	0.046	0.568677	218	0.932	1	218	0.3253	0.99972
GO:0009952 anterior/posterior pattern specification	223	0.158	0.757364	218	1	1	218	0.976801	0.99972
GO:0005769 early endosome	219	0.351	0.803414	218	1	1	218	0.537469	0.99972
GO:0043583 ear development	227	0.384	0.866541	218	1	1	218	0.283828	0.99972
GO:0051054 positive regulation of DNA metabolic process	219	0.523	0.92219	218	0.876	1	218	0.349695	0.99972
GO:0016485 protein processing	224	0.629	0.956788	218	0.941	1	218	0.622315	0.99972
GO:1903522 regulation of blood circulation	221	0.276	0.824952	217	1	1	217	0.95461	0.99972
GO:0006310 DNA recombination	224	0.347	0.857551	217	0.267	1	217	0.454643	0.99972
GO:1901653 cellular response to peptide	222	0.612	0.95016	217	1	1	217	0.415048	0.99972
GO:1901681 sulfur compound binding	223	0.911	1	217	0.925	1	217	0.227382	0.99972
GO:0048193 Golgi vesicle transport	217	0.359	0.862186	216	1	1	216	0.450252	0.99972
GO:0008022 protein C-terminus binding	219	0.63	1	216	1	1	216	0.600191	0.99972
GO:1901215 negative regulation of neuron death	220	0.674	0.967722	216	0.998	1	216	0.103378	0.99972
GO:1903320 regulation of protein modification by small protein conjugation or removal	215	0.003	0.314769	215	0.161	1	215	0.448032	0.99972
GO:0030100 regulation of endocytosis	222	0.124	0.715667	215	0.999	1	215	0.898089	0.99972
GO:0030659 cytoplasmic vesicle membrane	220	0.511	0.884292	215	1	1	215	0.613576	0.99972
GO:0061138 morphogenesis of a branching epithelium	216	0.525	0.92219	215	1	1	215	0.840183	0.99972
GO:0002064 epithelial cell development	231	0.875	1	215	1	1	215	0.805296	0.99972
GO:0005774 vacuolar membrane	216	0.01	0.286263	214	1	1	214	0.952493	0.99972
GO:0005840 ribosome	225	0.798	0.97885	214	1	1	214	0.756317	0.99972
GO:0002263 cell activation involved in immune response	245	0.902	1	214	0.536	1	214	0.463245	0.99972
GO:0048588 developmental cell growth	215	0.06	0.603738	213	1	1	213	0.55606	0.99972
GO:0010506 regulation of autophagy	214	0.066	0.619346	213	0.96	1	213	0.909906	0.99972
GO:0000375 RNA splicing, via transesterification reactions	220	0.117	0.705448	213	1	1	213	0.791527	0.99972
GO:0070663 regulation of leukocyte proliferation	220	0.325	0.848331	213	0.992	1	213	0.103378	0.99972
GO:0019932 second-messenger-mediated signaling	217	0.398	0.87419	213	1	1	213	0.292953	0.99972
GO:0051224 negative regulation of protein transport	217	0.002	0.279	212	0.99	1	212	0.633757	0.99972
GO:0000377 RNA splicing, via transesterification reactions with bulged adenosine as nucleophile	219	0.148	0.746445	212	1	1	212	0.759894	0.99972
GO:0000398 mRNA splicing, via spliceosome	219	0.15	0.747929	212	1	1	212	0.758703	0.99972
GO:0051091 positive regulation of sequence-specific DNA binding transcription factor activity	214	0.682	0.970244	212	0.993	1	212	0.901317	0.99972
GO:0002366 leukocyte activation involved in immune response	243	0.916	1	212	0.431	1	212	0.471622	0.99972
GO:0001818 negative regulation of cytokine production	218	0.085	0.647308	211	0.989	1	211	0.598683	0.99972
GO:0006469 negative regulation of protein kinase activity	213	0.293	0.832223	211	0.454	1	211	0.332578	0.99972
GO:0016323 basolateral plasma membrane	214	0.552	0.902691	211	1	1	211	0.750324	0.99972
GO:0043292 contractile fiber	217	0.798	0.97885	211	1	1	211	0.796135	0.99972
GO:0098797 plasma membrane protein complex	220	0.84	0.983693	211	1	1	211	0.554403	0.99972
GO:0032409 regulation of transporter activity	219	0.862	1	211	1	1	211	0.917398	0.99972
GO:0061134 peptidase regulator activity	230	0.999	1	211	0.929	1	211	0.174597	0.99972
GO:0019058 viral life cycle	216	0.009	0.421695	210	0.162	1	210	0.651882	0.99972
GO:0034976 response to endoplasmic reticulum stress	210	0.082	0.642805	210	0.999	1	210	0.445796	0.99972
GO:0042593 glucose homeostasis	229	0.468	0.901203	210	1	1	210	0.728413	0.99972
GO:0033500 carbohydrate homeostasis	229	0.493	0.909675	210	1	1	210	0.791527	0.99972
GO:0042742 defense response to bacterium	381	0.767	0.990813	210	0.081	1	210	0.212474	0.99972
GO:0046822 regulation of nucleocytoplasmic transport	214	0.019	0.481909	209	0.878	1	209	0.410001	0.99972
GO:0071214 cellular response to abiotic stimulus	258	0.065	0.617601	209	0.992	1	209	0.761083	0.99972
GO:0006140 regulation of nucleotide metabolic process	214	0.144	0.736253	209	0.486	1	209	0.103378	0.99972
GO:0043209 myelin sheath	210	0.146	0.628488	209	1	1	209	0.461117	0.99972
GO:0035091 phosphatidylinositol binding	212	0.941	1	209	1	1	209	0.732103	0.99972
GO:0090068 positive regulation of cell cycle process	213	0.053	0.587209	208	0.127	1	208	0.913119	0.99972
GO:0090257 regulation of muscle system process	210	0.5	0.911629	208	1	1	208	0.950375	0.99972
GO:2001234 negative regulation of apoptotic signaling pathway	210	0.601	0.946727	208	1	1	208	0.391526	0.99972
GO:0032147 activation of protein kinase activity	210	0.235	0.797318	207	0.994	1	207	0.528735	0.99972
GO:0001649 osteoblast differentiation	221	0.047	0.569568	206	1	1	206	0.185498	0.99972
GO:0090092 regulation of transmembrane receptor protein serine/threonine kinase signaling pathway	211	0.526	0.92219	206	1	1	206	0.767009	0.99972
GO:0019318 hexose metabolic process	212	0.716	0.977072	206	1	1	206	0.853461	0.99972
GO:0022409 positive regulation of cell-cell adhesion	213	0.987	1	206	0.979	1	206	0.220164	0.99972
GO:0061659 ubiquitin-like protein ligase activity	209	0.043	0.6054	205	1	1	205	0.776417	0.99972
GO:0032944 regulation of mononuclear cell proliferation	212	0.288	0.832223	205	0.989	1	205	0.204224	0.99972
GO:0071375 cellular response to peptide hormone stimulus	210	0.519	0.920479	205	1	1	205	0.388773	0.99972
GO:0045088 regulation of innate immune response	214	0.735	0.981066	205	0.025	0.926682	205	0.174597	0.99972
GO:0015850 organic hydroxy compound transport	208	0.949	1	205	1	1	205	0.391526	0.99972
GO:0009615 response to virus	215	0.001	0.211655	204	0.536	1	204	0.234199	0.99972
GO:0030323 respiratory tube development	218	0.177	0.766443	204	1	1	204	0.986295	0.99972
GO:0006813 potassium ion transport	213	0.259	0.813375	204	1	1	204	0.633757	0.99972
GO:0030278 regulation of ossification	220	0.053	0.587209	203	1	1	203	0.977857	0.99972
GO:0050670 regulation of lymphocyte proliferation	210	0.213	0.789619	203	0.982	1	203	0.147559	0.99972
GO:0071496 cellular response to external stimulus	249	0.605	0.948621	203	0.948	1	203	0.747916	0.99972
GO:1900542 regulation of purine nucleotide metabolic process	207	0.178	0.766443	202	0.17	1	202	0.103378	0.99972
GO:2000116 regulation of cysteine-type endopeptidase activity	207	0.236	0.797318	202	0.96	1	202	0.297335	0.99972
GO:0031334 positive regulation of protein complex assembly	204	0.327	0.850117	202	1	1	202	0.297335	0.99972
GO:0070302 regulation of stress-activated protein kinase signaling cascade	205	0.543	0.925977	202	1	1	202	0.402246	0.99972
GO:0009895 negative regulation of catabolic process	204	0.579	0.940683	202	0.884	1	202	0.469548	0.99972
GO:0061630 ubiquitin protein ligase activity	205	0.03	0.591071	201	1	1	201	0.830147	0.99972
GO:0008017 microtubule binding	205	0.041	0.6054	201	0.843	1	201	0.597169	0.99972
GO:0030324 lung development	215	0.163	0.759677	201	1	1	201	0.993675	0.99972
GO:0032872 regulation of stress-activated MAPK cascade	204	0.509	0.916334	201	1	1	201	0.499398	0.99972
GO:0006814 sodium ion transport	207	0.724	0.978746	201	0.998	1	201	0.676132	0.99972
GO:0016072 rRNA metabolic process	202	0.814	1	201	1	1	201	0.594129	0.99972
GO:0016747 transferase activity, transferring acyl groups other than amino-acyl groups	213	0.941	1	201	1	1	201	0.227382	0.99972
GO:0090276 regulation of peptide hormone secretion	210	0.288	0.832223	200	1	1	200	0.829027	0.99972
GO:1903531 negative regulation of secretion by cell	204	0.31	0.843431	200	0.952	1	200	0.747916	0.99972
GO:0051648 vesicle localization	201	0.445	0.888408	200	1	1	200	0.570703	0.99972
GO:0000139 Golgi membrane	202	0.577	0.903634	200	1	1	200	0.407442	0.99972
GO:0044306 neuron projection terminus	200	0.725	0.965928	200	1	1	200	0.743081	0.99972
GO:0033002 muscle cell proliferation	204	0.004	0.345803	199	0.999	1	199	0.371561	0.99972
GO:0050792 regulation of viral process	206	0.08	0.638959	199	0.089	1	199	0.274155	0.99972
GO:0045137 development of primary sexual characteristics	208	0.1	0.674505	199	1	1	199	0.778755	0.99972
GO:0043547 positive regulation of GTPase activity	206	0.246	0.80552	199	0.863	1	199	0.383173	0.99972
GO:0043062 extracellular structure organization	202	0.584	0.944059	199	1	1	199	0.660068	0.99972
GO:0022898 regulation of transmembrane transporter activity	207	0.847	1	199	1	1	199	0.921671	0.99972
GO:0046034 ATP metabolic process	205	0.873	1	199	1	1	199	0.385989	0.99972
GO:0010466 negative regulation of peptidase activity	214	1	1	199	0.903	1	199	0.458974	0.99972
GO:0010001 glial cell differentiation	205	0.17	0.762206	198	1	1	198	0.797284	0.99972
GO:0046578 regulation of Ras protein signal transduction	201	0.223	0.794875	198	1	1	198	0.471622	0.99972
GO:0043122 regulation of I-kappaB kinase/NF-kappaB signaling	199	0.489	0.908301	198	1	1	198	0.601696	0.99972
GO:0030198 extracellular matrix organization	201	0.593	0.945657	198	1	1	198	0.635171	0.99972
GO:0061025 membrane fusion	199	0.66	0.96374	198	1	1	198	0.441274	0.99972
GO:0043393 regulation of protein binding	198	0.009	0.421695	197	0.855	1	197	0.336118	0.99972
GO:0097223 sperm part	210	0.069	0.477105	197	1	1	197	0.385989	0.99972
GO:0003015 heart process	201	0.236	0.797318	197	1	1	197	0.851256	0.99972
GO:0030073 insulin secretion	206	0.36	0.862186	197	1	1	197	0.917398	0.99972
GO:0030016 myofibril	203	0.745	0.973512	197	1	1	197	0.844622	0.99972
GO:0001894 tissue homeostasis	209	0.948	1	197	0.995	1	197	0.445796	0.99972
GO:0034330 cell junction organization	199	0.087	0.650776	196	1	1	196	0.689231	0.99972
GO:0008406 gonad development	205	0.133	0.722118	196	1	1	196	0.764643	0.99972
GO:0021953 central nervous system neuron differentiation	214	0.484	0.907112	196	1	1	196	0	0
GO:0070085 glycosylation	199	0.122	0.714197	195	1	1	195	0.647748	0.99972
GO:0070482 response to oxygen levels	245	0.282	0.828983	195	0.995	1	195	0.526966	0.99972
GO:0003729 mRNA binding	207	0.956	1	195	1	1	195	0.710965	0.99972
GO:0017171 serine hydrolase activity	212	0.969	1	195	0	0	195	0.441274	0.99972
GO:1903046 meiotic cell cycle process	200	0.049	0.573973	194	0.001	0.172208	194	0.501301	0.99972
GO:0060047 heart contraction	198	0.105	0.682	194	1	1	194	0.812121	0.99972
GO:0006898 receptor-mediated endocytosis	195	0.125	0.716052	194	1	1	194	0.577064	0.99972
GO:0043543 protein acylation	204	0.361	0.862186	194	1	1	194	0.762271	0.99972
GO:0032845 negative regulation of homeostatic process	198	0.492	0.909196	194	0.769	1	194	0.569099	0.99972
GO:0002573 myeloid leukocyte differentiation	199	0.442	0.887325	193	0.998	1	193	0.269083	0.99972
GO:0032412 regulation of ion transmembrane transporter activity	201	0.788	0.995385	193	1	1	193	0.826785	0.99972
GO:0001227 transcriptional repressor activity, RNA polymerase II transcription regulatory region sequence-specific binding	199	0.029	0.591071	192	0.012	1	192	0.610631	0.99972
GO:1903362 regulation of cellular protein catabolic process	192	0.078	0.637502	192	1	1	192	0.489732	0.99972
GO:0034703 cation channel complex	198	0.743	0.973512	192	1	1	192	0.269083	0.99972
GO:2000021 regulation of ion homeostasis	193	0.929	1	192	0.999	1	192	0.371561	0.99972
GO:0008236 serine-type peptidase activity	209	0.982	1	192	0	0	192	0.385989	0.99972
GO:0045930 negative regulation of mitotic cell cycle	195	0.062	0.610354	191	0.001	0.172208	191	0.489732	0.99972
GO:0004518 nuclease activity	202	0.823	1	191	0.769	1	191	0.436681	0.99972
GO:0071383 cellular response to steroid hormone stimulus	193	0.002	0.279	190	0.966	1	190	0.740653	0.99972
GO:0032868 response to insulin	198	0.027	0.504493	190	1	1	190	0.654622	0.99972
GO:2000027 regulation of organ morphogenesis	195	0.83	1	190	1	1	190	0.503193	0.99972
GO:0031396 regulation of protein ubiquitination	189	0.004	0.345803	189	0.063	1	189	0.420003	0.99972
GO:0030522 intracellular receptor signaling pathway	190	0.012	0.440851	189	0.993	1	189	0.612105	0.99972
GO:0036293 response to decreased oxygen levels	193	0.108	0.688731	189	0.991	1	189	0.469548	0.99972
GO:0048639 positive regulation of developmental growth	192	0.125	0.716052	189	1	1	189	0.973635	0.99972
GO:0003018 vascular process in circulatory system	190	0.204	0.783574	189	1	1	189	0.586446	0.99972
GO:0048839 inner ear development	197	0.616	0.951413	189	1	1	189	0.252732	0.99972
GO:0044449 contractile fiber part	193	0.729	0.966609	189	1	1	189	0.837959	0.99972
GO:0016741 transferase activity, transferring one-carbon groups	201	0.887	1	189	1	1	189	0.967299	0.99972
GO:0050662 coenzyme binding	190	0.999	1	189	1	1	189	0.793833	0.99972
GO:0071826 ribonucleoprotein complex subunit organization	195	0.106	0.683433	188	1	1	188	0.600191	0.99972
GO:0006650 glycerophospholipid metabolic process	188	0.775	0.993315	188	1	1	188	0.713481	0.99972
GO:0042098 T cell proliferation	193	0.796	0.997277	188	0.998	1	188	0.147559	0.99972
GO:0035264 multicellular organism growth	205	0.782	0.994492	187	1	1	187	0.380323	0.99972
GO:1901617 organic hydroxy compound biosynthetic process	191	1	1	187	1	1	187	0.377438	0.99972
GO:0045732 positive regulation of protein catabolic process	186	0.089	0.651111	186	0.992	1	186	0.808713	0.99972
GO:0043281 regulation of cysteine-type endopeptidase activity involved in apoptotic process	191	0.151	0.748355	186	0.954	1	186	0.410001	0.99972
GO:0005125 cytokine activity	217	0.334	0.999204	186	0.887	1	186	0.162184	0.99972
GO:0051495 positive regulation of cytoskeleton organization	188	0.656	0.962996	186	1	1	186	0.856764	0.99972
GO:0005085 guanyl-nucleotide exchange factor activity	188	0.025	0.591071	185	1	1	185	0.653254	0.99972
GO:0001666 response to hypoxia	188	0.19	0.776445	185	0.991	1	185	0.429653	0.99972
GO:0019902 phosphatase binding	190	0.328	0.999204	185	1	1	185	0.660068	0.99972
GO:0043679 axon terminus	185	0.758	0.975917	185	1	1	185	0.86991	0.99972
GO:0000302 response to reactive oxygen species	185	0.964	1	185	1	1	185	0.791527	0.99972
GO:0010948 negative regulation of cell cycle process	189	0.047	0.569568	184	0.002	0.232845	184	0.432015	0.99972
GO:0010821 regulation of mitochondrion organization	190	0.077	0.635677	184	0.999	1	184	0.826785	0.99972
GO:0006486 protein glycosylation	187	0.099	0.671821	184	0.998	1	184	0.779923	0.99972
GO:0019207 kinase regulator activity	187	0.099	0.794889	184	0.917	1	184	0.263834	0.99972
GO:0043413 macromolecule glycosylation	187	0.117	0.705448	184	1	1	184	0.788059	0.99972
GO:0060173 limb development	197	0.179	0.766982	184	1	1	184	0.339598	0.99972
GO:0048736 appendage development	197	0.189	0.775456	184	1	1	184	0.368565	0.99972
GO:0060348 bone development	190	0.228	0.795376	184	1	1	184	0.793833	0.99972
GO:0098858 actin-based cell projection	187	0.513	0.88578	184	1	1	184	0.339598	0.99972
GO:0009755 hormone-mediated signaling pathway	186	0.641	0.960342	184	1	1	184	0.685328	0.99972
GO:0043177 organic acid binding	190	0.987	1	184	0.981	1	184	0.377438	0.99972
GO:0040029 regulation of gene expression, epigenetic	270	0.041	0.554924	183	0.998	1	183	0.356167	0.99972
GO:0021915 neural tube development	187	0.051	0.581855	183	1	1	183	0.817781	0.99972
GO:0007126 meiotic nuclear division	189	0.065	0.617601	183	0	0	183	0.532251	0.99972
GO:0000775 chromosome, centromeric region	184	0.006	0.276267	182	0	0	182	0.220164	0.99972
GO:0048762 mesenchymal cell differentiation	186	0.022	0.490223	182	1	1	182	0.850152	0.99972
GO:0045637 regulation of myeloid cell differentiation	201	0.083	0.644063	182	0.974	1	182	0.274155	0.99972
GO:0070374 positive regulation of ERK1 and ERK2 cascade	188	0.307	0.841235	182	0.964	1	182	0.775246	0.99972
GO:0060538 skeletal muscle organ development	195	0.472	0.903238	182	1	1	182	0.834616	0.99972
GO:0009913 epidermal cell differentiation	198	0.529	0.923099	182	1	1	182	0.913119	0.99972
GO:0098562 cytoplasmic side of membrane	185	0.753	0.973512	182	0.571	1	182	0.86991	0.99972
GO:0009187 cyclic nucleotide metabolic process	189	0.014	0.448731	181	0.228	1	181	0.516177	0.99972
GO:0007623 circadian rhythm	187	0.078	0.637502	181	1	1	181	0.609152	0.99972
GO:0005681 spliceosomal complex	189	0.08	0.503496	181	1	1	181	0.967299	0.99972
GO:0045216 cell-cell junction organization	184	0.119	0.709148	181	1	1	181	0.429653	0.99972
GO:0050663 cytokine secretion	187	0.27	0.821442	181	0.924	1	181	0.46536	0.99972
GO:0048284 organelle fusion	184	0.282	0.828983	181	1	1	181	0.450252	0.99972
GO:0051650 establishment of vesicle localization	181	0.493	0.909675	181	1	1	181	0.434357	0.99972
GO:0007254 JNK cascade	184	0.614	0.951328	181	1	1	181	0.971524	0.99972
GO:1903708 positive regulation of hemopoiesis	189	0.747	0.983291	181	0.558	1	181	0.103378	0.99972
GO:0030258 lipid modification	186	0.845	1	181	1	1	181	0.878622	0.99972
GO:0000287 magnesium ion binding	185	0.939	1	181	1	1	181	0.958843	0.99972
GO:0031406 carboxylic acid binding	187	0.994	1	181	1	1	181	0.404856	0.99972
GO:0071559 response to transforming growth factor beta	182	0.022	0.490223	180	1	1	180	0.475731	0.99972
GO:0007160 cell-matrix adhesion	180	0.411	0.878231	180	1	1	180	0.530497	0.99972
GO:0097485 neuron projection guidance	186	0.085	0.647308	179	1	1	179	0.234199	0.99972
GO:0010810 regulation of cell-substrate adhesion	180	0.345	0.857551	179	1	1	179	0.902392	0.99972
GO:0005244 voltage-gated ion channel activity	188	0.809	1	179	1	1	179	0.560994	0.99972
GO:0022832 voltage-gated channel activity	188	0.814	1	179	1	1	179	0.598683	0.99972
GO:0030414 peptidase inhibitor activity	197	1	1	179	0.792	1	179	0.417537	0.99972
GO:0071560 cellular response to transforming growth factor beta stimulus	180	0.035	0.535736	178	1	1	178	0.443543	0.99972
GO:0043406 positive regulation of MAP kinase activity	181	0.079	0.638959	178	1	1	178	0.88513	0.99972
GO:0005765 lysosomal membrane	180	0.089	0.519947	178	1	1	178	0.878622	0.99972
GO:0098852 lytic vacuole membrane	180	0.102	0.53872	178	1	1	178	0.856764	0.99972
GO:0005516 calmodulin binding	182	0.311	0.991988	178	1	1	178	0.839071	0.99972
GO:0006006 glucose metabolic process	183	0.482	0.907112	178	1	1	178	0.542621	0.99972
GO:0044801 single-organism membrane fusion	179	0.586	0.9453	178	1	1	178	0.36553	0.99972
GO:0048754 branching morphogenesis of an epithelial tube	179	0.645	0.960342	178	1	1	178	0.876447	0.99972
GO:0055001 muscle cell development	182	0.646	0.961015	178	1	1	178	0.958843	0.99972
GO:0005539 glycosaminoglycan binding	181	0.796	1	178	0.988	1	178	0.162184	0.99972
GO:0030595 leukocyte chemotaxis	184	0.808	1	178	0.397	1	178	0.445796	0.99972
GO:0008168 methyltransferase activity	190	0.876	1	178	1	1	178	0.984186	0.99972
GO:0060828 regulation of canonical Wnt signaling pathway	182	0.004	0.345803	177	1	1	177	0.263834	0.99972
GO:0051147 regulation of muscle cell differentiation	179	0.05	0.57688	177	0.999	1	177	0.976801	0.99972
GO:0008217 regulation of blood pressure	180	0.072	0.627304	177	1	1	177	0.981022	0.99972
GO:0022618 ribonucleoprotein complex assembly	184	0.1	0.674505	177	1	1	177	0.628065	0.99972
GO:0001047 core promoter binding	185	0.119	0.809467	177	0.05	1	177	0.789216	0.99972
GO:0003205 cardiac chamber development	183	0.12	0.709937	177	1	1	177	0.682713	0.99972
GO:0007411 axon guidance	184	0.138	0.730093	177	1	1	177	0.25839	0.99972
GO:0044440 endosomal part	179	0.392	0.817675	177	1	1	177	0.646363	0.99972
GO:0044455 mitochondrial membrane part	183	0.763	0.977495	177	1	1	177	0.953552	0.99972
GO:0044391 ribosomal subunit	188	0.943	1	177	1	1	177	0.807575	0.99972
GO:0050817 coagulation	179	1	1	177	1	1	177	0.445796	0.99972
GO:1901605 alpha-amino acid metabolic process	181	1	1	177	1	1	177	0.589534	0.99972
GO:0051216 cartilage development	180	0.106	0.683433	176	1	1	176	0.609152	0.99972
GO:0002699 positive regulation of immune effector process	189	0.655	0.962996	176	0.194	1	176	0.317736	0.99972
GO:0070382 exocytic vesicle	179	0.674	0.946157	176	1	1	176	0.499398	0.99972
GO:0016758 transferase activity, transferring hexosyl groups	191	0.8	1	176	1	1	176	0.594129	0.99972
GO:0007599 hemostasis	178	1	1	176	1	1	176	0.454643	0.99972
GO:0061135 endopeptidase regulator activity	194	1	1	176	0.79	1	176	0.477767	0.99972
GO:0035770 ribonucleoprotein granule	179	0.031	0.359507	175	1	1	175	0.396943	0.99972
GO:0006403 RNA localization	176	0.048	0.572641	175	1	1	175	0.564254	0.99972
GO:0048863 stem cell differentiation	191	0.076	0.629964	175	1	1	175	0.736999	0.99972
GO:0006302 double-strand break repair	179	0.279	0.826298	175	0.041	1	175	0.623758	0.99972
GO:0030017 sarcomere	179	0.672	0.945608	175	1	1	175	0.758703	0.99972
GO:0001505 regulation of neurotransmitter levels	178	0.697	0.973257	175	1	1	175	0.263834	0.99972
GO:1903039 positive regulation of leukocyte cell-cell adhesion	182	0.96	1	175	0.977	1	175	0.227382	0.99972
GO:0051099 positive regulation of binding	175	0.069	0.620545	174	0.986	1	174	0.434357	0.99972
GO:2001235 positive regulation of apoptotic signaling pathway	175	0.129	0.71982	174	1	1	174	0.537469	0.99972
GO:0044843 cell cycle G1/S phase transition	180	0.169	0.762176	174	0.559	1	174	0.714736	0.99972
GO:0031668 cellular response to extracellular stimulus	189	0.487	0.908159	174	0.916	1	174	0.73333	0.99972
GO:0010632 regulation of epithelial cell migration	180	0.547	0.926842	174	0.999	1	174	0.661422	0.99972
GO:0007519 skeletal muscle tissue development	187	0.561	0.930654	174	1	1	174	0.80985	0.99972
GO:0031032 actomyosin structure organization	175	0.602	0.946727	174	0.931	1	174	0.923805	0.99972
GO:0007596 blood coagulation	176	1	1	174	1	1	174	0.461117	0.99972
GO:0035265 organ growth	178	0.011	0.439857	173	1	1	173	0.976801	0.99972
GO:0000209 protein polyubiquitination	174	0.025	0.490256	173	1	1	173	0.684022	0.99972
GO:1904589 regulation of protein import	178	0.026	0.497159	173	0.353	1	173	0.528735	0.99972
GO:0030534 adult behavior	179	0.254	0.811372	173	1	1	173	0.463245	0.99972
GO:0032886 regulation of microtubule-based process	175	0.256	0.812686	173	0.003	0.285034	173	0.662773	0.99972
GO:0008237 metallopeptidase activity	176	0.468	1	173	1	1	173	0.575482	0.99972
GO:0045055 regulated exocytosis	175	0.502	0.913106	173	1	1	173	0.789216	0.99972
GO:0006364 rRNA processing	174	0.618	0.951413	173	1	1	173	0.580212	0.99972
GO:0016331 morphogenesis of embryonic epithelium	178	0.689	0.971533	173	1	1	173	0.879708	0.99972
GO:0008154 actin polymerization or depolymerization	176	0.703	0.973257	173	1	1	173	0.974691	0.99972
GO:0050920 regulation of chemotaxis	176	0.944	1	173	0.981	1	173	0.321556	0.99972
GO:0030427 site of polarized growth	174	0.43	0.846426	172	1	1	172	0.434357	0.99972
GO:0031300 intrinsic component of organelle membrane	174	0.472	0.865983	172	1	1	172	0.677454	0.99972
GO:0008361 regulation of cell size	173	0.096	0.665817	171	1	1	171	0.629494	0.99972
GO:0007163 establishment or maintenance of cell polarity	174	0.247	0.805572	171	1	1	171	0.956727	0.99972
GO:0005802 trans-Golgi network	172	0.606	0.91786	171	1	1	171	0.399608	0.99972
GO:0032271 regulation of protein polymerization	174	0.619	0.951997	171	1	1	171	0.636582	0.99972
GO:0006836 neurotransmitter transport	172	0.652	0.962996	171	1	1	171	0.450252	0.99972
GO:0050679 positive regulation of epithelial cell proliferation	173	0.741	0.98245	171	0.961	1	171	0.88513	0.99972
GO:0031345 negative regulation of cell projection organization	173	0.794	0.996742	171	1	1	171	0.945075	0.99972
GO:0016874 ligase activity	173	0.947	1	171	1	1	171	0.753924	0.99972
GO:0004252 serine-type endopeptidase activity	187	0.966	1	171	0	0	171	0.343018	0.99972
GO:0016054 organic acid catabolic process	175	1	1	171	1	1	171	0.827907	0.99972
GO:0046395 carboxylic acid catabolic process	175	1	1	171	1	1	171	0.839071	0.99972
GO:0042306 regulation of protein import into nucleus	175	0.032	0.52588	170	0.153	1	170	0.573894	0.99972
GO:0000075 cell cycle checkpoint	172	0.039	0.549041	170	0.001	0.172208	170	0.549393	0.99972
GO:0002703 regulation of leukocyte mediated immunity	183	0.254	0.811372	170	0.523	1	170	0.356167	0.99972
GO:0016458 gene silencing	258	0.254	0.811372	170	0.976	1	170	0.812121	0.99972
GO:0048167 regulation of synaptic plasticity	245	0.257	0.813127	170	1	1	170	0.889458	0.99972
GO:0048469 cell maturation	179	0.916	1	170	0.965	1	170	0.516177	0.99972
GO:0004866 endopeptidase inhibitor activity	187	1	1	170	0.757	1	170	0.532251	0.99972
GO:0008234 cysteine-type peptidase activity	175	0.126	0.825545	169	1	1	169	0.971524	0.99972
GO:0017157 regulation of exocytosis	170	0.406	0.877011	169	0.889	1	169	0.448032	0.99972
GO:0009898 cytoplasmic side of plasma membrane	172	0.785	0.97826	169	0.548	1	169	0.865539	0.99972
GO:0098862 cluster of actin-based cell projections	175	0.832	0.98259	169	0.997	1	169	0.305778	0.99972
GO:0044242 cellular lipid catabolic process	174	0.931	1	169	1	1	169	0.767009	0.99972
GO:0072330 monocarboxylic acid biosynthetic process	170	0.997	1	169	1	1	169	0.47979	0.99972
GO:0071824 protein-DNA complex subunit organization	196	0.004	0.345803	168	0.352	1	168	0.274155	0.99972
GO:0051783 regulation of nuclear division	174	0.031	0.523461	168	0.001	0.172208	168	0.66681	0.99972
GO:1903050 regulation of proteolysis involved in cellular protein catabolic process	168	0.064	0.617175	168	0.999	1	168	0.49363	0.99972
GO:2000377 regulation of reactive oxygen species metabolic process	171	0.07	0.623147	168	0.841	1	168	0.279066	0.99972
GO:0044452 nucleolar part	170	0.209	0.704057	168	1	1	168	0.587993	0.99972
GO:0035150 regulation of tube size	168	0.401	0.875609	168	1	1	168	0.620868	0.99972
GO:0002440 production of molecular mediator of immune response	285	0.667	0.965349	168	0.827	1	168	0.25839	0.99972
GO:0016051 carbohydrate biosynthetic process	173	0.738	0.98208	168	1	1	168	0.491686	0.99972
GO:0002685 regulation of leukocyte migration	170	0.747	0.983291	168	0.869	1	168	0.385989	0.99972
GO:0045089 positive regulation of innate immune response	176	0.804	0.999889	168	0.018	0.74394	168	0.246835	0.99972
GO:0008514 organic anion transmembrane transporter activity	175	0.998	1	168	1	1	168	0.532251	0.99972
GO:0016705 oxidoreductase activity, acting on paired donors, with incorporation or reduction of molecular oxygen	186	1	1	168	1	1	168	0.410001	0.99972
GO:0050770 regulation of axonogenesis	168	0.072	0.627304	167	1	1	167	0.537469	0.99972
GO:0030426 growth cone	169	0.375	0.809375	167	1	1	167	0.404856	0.99972
GO:0050880 regulation of blood vessel size	167	0.422	0.882534	167	1	1	167	0.609152	0.99972
GO:0051607 defense response to virus	175	0	0	166	0.078	1	166	0.227382	0.99972
GO:0031461 cullin-RING ubiquitin ligase complex	179	0.008	0.276267	166	0.993	1	166	0.415048	0.99972
GO:0007369 gastrulation	170	0.044	0.562065	166	1	1	166	0.946135	0.99972
GO:0001764 neuron migration	166	0.061	0.606345	166	1	1	166	0.443543	0.99972
GO:0072509 divalent inorganic cation transmembrane transporter activity	170	0.074	0.739267	166	1	1	166	0.756317	0.99972
GO:0048771 tissue remodeling	174	0.161	0.75934	166	1	1	166	0.385989	0.99972
GO:0050866 negative regulation of cell activation	171	0.405	0.876857	166	0.999	1	166	0.195289	0.99972
GO:0035148 tube formation	171	0.706	0.973257	166	1	1	166	0.764643	0.99972
GO:0042180 cellular ketone metabolic process	174	1	1	166	1	1	166	0.741868	0.99972
GO:0030307 positive regulation of cell growth	175	0.097	0.667099	165	1	1	165	0.871001	0.99972
GO:0030308 negative regulation of cell growth	168	0.111	0.696644	165	1	1	165	0.336118	0.99972
GO:0000082 G1/S transition of mitotic cell cycle	170	0.129	0.71982	165	0.623	1	165	0.763458	0.99972
GO:0015931 nucleobase-containing compound transport	168	0.171	0.763622	165	1	1	165	0.606182	0.99972
GO:0006473 protein acetylation	172	0.308	0.841908	165	1	1	165	0.503193	0.99972
GO:0010008 endosome membrane	167	0.441	0.846426	165	1	1	165	0.740653	0.99972
GO:0050731 positive regulation of peptidyl-tyrosine phosphorylation	169	0.874	1	165	1	1	165	0.346383	0.99972
GO:0050870 positive regulation of T cell activation	172	0.909	1	165	0.985	1	165	0.246835	0.99972
GO:0019867 outer membrane	165	0.923	1	165	1	1	165	0.681402	0.99972
GO:0036464 cytoplasmic ribonucleoprotein granule	168	0.05	0.423818	164	1	1	164	0.47979	0.99972
GO:0031348 negative regulation of defense response	169	0.126	0.717096	164	0.494	1	164	0.103378	0.99972
GO:0019887 protein kinase regulator activity	167	0.149	0.872385	164	0.89	1	164	0.288454	0.99972
GO:2001020 regulation of response to DNA damage stimulus	166	0.181	0.76778	164	0.916	1	164	0.269083	0.99972
GO:0070509 calcium ion import	169	0.489	0.908301	164	0.962	1	164	0.923805	0.99972
GO:0046328 regulation of JNK cascade	167	0.558	0.930654	164	1	1	164	0.853461	0.99972
GO:1902905 positive regulation of supramolecular fiber organization	166	0.864	1	164	1	1	164	0.891619	0.99972
GO:0043112 receptor metabolic process	164	0.016	0.46107	163	1	1	163	0.56749	0.99972
GO:0002274 myeloid leukocyte activation	168	0.294	0.832367	163	0.76	1	163	0.491686	0.99972
GO:0097529 myeloid leukocyte migration	168	0.296	0.834565	163	0.987	1	163	0.501301	0.99972
GO:0050796 regulation of insulin secretion	171	0.502	0.913106	163	1	1	163	0.523403	0.99972
GO:0031301 integral component of organelle membrane	165	0.624	0.921541	163	1	1	163	0.668149	0.99972
GO:0009566 fertilization	178	0.699	0.973257	163	1	1	163	0.876447	0.99972
GO:0071772 response to BMP	178	0.725	0.978746	163	1	1	163	0.771724	0.99972
GO:0071773 cellular response to BMP stimulus	178	0.746	0.983291	163	1	1	163	0.844622	0.99972
GO:0001890 placenta development	165	0.11	0.694987	162	0.829	1	162	0.516177	0.99972
GO:0061351 neural precursor cell proliferation	167	0.134	0.724025	162	1	1	162	0.829027	0.99972
GO:0032869 cellular response to insulin stimulus	167	0.15	0.747929	162	0.999	1	162	0.727179	0.99972
GO:0043524 negative regulation of neuron apoptotic process	165	0.359	0.862186	162	0.999	1	162	0.129286	0.99972
GO:1903034 regulation of response to wounding	165	0.715	0.976562	162	0.887	1	162	0.220164	0.99972
GO:0031968 organelle outer membrane	162	0.896	0.999239	162	1	1	162	0.471622	0.99972
GO:0016829 lyase activity	170	0.971	1	162	0.776	1	162	0.313837	0.99972
GO:0035108 limb morphogenesis	172	0.119	0.709148	161	1	1	161	0.204224	0.99972
GO:0035107 appendage morphogenesis	172	0.123	0.714261	161	1	1	161	0.227382	0.99972
GO:0005770 late endosome	163	0.573	0.903634	161	1	1	161	0.903467	0.99972
GO:0055002 striated muscle cell development	165	0.602	0.946727	161	1	1	161	0.913119	0.99972
GO:0098802 plasma membrane receptor complex	167	0.718	0.962064	161	1	1	161	0.535737	0.99972
GO:0004721 phosphoprotein phosphatase activity	163	0.956	1	161	1	1	161	0.417537	0.99972
GO:0071103 DNA conformation change	190	0.007	0.40534	160	0.021	0.83858	160	0.174597	0.99972
GO:0050707 regulation of cytokine secretion	165	0.198	0.782062	160	0.941	1	160	0.356167	0.99972
GO:0071216 cellular response to biotic stimulus	236	0.296	0.834565	160	0.077	1	160	0.269083	0.99972
GO:0048592 eye morphogenesis	171	0.473	0.903884	160	1	1	160	0.394249	0.99972
GO:2001236 regulation of extrinsic apoptotic signaling pathway	163	0.535	0.923332	160	1	1	160	0.380323	0.99972
GO:0008016 regulation of heart contraction	164	0.583	0.943561	160	1	1	160	0.915259	0.99972
GO:0050773 regulation of dendrite development	165	0.772	0.992675	160	1	1	160	0.647748	0.99972
GO:0003714 transcription corepressor activity	174	0.043	0.6054	159	0.97	1	159	0.510668	0.99972
GO:1902275 regulation of chromatin organization	165	0.262	0.814256	159	0.673	1	159	0.512513	0.99972
GO:0009743 response to carbohydrate	173	0.524	0.92219	159	1	1	159	0.823416	0.99972
GO:0006109 regulation of carbohydrate metabolic process	165	0.692	0.971967	159	0.999	1	159	0.617963	0.99972
GO:0007219 Notch signaling pathway	163	0.982	1	159	1	1	159	0.835731	0.99972
GO:0000819 sister chromatid segregation	159	0.02	0.485217	158	0.001	0.172208	158	0.321556	0.99972
GO:0050954 sensory perception of mechanical stimulus	168	0.704	0.973257	158	1	1	158	0.420003	0.99972
GO:0034329 cell junction assembly	159	0.06	0.603738	157	1	1	157	0.702093	0.99972
GO:0043491 protein kinase B signaling	161	0.318	0.846254	157	1	1	157	0.412537	0.99972
GO:0019897 extrinsic component of plasma membrane	159	0.361	0.803414	157	0.875	1	157	0.867725	0.99972
GO:0008021 synaptic vesicle	160	0.661	0.93976	157	1	1	157	0.639393	0.99972
GO:0048515 spermatid differentiation	241	0.754	0.985846	157	0.981	1	157	0.452455	0.99972
GO:0002262 myeloid cell homeostasis	161	0.038	0.548165	156	0.741	1	156	0.174597	0.99972
GO:1990138 neuron projection extension	158	0.105	0.682	156	1	1	156	0.654622	0.99972
GO:2001252 positive regulation of chromosome organization	160	0.255	0.81161	156	0.281	1	156	0.309852	0.99972
GO:0044309 neuron spine	158	0.439	0.846426	156	1	1	156	0.817781	0.99972
GO:0007270 neuron-neuron synaptic transmission	160	0.542	0.925524	156	1	1	156	0.3253	0.99972
GO:0071229 cellular response to acid chemical	265	0.606	0.948621	156	0.996	1	156	0.789216	0.99972
GO:0097746 regulation of blood vessel diameter	156	0.624	0.954426	156	1	1	156	0.798432	0.99972
GO:0035296 regulation of tube diameter	156	0.635	0.957884	156	1	1	156	0.810986	0.99972
GO:0010770 positive regulation of cell morphogenesis involved in differentiation	156	0.052	0.586182	155	1	1	155	0.680088	0.99972
GO:0034249 negative regulation of cellular amide metabolic process	214	0.055	0.594349	155	1	1	155	0.643585	0.99972
GO:0016236 macroautophagy	157	0.058	0.600851	155	1	1	155	0.990513	0.99972
GO:0006457 protein folding	155	0.18	0.76725	155	1	1	155	0.452455	0.99972
GO:0060491 regulation of cell projection assembly	162	0.903	1	155	1	1	155	0.162184	0.99972
GO:0005506 iron ion binding	166	0.987	1	155	1	1	155	0.909906	0.99972
GO:0043901 negative regulation of multi-organism process	158	0.171	0.763622	154	0.002	0.232845	154	0.521609	0.99972
GO:0098727 maintenance of cell number	161	0.2	0.782409	154	1	1	154	0.967299	0.99972
GO:0007266 Rho protein signal transduction	156	0.298	0.835789	154	1	1	154	0.647748	0.99972
GO:0042129 regulation of T cell proliferation	158	0.313	0.844852	154	1	1	154	0.129286	0.99972
GO:0042445 hormone metabolic process	161	0.986	1	154	1	1	154	0.36553	0.99972
GO:0006909 phagocytosis	288	0.994	1	154	1	1	154	0.662773	0.99972
GO:0070585 protein localization to mitochondrion	155	0.094	0.662045	153	1	1	153	0.723466	0.99972
GO:0098742 cell-cell adhesion via plasma-membrane adhesion molecules	160	0.218	0.791531	153	1	1	153	0.953552	0.99972
GO:0043401 steroid hormone mediated signaling pathway	154	0.306	0.840747	153	1	1	153	0.882963	0.99972
GO:0007259 JAK-STAT cascade	177	0.345	0.857551	153	0.89	1	153	0.597169	0.99972
GO:0097696 STAT cascade	177	0.364	0.863638	153	0.907	1	153	0.592602	0.99972
GO:0045619 regulation of lymphocyte differentiation	161	0.734	0.981066	153	0.939	1	153	0.288454	0.99972
GO:0032984 macromolecular complex disassembly	155	0.057	0.598062	152	0.14	1	152	0.960958	0.99972
GO:0050806 positive regulation of synaptic transmission	225	0.389	0.869354	152	1	1	152	0.881879	0.99972
GO:0043197 dendritic spine	154	0.415	0.835376	152	1	1	152	0.684022	0.99972
GO:0051427 hormone receptor binding	155	0.43	1	152	0.859	1	152	0.895934	0.99972
GO:0006941 striated muscle contraction	154	0.582	0.942564	152	1	1	152	0.792681	0.99972
GO:0072175 epithelial tube formation	157	0.634	0.957552	152	1	1	152	0.924871	0.99972
GO:0030832 regulation of actin filament length	155	0.649	0.961865	152	1	1	152	0.897012	0.99972
GO:0030509 BMP signaling pathway	167	0.689	0.971533	152	1	1	152	0.898089	0.99972
GO:0097164 ammonium ion metabolic process	154	0.696	0.973021	152	0.996	1	152	0.445796	0.99972
GO:0008643 carbohydrate transport	155	0.095	0.663756	151	1	1	151	0.774073	0.99972
GO:0031514 motile cilium	154	0.213	0.704057	151	1	1	151	0.530497	0.99972
GO:0008213 protein alkylation	159	0.526	0.92219	151	1	1	151	0.450252	0.99972
GO:0006479 protein methylation	159	0.532	0.923332	151	1	1	151	0.501301	0.99972
GO:1902115 regulation of organelle assembly	154	0.547	0.926842	151	1	1	151	0.544324	0.99972
GO:0048813 dendrite morphogenesis	153	0.611	0.949327	151	1	1	151	0.147559	0.99972
GO:0008064 regulation of actin polymerization or depolymerization	154	0.65	0.962417	151	1	1	151	0.884047	0.99972
GO:2001242 regulation of intrinsic apoptotic signaling pathway	151	0.727	0.978746	151	0.999	1	151	0.642191	0.99972
GO:0022408 negative regulation of cell-cell adhesion	155	0.004	0.345803	150	1	1	150	0.129286	0.99972
GO:0035051 cardiocyte differentiation	154	0.043	0.559182	150	1	1	150	0.958843	0.99972
GO:0007033 vacuole organization	152	0.07	0.623147	150	1	1	150	0.924871	0.99972
GO:0019827 stem cell population maintenance	157	0.192	0.77686	150	1	1	150	0.908834	0.99972
GO:0007568 aging	208	0.21	0.788367	150	0.557	1	150	0.897012	0.99972
GO:0030902 hindbrain development	154	0.4	0.874982	150	1	1	150	0.960958	0.99972
GO:0007187 G-protein coupled receptor signaling pathway, coupled to cyclic nucleotide second messenger	156	0.431	0.884426	150	1	1	150	0.839071	0.99972
GO:0007286 spermatid development	233	0.623	0.953728	150	0.98	1	150	0.565875	0.99972
GO:0031225 anchored component of membrane	157	0.766	0.97826	150	0.902	1	150	0	0
GO:0002285 lymphocyte activation involved in immune response	179	0.962	1	150	0.499	1	150	0.309852	0.99972
GO:0042393 histone binding	173	0.056	0.662156	149	0.196	1	149	0.263834	0.99972
GO:0072655 establishment of protein localization to mitochondrion	151	0.083	0.644063	149	1	1	149	0.715989	0.99972
GO:0090002 establishment of protein localization to plasma membrane	150	0.158	0.757364	149	1	1	149	0.609152	0.99972
GO:0030027 lamellipodium	150	0.616	0.921541	149	1	1	149	0.269083	0.99972
GO:0043542 endothelial cell migration	154	0.861	1	149	1	1	149	0.7869	0.99972
GO:0006733 oxidoreduction coenzyme metabolic process	150	0.987	1	149	1	1	149	0.927003	0.99972
GO:0031669 cellular response to nutrient levels	163	0.082	0.642805	148	0.872	1	148	0.763458	0.99972
GO:0007612 learning	155	0.32	0.847884	148	1	1	148	0.485789	0.99972
GO:0002695 negative regulation of leukocyte activation	153	0.346	0.857551	148	1	1	148	0.174597	0.99972
GO:0045111 intermediate filament cytoskeleton	159	0.017	0.293533	147	1	1	147	0.918467	0.99972
GO:0006399 tRNA metabolic process	148	0.071	0.625697	147	1	1	147	0.589534	0.99972
GO:0034284 response to monosaccharide	161	0.673	0.967644	147	1	1	147	0.774073	0.99972
GO:0005741 mitochondrial outer membrane	147	0.809	0.979564	147	1	1	147	0.782254	0.99972
GO:1902107 positive regulation of leukocyte differentiation	154	0.953	1	147	0.707	1	147	0.103378	0.99972
GO:0043902 positive regulation of multi-organism process	149	0	0	146	0.264	1	146	0.283828	0.99972
GO:0051236 establishment of RNA localization	147	0.029	0.512974	146	1	1	146	0.533998	0.99972
GO:0006643 membrane lipid metabolic process	151	0.234	0.797318	146	1	1	146	0.95461	0.99972
GO:0070507 regulation of microtubule cytoskeleton organization	148	0.332	0.852252	146	0.001	0.172208	146	0.758703	0.99972
GO:0009746 response to hexose	160	0.68	0.969646	146	1	1	146	0.777587	0.99972
GO:0001838 embryonic epithelial tube formation	150	0.694	0.972551	146	1	1	146	0.905615	0.99972
GO:1904018 positive regulation of vasculature development	154	0.704	0.973257	146	0.969	1	146	0.407442	0.99972
GO:0001076 transcription factor activity, RNA polymerase II transcription factor binding	150	0.777	1	146	1	1	146	0.651882	0.99972
GO:0007179 transforming growth factor beta receptor signaling pathway	146	0.041	0.554924	145	1	1	145	0.532251	0.99972
GO:0007416 synapse assembly	149	0.059	0.602566	145	1	1	145	0.549393	0.99972
GO:0021543 pallium development	147	0.105	0.682	145	0.986	1	145	0.849048	0.99972
GO:0006401 RNA catabolic process	151	0.233	0.797187	145	1	1	145	0.728413	0.99972
GO:0022612 gland morphogenesis	146	0.307	0.841235	145	0.833	1	145	0.714736	0.99972
GO:0071804 cellular potassium ion transport	153	0.533	0.923332	145	1	1	145	0.775246	0.99972
GO:0018394 peptidyl-lysine acetylation	150	0.558	0.930654	145	1	1	145	0.820038	0.99972
GO:0015079 potassium ion transmembrane transporter activity	153	0.773	1	145	1	1	145	0.796135	0.99972
GO:0046890 regulation of lipid biosynthetic process	148	0.989	1	145	0.997	1	145	0.866632	0.99972
GO:0002768 immune response-regulating cell surface receptor signaling pathway	281	0.992	1	145	1	1	145	0.586446	0.99972
GO:0048659 smooth muscle cell proliferation	146	0.08	0.638959	144	0.997	1	144	0.454643	0.99972
GO:0050821 protein stabilization	144	0.153	0.749792	144	0.995	1	144	0.619418	0.99972
GO:2000241 regulation of reproductive process	154	0.23	0.796468	144	0.023	0.888402	144	0.374518	0.99972
GO:0017148 negative regulation of translation	202	0.259	0.813375	144	1	1	144	0.554403	0.99972
GO:0043409 negative regulation of MAPK cascade	149	0.364	0.863638	144	1	1	144	0.794985	0.99972
GO:0051015 actin filament binding	146	0.513	1	144	1	1	144	0.955669	0.99972
GO:0071805 potassium ion transmembrane transport	152	0.538	0.924974	144	1	1	144	0.887295	0.99972
GO:0061572 actin filament bundle organization	145	0.826	1	144	1	1	144	0.817781	0.99972
GO:0030799 regulation of cyclic nucleotide metabolic process	148	0.015	0.453547	143	0.514	1	143	0.516177	0.99972
GO:0050658 RNA transport	144	0.027	0.504493	143	1	1	143	0.537469	0.99972
GO:0000793 condensed chromosome	145	0.036	0.37296	143	0.002	0.144	143	0.359333	0.99972
GO:0050657 nucleic acid transport	144	0.039	0.549041	143	1	1	143	0.539193	0.99972
GO:0048634 regulation of muscle organ development	158	0.216	0.791177	143	1	1	143	0.913119	0.99972
GO:0042383 sarcolemma	145	0.341	0.803414	143	1	1	143	0.837959	0.99972
GO:0043271 negative regulation of ion transport	146	0.409	0.877777	143	0.998	1	143	0.657351	0.99972
GO:0090174 organelle membrane fusion	144	0.492	0.909196	143	1	1	143	0.412537	0.99972
GO:0071897 DNA biosynthetic process	145	0.549	0.927415	143	0.984	1	143	0.356167	0.99972
GO:0009749 response to glucose	157	0.6	0.946727	143	1	1	143	0.761083	0.99972
GO:0019722 calcium-mediated signaling	147	0.699	0.973257	143	1	1	143	0.420003	0.99972
GO:0010977 negative regulation of neuron projection development	144	0.71	0.974504	143	1	1	143	0.814388	0.99972
GO:0030041 actin filament polymerization	146	0.713	0.976002	143	1	1	143	0.939768	0.99972
GO:0045333 cellular respiration	151	0.841	1	143	0.92	1	143	0.396943	0.99972
GO:0003735 structural constituent of ribosome	152	0.911	1	143	1	1	143	0.913119	0.99972
GO:0007088 regulation of mitotic nuclear division	146	0.025	0.490256	142	0.002	0.232845	142	0.560994	0.99972
GO:0061136 regulation of proteasomal protein catabolic process	142	0.057	0.598062	142	1	1	142	0.583339	0.99972
GO:0009190 cyclic nucleotide biosynthetic process	149	0.068	0.619724	142	0.947	1	142	0.724705	0.99972
GO:0035303 regulation of dephosphorylation	148	0.21	0.788367	142	0.981	1	142	0.951434	0.99972
GO:1901861 regulation of muscle tissue development	157	0.369	0.86372	142	1	1	142	0.948255	0.99972
GO:0006937 regulation of muscle contraction	143	0.556	0.930025	142	1	1	142	0.794985	0.99972
GO:0070304 positive regulation of stress-activated protein kinase signaling cascade	145	0.679	0.969233	142	1	1	142	0.690528	0.99972
GO:0031330 negative regulation of cellular catabolic process	143	0.7	0.973257	142	0.742	1	142	0.301608	0.99972
GO:0006694 steroid biosynthetic process	145	1	1	142	0.969	1	142	0.81891	0.99972
GO:0005777 peroxisome	142	1	1	142	1	1	142	0.817781	0.99972
GO:0042579 microbody	142	1	1	142	1	1	142	0.793833	0.99972
GO:0065004 protein-DNA complex assembly	169	0.007	0.40534	141	0.308	1	141	0.252732	0.99972
GO:1903900 regulation of viral life cycle	147	0.02	0.485217	141	0.197	1	141	0.489732	0.99972
GO:0032993 protein-DNA complex	168	0.02	0.3108	141	0.419	1	141	0.855663	0.99972
GO:0004386 helicase activity	142	0.026	0.591071	141	0.202	1	141	0.147559	0.99972
GO:0052652 cyclic purine nucleotide metabolic process	148	0.075	0.628464	141	0.998	1	141	0.864444	0.99972
GO:0030135 coated vesicle	141	0.265	0.748745	141	1	1	141	0.649129	0.99972
GO:0043123 positive regulation of I-kappaB kinase/NF-kappaB signaling	142	0.45	0.891288	141	1	1	141	0.432015	0.99972
GO:0006475 internal protein amino acid acetylation	147	0.51	0.916522	141	1	1	141	0.948255	0.99972
GO:0044798 nuclear transcription factor complex	143	0.531	0.891117	141	1	1	141	0.778755	0.99972
GO:0032874 positive regulation of stress-activated MAPK cascade	144	0.629	0.956788	141	1	1	141	0.747916	0.99972
GO:0008654 phospholipid biosynthetic process	143	0.786	0.995043	141	1	1	141	0.685328	0.99972
GO:0051017 actin filament bundle assembly	142	0.839	1	141	1	1	141	0.901317	0.99972
GO:0045834 positive regulation of lipid metabolic process	143	0.981	1	141	1	1	141	0.532251	0.99972
GO:0051100 negative regulation of binding	140	0	0	140	0.004	0.348042	140	0.495563	0.99972
GO:0046058 cAMP metabolic process	144	0.114	0.703602	140	0.333	1	140	0.63234	0.99972
GO:0071219 cellular response to molecule of bacterial origin	216	0.308	0.841908	140	0.059	1	140	0.359333	0.99972
GO:0046425 regulation of JAK-STAT cascade	164	0.413	0.878676	140	0.91	1	140	0.458974	0.99972
GO:0019903 protein phosphatase binding	144	0.434	1	140	1	1	140	0.600191	0.99972
GO:0060401 cytosolic calcium ion transport	141	0.446	0.889103	140	0.998	1	140	0.662773	0.99972
GO:1904892 regulation of STAT cascade	164	0.447	0.889796	140	0.928	1	140	0.485789	0.99972
GO:0060041 retina development in camera-type eye	157	0.647	0.96166	140	1	1	140	0.761083	0.99972
GO:0008083 growth factor activity	144	0.925	1	140	1	1	140	0.686631	0.99972
GO:0048660 regulation of smooth muscle cell proliferation	141	0.053	0.587209	139	0.988	1	139	0.477767	0.99972
GO:0002819 regulation of adaptive immune response	151	0.182	0.76857	139	0.824	1	139	0.147559	0.99972
GO:0016202 regulation of striated muscle tissue development	154	0.258	0.813375	139	1	1	139	0.965186	0.99972
GO:0070851 growth factor receptor binding	141	0.363	1	139	0.789	1	139	0.537469	0.99972
GO:0007188 adenylate cyclase-modulating G-protein coupled receptor signaling pathway	145	0.4	0.874982	139	1	1	139	0.985241	0.99972
GO:0019838 growth factor binding	140	0.722	1	139	1	1	139	0.933391	0.99972
GO:0016614 oxidoreductase activity, acting on CH-OH group of donors	147	0.999	1	139	1	1	139	0.469548	0.99972
GO:0043433 negative regulation of sequence-specific DNA binding transcription factor activity	139	0.002	0.279	138	0.901	1	138	0.227382	0.99972
GO:0042594 response to starvation	152	0.032	0.52588	138	0.858	1	138	0.720981	0.99972
GO:0048017 inositol lipid-mediated signaling	138	0.316	0.846251	138	1	1	138	0.998946	0.99972
GO:0006906 vesicle fusion	139	0.445	0.888408	138	1	1	138	0.519807	0.99972
GO:0072073 kidney epithelium development	140	0.541	0.924974	138	1	1	138	0.793833	0.99972
GO:0046887 positive regulation of hormone secretion	142	0.596	0.946384	138	1	1	138	0.681402	0.99972
GO:0072524 pyridine-containing compound metabolic process	139	0.998	1	138	1	1	138	0.933391	0.99972
GO:0035113 embryonic appendage morphogenesis	142	0.092	0.657388	137	1	1	137	0.349695	0.99972
GO:0030326 embryonic limb morphogenesis	142	0.101	0.675314	137	1	1	137	0.328973	0.99972
GO:0045931 positive regulation of mitotic cell cycle	141	0.141	0.732508	137	0.86	1	137	0.662773	0.99972
GO:0010822 positive regulation of mitochondrion organization	138	0.251	0.809371	137	1	1	137	0.475731	0.99972
GO:0046661 male sex differentiation	147	0.326	0.848955	137	1	1	137	0.584895	0.99972
GO:0018393 internal peptidyl-lysine acetylation	142	0.509	0.916334	137	1	1	137	0.981022	0.99972
GO:0008201 heparin binding	139	0.696	1	137	0.959	1	137	0.129286	0.99972
GO:0007051 spindle organization	138	0.012	0.440851	136	0.145	1	136	0.234199	0.99972
GO:1903828 negative regulation of cellular protein localization	140	0.017	0.467919	136	1	1	136	0.81552	0.99972
GO:0007050 cell cycle arrest	136	0.057	0.598062	136	0.264	1	136	0.51435	0.99972
GO:0009612 response to mechanical stimulus	169	0.1	0.674505	136	1	1	136	0.949315	0.99972
GO:0051168 nuclear export	137	0.101	0.675314	136	1	1	136	0.422447	0.99972
GO:0044706 multi-multicellular organism process	152	0.133	0.722118	136	0.998	1	136	0.722225	0.99972
GO:0050803 regulation of synapse structure or activity	141	0.323	0.847884	136	1	1	136	0.539193	0.99972
GO:0072006 nephron development	138	0.609	0.948621	136	1	1	136	0.771724	0.99972
GO:0015293 symporter activity	141	0.615	1	136	1	1	136	0.385989	0.99972
GO:0051291 protein heterooligomerization	153	0.13	0.720512	135	0.989	1	135	0.59107	0.99972
GO:0003231 cardiac ventricle development	141	0.187	0.77524	135	1	1	135	0.535737	0.99972
GO:0048015 phosphatidylinositol-mediated signaling	135	0.27	0.821442	135	1	1	135	0.996838	0.99972
GO:1903311 regulation of mRNA metabolic process	137	0.426	0.883673	135	1	1	135	0.794985	0.99972
GO:0010675 regulation of cellular carbohydrate metabolic process	141	0.51	0.916522	135	1	1	135	0.508813	0.99972
GO:0044450 microtubule organizing center part	137	0.515	0.885814	135	0.993	1	135	0.951434	0.99972
GO:0008360 regulation of cell shape	136	0.535	0.923332	135	1	1	135	0.292953	0.99972
GO:0002244 hematopoietic progenitor cell differentiation	149	0.631	0.956788	135	0.347	1	135	0.860059	0.99972
GO:0007605 sensory perception of sound	144	0.692	0.971967	135	1	1	135	0.510668	0.99972
GO:0016853 isomerase activity	138	0.705	1	135	1	1	135	0.831265	0.99972
GO:0051262 protein tetramerization	155	0.709	0.97422	135	0.964	1	135	0.495563	0.99972
GO:0050953 sensory perception of light stimulus	140	0.798	0.997277	135	1	1	135	0.427271	0.99972
GO:0002429 immune response-activating cell surface receptor signaling pathway	271	0.993	1	135	1	1	135	0.573894	0.99972
GO:0071478 cellular response to radiation	135	0.018	0.472154	134	0.997	1	134	0.847942	0.99972
GO:0006626 protein targeting to mitochondrion	136	0.111	0.696644	134	1	1	134	0.537469	0.99972
GO:1900182 positive regulation of protein localization to nucleus	136	0.113	0.701308	134	1	1	134	0.564254	0.99972
GO:0000781 chromosome, telomeric region	154	0.13	0.599466	134	0.068	1	134	0.313837	0.99972
GO:0002792 negative regulation of peptide secretion	137	0.179	0.766982	134	0.999	1	134	0.793833	0.99972
GO:0044448 cell cortex part	138	0.36	0.803414	134	1	1	134	0.46536	0.99972
GO:0051188 cofactor biosynthetic process	135	0.455	0.89255	134	0.861	1	134	0.549393	0.99972
GO:0070665 positive regulation of leukocyte proliferation	140	0.592	0.945657	134	0.999	1	134	0.274155	0.99972
GO:0055067 monovalent inorganic cation homeostasis	136	0.777	0.993315	134	1	1	134	0.814388	0.99972
GO:0006865 amino acid transport	137	0.877	1	134	1	1	134	0.263834	0.99972
GO:0034612 response to tumor necrosis factor	138	0	0	133	0.989	1	133	0.71724	0.99972
GO:0001078 transcriptional repressor activity, RNA polymerase II core promoter proximal region sequence-specific binding	138	0.005	0.521897	133	0.069	1	133	0.429653	0.99972
GO:0045807 positive regulation of endocytosis	140	0.298	0.835789	133	0.999	1	133	0.788059	0.99972
GO:0031056 regulation of histone modification	139	0.534	0.923332	133	0.999	1	133	0.452455	0.99972
GO:0004713 protein tyrosine kinase activity	136	0.541	1	133	0.999	1	133	0.982077	0.99972
GO:1905952 regulation of lipid localization	136	0.601	0.946727	133	1	1	133	0.976801	0.99972
GO:0001508 action potential	136	0.806	1	133	1	1	133	0.508813	0.99972
GO:0061041 regulation of wound healing	136	0.853	1	133	0.965	1	133	0.25839	0.99972
GO:0019362 pyridine nucleotide metabolic process	134	1	1	133	1	1	133	0.974691	0.99972
GO:0010952 positive regulation of peptidase activity	133	0.056	0.598062	132	0.936	1	132	0.204224	0.99972
GO:0003206 cardiac chamber morphogenesis	138	0.127	0.717135	132	1	1	132	0.964129	0.99972
GO:0030705 cytoskeleton-dependent intracellular transport	133	0.297	0.834892	132	0.949	1	132	0.362453	0.99972
GO:0050807 regulation of synapse organization	135	0.333	0.852252	132	1	1	132	0.47979	0.99972
GO:0030879 mammary gland development	135	0.361	0.862186	132	1	1	132	0.647748	0.99972
GO:0048706 embryonic skeletal system development	136	0.399	0.874821	132	1	1	132	0.147559	0.99972
GO:0016573 histone acetylation	137	0.484	0.907112	132	1	1	132	0.822291	0.99972
GO:0034764 positive regulation of transmembrane transport	135	0.557	0.930654	132	0.993	1	132	0.368565	0.99972
GO:0030833 regulation of actin filament polymerization	135	0.604	0.947808	132	1	1	132	0.990513	0.99972
GO:0099531 presynaptic process involved in chemical synaptic transmission	133	0.696	0.973021	132	1	1	132	0.309852	0.99972
GO:0034614 cellular response to reactive oxygen species	132	0.932	1	132	1	1	132	0.992621	0.99972
GO:0052689 carboxylic ester hydrolase activity	152	0.936	1	132	1	1	132	0.54771	0.99972
GO:0030856 regulation of epithelial cell differentiation	135	0.069	0.620545	131	1	1	131	0.699539	0.99972
GO:0030178 negative regulation of Wnt signaling pathway	134	0.112	0.697217	131	0.984	1	131	0.930199	0.99972
GO:0051896 regulation of protein kinase B signaling	135	0.252	0.80983	131	1	1	131	0.569099	0.99972
GO:0071222 cellular response to lipopolysaccharide	207	0.361	0.862186	131	0.072	1	131	0.36553	0.99972
GO:0097479 synaptic vesicle localization	132	0.586	0.9453	131	1	1	131	0.528735	0.99972
GO:0050680 negative regulation of epithelial cell proliferation	132	0.631	0.956788	131	1	1	131	0.921671	0.99972
GO:0007601 visual perception	136	0.659	0.963426	131	1	1	131	0.512513	0.99972
GO:0015081 sodium ion transmembrane transporter activity	137	0.748	1	131	1	1	131	0.292953	0.99972
GO:1901981 phosphatidylinositol phosphate binding	132	0.791	1	131	1	1	131	0.54091	0.99972
GO:0009266 response to temperature stimulus	138	0.809	1	131	1	1	131	0.380323	0.99972
GO:1903169 regulation of calcium ion transmembrane transport	134	0.92	1	131	1	1	131	0.604691	0.99972
GO:0071241 cellular response to inorganic substance	179	0.973	1	131	0.991	1	131	0.452455	0.99972
GO:0030808 regulation of nucleotide biosynthetic process	135	0.036	0.540264	130	0.996	1	130	0.616505	0.99972
GO:0017137 Rab GTPase binding	131	0.451	1	130	1	1	130	0.581778	0.99972
GO:0045766 positive regulation of angiogenesis	137	0.558	0.930654	130	0.914	1	130	0.297335	0.99972
GO:0035637 multicellular organismal signaling	132	0.813	1	130	0.995	1	130	0.438986	0.99972
GO:0046631 alpha-beta T cell activation	136	0.89	1	130	1	1	130	0.25839	0.99972
GO:0046496 nicotinamide nucleotide metabolic process	131	0.999	1	130	1	1	130	0.952493	0.99972
GO:0006323 DNA packaging	159	0.009	0.421695	129	0.028	0.976574	129	0.252732	0.99972
GO:0000070 mitotic sister chromatid segregation	129	0.029	0.512974	129	0	0	129	0.185498	0.99972
GO:1900371 regulation of purine nucleotide biosynthetic process	134	0.035	0.535736	129	0.983	1	129	0.709704	0.99972
GO:0031214 biomineral tissue development	130	0.335	0.8525	129	1	1	129	0.992621	0.99972
GO:0060402 calcium ion transport into cytosol	130	0.56	0.930654	129	0.999	1	129	0.696975	0.99972
GO:0001726 ruffle	130	0.622	0.921541	129	1	1	129	0.891619	0.99972
GO:0008757 S-adenosylmethionine-dependent methyltransferase activity	134	0.898	1	129	0.999	1	129	0.913119	0.99972
GO:0006575 cellular modified amino acid metabolic process	132	1	1	129	1	1	129	0.36553	0.99972
GO:0042787 protein ubiquitination involved in ubiquitin-dependent protein catabolic process	136	0.064	0.617175	128	1	1	128	0.794985	0.99972
GO:0035257 nuclear hormone receptor binding	130	0.376	1	128	0.822	1	128	0.931263	0.99972
GO:0009411 response to UV	130	0.391	0.871143	128	0.989	1	128	0.776417	0.99972
GO:0055123 digestive system development	133	0.399	0.874821	128	1	1	128	0.941891	0.99972
GO:0032946 positive regulation of mononuclear cell proliferation	134	0.442	0.887325	128	0.983	1	128	0.252732	0.99972
GO:2001257 regulation of cation channel activity	133	0.769	0.991414	128	1	1	128	0.709704	0.99972
GO:0019842 vitamin binding	128	0.968	1	128	0.983	1	128	0.3253	0.99972
GO:0000776 kinetochore	127	0.008	0.276267	127	0.002	0.144	127	0.185498	0.99972
GO:0005875 microtubule associated complex	137	0.025	0.334914	127	0.035	0.818462	127	0.274155	0.99972
GO:0043021 ribonucleoprotein complex binding	127	0.028	0.591071	127	0.998	1	127	0.542621	0.99972
GO:0002706 regulation of lymphocyte mediated immunity	140	0.058	0.600851	127	0.372	1	127	0.212474	0.99972
GO:0002822 regulation of adaptive immune response based on somatic recombination of immune receptors built from immunoglobulin superfamily domains	139	0.075	0.628464	127	0.883	1	127	0.240669	0.99972
GO:0016810 hydrolase activity, acting on carbon-nitrogen (but not peptide) bonds	133	0.264	0.947957	127	0.97	1	127	0.564254	0.99972
GO:0042471 ear morphogenesis	130	0.349	0.857551	127	1	1	127	0.328973	0.99972
GO:0050777 negative regulation of immune response	131	0.4	0.874982	127	0.598	1	127	0.162184	0.99972
GO:0031674 I band	130	0.51	0.884292	127	1	1	127	0.846836	0.99972
GO:0051250 negative regulation of lymphocyte activation	131	0.6	0.946727	127	1	1	127	0.162184	0.99972
GO:0019233 sensory perception of pain	130	0.613	0.95051	127	1	1	127	0.607669	0.99972
GO:0005903 brush border	130	0.832	0.98259	127	0.993	1	127	0.510668	0.99972
GO:0007631 feeding behavior	131	0.92	1	127	1	1	127	0.530497	0.99972
GO:0097730 non-motile cilium	133	0.966	1	127	1	1	127	0.402246	0.99972
GO:1903322 positive regulation of protein modification by small protein conjugation or removal	126	0.016	0.46107	126	0.487	1	126	0.871001	0.99972
GO:0032182 ubiquitin-like protein binding	130	0.027	0.591071	126	0.995	1	126	0.741868	0.99972
GO:0050709 negative regulation of protein secretion	128	0.185	0.771682	126	1	1	126	0.866632	0.99972
GO:0044420 extracellular matrix component	129	0.289	0.765087	126	1	1	126	0.525188	0.99972
GO:0050671 positive regulation of lymphocyte proliferation	132	0.376	0.866487	126	0.984	1	126	0.212474	0.99972
GO:0010212 response to ionizing radiation	126	0.379	0.866541	126	0.315	1	126	0.532251	0.99972
GO:0098798 mitochondrial protein complex	132	0.434	0.846426	126	1	1	126	0.921671	0.99972
GO:0050921 positive regulation of chemotaxis	128	0.473	0.903884	126	0.999	1	126	0.415048	0.99972
GO:0051302 regulation of cell division	130	0.491	0.909196	126	0.218	1	126	0.978912	0.99972
GO:0072089 stem cell proliferation	132	0.505	0.914093	126	1	1	126	0.609152	0.99972
GO:0045580 regulation of T cell differentiation	132	0.551	0.928621	126	0.885	1	126	0.227382	0.99972
GO:0002687 positive regulation of leukocyte migration	128	0.563	0.931956	126	0.986	1	126	0.429653	0.99972
GO:0045017 glycerolipid biosynthetic process	127	0.976	1	126	1	1	126	0.756317	0.99972
GO:1901988 negative regulation of cell cycle phase transition	128	0.021	0.490223	125	0	0	125	0.565875	0.99972
GO:0072331 signal transduction by p53 class mediator	126	0.036	0.540264	125	0.811	1	125	0.321556	0.99972
GO:0070646 protein modification by small protein removal	129	0.124	0.715667	125	1	1	125	0.800724	0.99972
GO:0015749 monosaccharide transport	128	0.19	0.776445	125	1	1	125	0.743081	0.99972
GO:0005057 signal transducer activity, downstream of receptor	126	0.212	0.91514	125	1	1	125	0.441274	0.99972
GO:0051494 negative regulation of cytoskeleton organization	128	0.233	0.797187	125	0.367	1	125	0.782254	0.99972
GO:0030139 endocytic vesicle	125	0.48	0.868097	125	1	1	125	0.942953	0.99972
GO:0022843 voltage-gated cation channel activity	133	0.6	1	125	1	1	125	0.491686	0.99972
GO:0043492 ATPase activity, coupled to movement of substances	126	0.62	1	125	1	1	125	0.981022	0.99972
GO:0009791 post-embryonic development	135	0.69	0.971604	125	1	1	125	0.803012	0.99972
GO:0005342 organic acid transmembrane transporter activity	132	0.999	1	125	1	1	125	0.803012	0.99972
GO:0032635 interleukin-6 production	126	0.013	0.440851	124	0.501	1	124	0.269083	0.99972
GO:0034101 erythrocyte homeostasis	128	0.071	0.625697	124	0.926	1	124	0.212474	0.99972
GO:0047485 protein N-terminus binding	124	0.099	0.794889	124	1	1	124	0.477767	0.99972
GO:0043241 protein complex disassembly	127	0.126	0.717096	124	0.265	1	124	0.81552	0.99972
GO:1903707 negative regulation of hemopoiesis	138	0.168	0.762176	124	1	1	124	0.458974	0.99972
GO:0010950 positive regulation of endopeptidase activity	125	0.21	0.788367	124	0.9	1	124	0.162184	0.99972
GO:0009799 specification of symmetry	130	0.22	0.794797	124	1	1	124	0.782254	0.99972
GO:0030880 RNA polymerase complex	124	0.371	0.806259	124	1	1	124	0.781089	0.99972
GO:0060090 binding, bridging	155	0.377	1	124	1	1	124	0.252732	0.99972
GO:0043296 apical junction complex	127	0.402	0.827428	124	1	1	124	0.339598	0.99972
GO:0001085 RNA polymerase II transcription factor binding	127	0.467	1	124	1	1	124	0.924871	0.99972
GO:0001841 neural tube formation	128	0.482	0.907112	124	1	1	124	0.739437	0.99972
GO:0001653 peptide receptor activity	129	0.508	1	124	0.997	1	124	0.920603	0.99972
GO:0007269 neurotransmitter secretion	125	0.591	0.945657	124	1	1	124	0.383173	0.99972
GO:0099643 signal release from synapse	125	0.607	0.948621	124	1	1	124	0.399608	0.99972
GO:0034767 positive regulation of ion transmembrane transport	127	0.611	0.949327	124	0.931	1	124	0.380323	0.99972
GO:0007224 smoothened signaling pathway	128	0.688	0.971462	124	1	1	124	0.234199	0.99972
GO:0015276 ligand-gated ion channel activity	127	0.737	1	124	1	1	124	0.309852	0.99972
GO:0022834 ligand-gated channel activity	127	0.738	1	124	1	1	124	0.309852	0.99972
GO:0004519 endonuclease activity	133	0.8	1	124	0.2	1	124	0.461117	0.99972
GO:0002020 protease binding	128	0.833	1	124	0.984	1	124	0.59107	0.99972
GO:0031227 intrinsic component of endoplasmic reticulum membrane	125	0.858	0.987653	124	1	1	124	0.700817	0.99972
GO:0098656 anion transmembrane transport	127	0.968	1	124	0.983	1	124	0.745502	0.99972
GO:0046660 female sex differentiation	142	0.129	0.71982	123	1	1	123	0.619418	0.99972
GO:0015085 calcium ion transmembrane transporter activity	127	0.159	0.874824	123	1	1	123	0.604691	0.99972
GO:0008645 hexose transport	126	0.167	0.762176	123	1	1	123	0.769369	0.99972
GO:0030216 keratinocyte differentiation	133	0.203	0.783164	123	1	1	123	0.438986	0.99972
GO:0009855 determination of bilateral symmetry	129	0.208	0.788089	123	1	1	123	0.814388	0.99972
GO:0016482 cytosolic transport	125	0.341	0.855532	123	1	1	123	0.727179	0.99972
GO:0071706 tumor necrosis factor superfamily cytokine production	125	0.504	0.913226	123	0.156	1	123	0.388773	0.99972
GO:1905475 regulation of protein localization to membrane	124	0.542	0.925524	123	1	1	123	0.751526	0.99972
GO:0048489 synaptic vesicle transport	123	0.724	0.978746	123	1	1	123	0.402246	0.99972
GO:0097480 establishment of synaptic vesicle localization	123	0.725	0.978746	123	1	1	123	0.399608	0.99972
GO:0099003 vesicle-mediated transport in synapse	123	0.747	0.983291	123	1	1	123	0.368565	0.99972
GO:0043204 perikaryon	127	0.879	0.992708	123	1	1	123	0.923805	0.99972
GO:0015718 monocarboxylic acid transport	124	0.977	1	123	1	1	123	0.696975	0.99972
GO:0015698 inorganic anion transport	124	0.998	1	123	0.986	1	123	0.984186	0.99972
GO:0030496 midbody	122	0.004	0.259	122	0.003	0.144	122	0.404856	0.99972
GO:0000910 cytokinesis	124	0.016	0.46107	122	0.237	1	122	0.204224	0.99972
GO:0009267 cellular response to starvation	136	0.046	0.568677	122	0.84	1	122	0.657351	0.99972
GO:0000149 SNARE binding	122	0.162	0.874824	122	1	1	122	0.362453	0.99972
GO:0035270 endocrine system development	131	0.218	0.791531	122	1	1	122	0.990513	0.99972
GO:0000428 DNA-directed RNA polymerase complex	122	0.339	0.803414	122	1	1	122	0.805296	0.99972
GO:0044325 ion channel binding	123	0.492	1	122	1	1	122	0.651882	0.99972
GO:0048593 camera-type eye morphogenesis	131	0.592	0.945657	122	1	1	122	0.523403	0.99972
GO:0050905 neuromuscular process	124	0.811	1	122	1	1	122	0.80985	0.99972
GO:0090288 negative regulation of cellular response to growth factor stimulus	126	0.811	1	122	0.983	1	122	0.383173	0.99972
GO:0045598 regulation of fat cell differentiation	125	0.024	0.490223	121	0.976	1	121	0.643585	0.99972
GO:0030802 regulation of cyclic nucleotide biosynthetic process	126	0.058	0.600851	121	0.994	1	121	0.749121	0.99972
GO:0015758 glucose transport	124	0.204	0.783574	121	1	1	121	0.80985	0.99972
GO:0055029 nuclear DNA-directed RNA polymerase complex	121	0.313	0.778243	121	1	1	121	0.804155	0.99972
GO:0016571 histone methylation	128	0.355	0.860241	121	1	1	121	0.682713	0.99972
GO:0055007 cardiac muscle cell differentiation	122	0.546	0.926683	121	1	1	121	0.756317	0.99972
GO:1903555 regulation of tumor necrosis factor superfamily cytokine production	123	0.591	0.945657	121	0.131	1	121	0.394249	0.99972
GO:0002065 columnar/cuboidal epithelial cell differentiation	133	0.771	0.992013	121	1	1	121	0.945075	0.99972
GO:0002218 activation of innate immune response	125	0.885	1	121	0.007	0.494547	121	0.252732	0.99972
GO:0006633 fatty acid biosynthetic process	121	0.964	1	121	1	1	121	0.448032	0.99972
GO:0015103 inorganic anion transmembrane transporter activity	123	0.998	1	121	1	1	121	0.74671	0.99972
GO:0016616 oxidoreductase activity, acting on the CH-OH group of donors, NAD or NADP as acceptor	128	0.998	1	121	1	1	121	0.584895	0.99972
GO:0016125 sterol metabolic process	124	1	1	121	1	1	121	0.936581	0.99972
GO:0008144 drug binding	128	0.011	0.591071	120	0.949	1	120	0.714736	0.99972
GO:0045667 regulation of osteoblast differentiation	135	0.067	0.619346	120	1	1	120	0.655988	0.99972
GO:0005088 Ras guanyl-nucleotide exchange factor activity	120	0.071	0.739033	120	1	1	120	0.597169	0.99972
GO:0030814 regulation of cAMP metabolic process	124	0.072	0.627304	120	0.328	1	120	0.606182	0.99972
GO:0007272 ensheathment of neurons	137	0.127	0.717135	120	1	1	120	0.417537	0.99972
GO:0017124 SH3 domain binding	122	0.132	0.835908	120	1	1	120	0.59107	0.99972
GO:0008366 axon ensheathment	137	0.137	0.730093	120	1	1	120	0.429653	0.99972
GO:0001650 fibrillar center	122	0.247	0.741	120	1	1	120	0.928069	0.99972
GO:0006402 mRNA catabolic process	126	0.311	0.844094	120	1	1	120	0.719736	0.99972
GO:0008528 G-protein coupled peptide receptor activity	125	0.479	1	120	0.996	1	120	0.835731	0.99972
GO:0032640 tumor necrosis factor production	122	0.508	0.915877	120	0.146	1	120	0.385989	0.99972
GO:0007338 single fertilization	130	0.525	0.92219	120	1	1	120	0.973635	0.99972
GO:0051053 negative regulation of DNA metabolic process	122	0.849	1	120	0.999	1	120	0.951434	0.99972
GO:0032675 regulation of interleukin-6 production	121	0.007	0.40534	119	0.485	1	119	0.288454	0.99972
GO:0006611 protein export from nucleus	120	0.071	0.625697	119	1	1	119	0.359333	0.99972
GO:0001046 core promoter sequence-specific DNA binding	122	0.138	0.850766	119	0.974	1	119	0.712224	0.99972
GO:0001678 cellular glucose homeostasis	132	0.445	0.888408	119	1	1	119	0.682713	0.99972
GO:0032680 regulation of tumor necrosis factor production	121	0.535	0.923332	119	0.141	1	119	0.402246	0.99972
GO:0001948 glycoprotein binding	123	0.539	1	119	1	1	119	0.374518	0.99972
GO:0046330 positive regulation of JNK cascade	122	0.595	0.94602	119	1	1	119	0.698258	0.99972
GO:0008194 UDP-glycosyltransferase activity	133	0.765	1	119	1	1	119	0.454643	0.99972
GO:0046906 tetrapyrrole binding	127	0.999	1	119	1	1	119	0.704638	0.99972
GO:0033135 regulation of peptidyl-serine phosphorylation	142	0.031	0.523461	118	1	1	118	0.497486	0.99972
GO:0001837 epithelial to mesenchymal transition	120	0.072	0.627304	118	1	1	118	0.508813	0.99972
GO:0009581 detection of external stimulus	120	0.106	0.683433	118	1	1	118	0.654622	0.99972
GO:0042552 myelination	135	0.112	0.697217	118	1	1	118	0.412537	0.99972
GO:0046824 positive regulation of nucleocytoplasmic transport	119	0.122	0.714197	118	0.997	1	118	0.668149	0.99972
GO:0035023 regulation of Rho protein signal transduction	118	0.247	0.805572	118	1	1	118	0.685328	0.99972
GO:0099111 microtubule-based transport	119	0.263	0.815506	118	0.885	1	118	0.371561	0.99972
GO:0010970 transport along microtubule	119	0.296	0.834565	118	0.885	1	118	0.352956	0.99972
GO:0031099 regeneration	122	0.563	0.931956	118	0.931	1	118	0.483801	0.99972
GO:0045995 regulation of embryonic development	121	0.614	0.951328	118	1	1	118	0.821165	0.99972
GO:0031256 leading edge membrane	118	0.646	0.933554	118	1	1	118	0.898089	0.99972
GO:0051238 sequestering of metal ion	122	0.776	0.993315	118	0.964	1	118	0.832383	0.99972
GO:0030176 integral component of endoplasmic reticulum membrane	119	0.851	0.986392	118	1	1	118	0.747916	0.99972
GO:0008037 cell recognition	255	0.998	1	118	1	1	118	0.71724	0.99972
GO:0071356 cellular response to tumor necrosis factor	122	0	0	117	0.908	1	117	0.78574	0.99972
GO:0031023 microtubule organizing center organization	118	0.002	0.279	117	0.798	1	117	0.279066	0.99972
GO:0006338 chromatin remodeling	119	0.014	0.448731	117	0.997	1	117	0.94083	0.99972
GO:0045981 positive regulation of nucleotide metabolic process	121	0.023	0.490223	117	0.409	1	117	0.607669	0.99972
GO:1901991 negative regulation of mitotic cell cycle phase transition	120	0.024	0.490223	117	0.001	0.172208	117	0.668149	0.99972
GO:1900544 positive regulation of purine nucleotide metabolic process	121	0.034	0.533739	117	0.393	1	117	0.601696	0.99972
GO:0018210 peptidyl-threonine modification	118	0.045	0.566585	117	0.002	0.232845	117	0.252732	0.99972
GO:0050728 negative regulation of inflammatory response	119	0.099	0.671821	117	0.269	1	117	0	0
GO:0055037 recycling endosome	118	0.106	0.547256	117	1	1	117	0.956727	0.99972
GO:0009582 detection of abiotic stimulus	119	0.114	0.703602	117	1	1	117	0.680088	0.99972
GO:0014013 regulation of gliogenesis	123	0.123	0.714261	117	1	1	117	0.965186	0.99972
GO:2001056 positive regulation of cysteine-type endopeptidase activity	118	0.153	0.749792	117	0.893	1	117	0.220164	0.99972
GO:0042303 molting cycle	127	0.233	0.797187	117	1	1	117	0.750324	0.99972
GO:0042633 hair cycle	127	0.239	0.800536	117	1	1	117	0.732103	0.99972
GO:0007613 memory	118	0.306	0.840747	117	1	1	117	0.792681	0.99972
GO:0015399 primary active transmembrane transporter activity	120	0.337	0.999204	117	1	1	117	0.913119	0.99972
GO:0015405 P-P-bond-hydrolysis-driven transmembrane transporter activity	119	0.354	1	117	1	1	117	0.925937	0.99972
GO:1902904 negative regulation of supramolecular fiber organization	120	0.384	0.866541	117	0.487	1	117	0.740653	0.99972
GO:0002831 regulation of response to biotic stimulus	121	0.615	0.951328	117	0.634	1	117	0.147559	0.99972
GO:0016247 channel regulator activity	123	0.912	1	117	1	1	117	0.647748	0.99972
GO:0031333 negative regulation of protein complex assembly	119	0.161	0.75934	116	0.565	1	116	0.907761	0.99972
GO:0005179 hormone activity	123	0.283	0.969051	116	0.998	1	116	0.864444	0.99972
GO:0001669 acrosomal vesicle	127	0.341	0.803414	116	0.996	1	116	0.461117	0.99972
GO:0034250 positive regulation of cellular amide metabolic process	117	0.592	0.945657	116	1	1	116	0.642191	0.99972
GO:0099504 synaptic vesicle cycle	117	0.606	0.948621	116	1	1	116	0.700817	0.99972
GO:0006959 humoral immune response	277	1	1	116	1	1	116	0.162184	0.99972
GO:1902652 secondary alcohol metabolic process	118	1	1	116	1	1	116	0.906688	0.99972
GO:0006261 DNA-dependent DNA replication	120	0.001	0.211655	115	0.255	1	115	0.240669	0.99972
GO:0016779 nucleotidyltransferase activity	115	0.017	0.591071	115	0.003	0.8615	115	0	0
GO:2001251 negative regulation of chromosome organization	116	0.024	0.490223	115	0.002	0.232845	115	0.220164	0.99972
GO:0043624 cellular protein complex disassembly	118	0.067	0.619346	115	0.097	1	115	0.924871	0.99972
GO:1903364 positive regulation of cellular protein catabolic process	115	0.102	0.678673	115	1	1	115	0.640794	0.99972
GO:0007368 determination of left/right symmetry	121	0.216	0.791177	115	1	1	115	0.690528	0.99972
GO:0048565 digestive tract development	120	0.404	0.876547	115	1	1	115	0.904541	0.99972
GO:0097530 granulocyte migration	120	0.422	0.882534	115	0.124	1	115	0.528735	0.99972
GO:0006997 nucleus organization	115	0.704	0.973257	115	0	0	115	0.901317	0.99972
GO:0007586 digestion	128	0.957	1	115	0.836	1	115	0.475731	0.99972
GO:0046943 carboxylic acid transmembrane transporter activity	121	0.998	1	115	1	1	115	0.724705	0.99972
GO:0006171 cAMP biosynthetic process	118	0.177	0.766443	114	0.981	1	114	0.903467	0.99972
GO:0071322 cellular response to carbohydrate stimulus	126	0.269	0.821442	114	1	1	114	0.684022	0.99972
GO:0036064 ciliary basal body	116	0.423	0.841502	114	1	1	114	0.863349	0.99972
GO:0030018 Z disc	116	0.429	0.846426	114	1	1	114	0.789216	0.99972
GO:0043195 terminal bouton	114	0.492	0.872795	114	1	1	114	0.644976	0.99972
GO:0060048 cardiac muscle contraction	115	0.501	0.912233	114	1	1	114	0.722225	0.99972
GO:0030165 PDZ domain binding	115	0.673	1	114	1	1	114	0.723466	0.99972
GO:0016798 hydrolase activity, acting on glycosyl bonds	121	0.761	1	114	0.994	1	114	0.54602	0.99972
GO:0002758 innate immune response-activating signal transduction	118	0.862	1	114	0.009	0.520238	114	0.25839	0.99972
GO:0032200 telomere organization	114	0.865	1	114	0.393	1	114	0.227382	0.99972
GO:0005267 potassium channel activity	121	0.865	1	114	1	1	114	0.516177	0.99972
GO:0050864 regulation of B cell activation	249	0.887	1	114	0.706	1	114	0.407442	0.99972
GO:0006333 chromatin assembly or disassembly	141	0.004	0.345803	113	0.275	1	113	0.404856	0.99972
GO:0051101 regulation of DNA binding	115	0.007	0.40534	113	0.003	0.285034	113	0.508813	0.99972
GO:0030218 erythrocyte differentiation	117	0.023	0.490223	113	0.891	1	113	0.204224	0.99972
GO:0018107 peptidyl-threonine phosphorylation	114	0.066	0.619346	113	0.001	0.172208	113	0.274155	0.99972
GO:0001935 endothelial cell proliferation	113	0.145	0.738598	113	0.32	1	113	0.499398	0.99972
GO:0046488 phosphatidylinositol metabolic process	113	0.255	0.81161	113	1	1	113	0.882963	0.99972
GO:0032387 negative regulation of intracellular transport	116	0.284	0.831081	113	0.865	1	113	0.685328	0.99972
GO:0010951 negative regulation of endopeptidase activity	122	0.518	0.919857	113	0.916	1	113	0.368565	0.99972
GO:0090575 RNA polymerase II transcription factor complex	115	0.659	0.93976	113	0.997	1	113	0.843513	0.99972
GO:0002761 regulation of myeloid leukocyte differentiation	118	0.745	0.982977	113	1	1	113	0.162184	0.99972
GO:0030183 B cell differentiation	145	0.915	1	113	1	1	113	0.487766	0.99972
GO:0042826 histone deacetylase binding	113	0.014	0.591071	112	0.904	1	112	0.651882	0.99972
GO:0048675 axon extension	114	0.034	0.533739	112	1	1	112	0.791527	0.99972
GO:0003774 motor activity	116	0.047	0.618561	112	0.038	1	112	0.396943	0.99972
GO:0035966 response to topologically incorrect protein	112	0.062	0.610354	112	0.997	1	112	0.764643	0.99972
GO:0016820 hydrolase activity, acting on acid anhydrides, catalyzing transmembrane movement of substances	113	0.398	1	112	1	1	112	0.979967	0.99972
GO:1902806 regulation of cell cycle G1/S phase transition	116	0.449	0.891176	112	0.746	1	112	0.94083	0.99972
GO:0030010 establishment of cell polarity	114	0.467	0.900832	112	1	1	112	0.763458	0.99972
GO:0046434 organophosphate catabolic process	115	0.513	0.917748	112	1	1	112	0.657351	0.99972
GO:0055076 transition metal ion homeostasis	120	0.523	0.92219	112	1	1	112	0.263834	0.99972
GO:0070160 occluding junction	115	0.72	0.962064	112	1	1	112	0.475731	0.99972
GO:0031503 protein complex localization	113	0.823	1	112	0.993	1	112	0.734555	0.99972
GO:0000723 telomere maintenance	112	0.917	1	112	0.34	1	112	0.227382	0.99972
GO:0055088 lipid homeostasis	115	0.961	1	112	1	1	112	0.629494	0.99972
GO:0006638 neutral lipid metabolic process	114	0.988	1	112	1	1	112	0.313837	0.99972
GO:0008203 cholesterol metabolic process	114	1	1	112	1	1	112	0.81552	0.99972
GO:0051297 centrosome organization	112	0.006	0.400304	111	0.793	1	111	0.274155	0.99972
GO:0050715 positive regulation of cytokine secretion	115	0.035	0.535736	111	0.994	1	111	0.25839	0.99972
GO:0007093 mitotic cell cycle checkpoint	112	0.038	0.548165	111	0.001	0.172208	111	0.713481	0.99972
GO:0002698 negative regulation of immune effector process	115	0.041	0.554924	111	0.814	1	111	0.174597	0.99972
GO:0042107 cytokine metabolic process	114	0.092	0.657388	111	0.138	1	111	0.305778	0.99972
GO:0003279 cardiac septum development	117	0.131	0.720512	111	1	1	111	0.687933	0.99972
GO:1903305 regulation of regulated secretory pathway	112	0.151	0.748355	111	0.982	1	111	0.443543	0.99972
GO:0002700 regulation of production of molecular mediator of immune response	117	0.257	0.813127	111	0.726	1	111	0.185498	0.99972
GO:0008584 male gonad development	116	0.323	0.847884	111	1	1	111	0.454643	0.99972
GO:0097305 response to alcohol	112	0.329	0.850812	111	0.997	1	111	0.639393	0.99972
GO:0046546 development of primary male sexual characteristics	116	0.334	0.852252	111	1	1	111	0.432015	0.99972
GO:0005882 intermediate filament	122	0.364	0.803414	111	1	1	111	0.720981	0.99972
GO:0031072 heat shock protein binding	113	0.422	1	111	0.991	1	111	0.662773	0.99972
GO:0042626 ATPase activity, coupled to transmembrane movement of substances	112	0.491	1	111	1	1	111	0.947195	0.99972
GO:0046717 acid secretion	112	0.519	0.920479	111	1	1	111	0.313837	0.99972
GO:1904064 positive regulation of cation transmembrane transport	114	0.668	0.965853	111	0.999	1	111	0.458974	0.99972
GO:0010811 positive regulation of cell-substrate adhesion	111	0.699	0.973257	111	1	1	111	0.774073	0.99972
GO:0010594 regulation of endothelial cell migration	116	0.797	0.997277	111	1	1	111	0.813255	0.99972
GO:0002221 pattern recognition receptor signaling pathway	115	0.843	1	111	0.014	0.632372	111	0.301608	0.99972
GO:0050851 antigen receptor-mediated signaling pathway	244	1	1	111	1	1	111	0.661422	0.99972
GO:0020037 heme binding	119	1	1	111	1	1	111	0.603196	0.99972
GO:0006275 regulation of DNA replication	111	0.047	0.569568	110	0.995	1	110	0.594129	0.99972
GO:0032434 regulation of proteasomal ubiquitin-dependent protein catabolic process	110	0.059	0.602566	110	1	1	110	0.620868	0.99972
GO:0007565 female pregnancy	126	0.112	0.697217	110	0.998	1	110	0.445796	0.99972
GO:0010921 regulation of phosphatase activity	115	0.243	0.802331	110	0.988	1	110	0.919535	0.99972
GO:0014065 phosphatidylinositol 3-kinase signaling	110	0.258	0.813375	110	1	1	110	0.933391	0.99972
GO:0010469 regulation of receptor activity	111	0.363	0.863602	110	1	1	110	0.973635	0.99972
GO:0015934 large ribosomal subunit	120	0.401	0.826464	110	1	1	110	0.855663	0.99972
GO:0061008 hepaticobiliary system development	113	0.41	0.878231	110	0.327	1	110	0.890539	0.99972
GO:0014020 primary neural tube formation	114	0.47	0.902788	110	1	1	110	0.779923	0.99972
GO:0014902 myotube differentiation	113	0.511	0.916575	110	0.554	1	110	0.890539	0.99972
GO:0016052 carbohydrate catabolic process	111	0.934	1	110	1	1	110	0.686631	0.99972
GO:0071248 cellular response to metal ion	112	0.95	1	110	0.997	1	110	0.471622	0.99972
GO:0006639 acylglycerol metabolic process	112	0.991	1	110	1	1	110	0.438986	0.99972
GO:0007498 mesoderm development	111	0.109	0.692949	109	1	1	109	0.937644	0.99972
GO:0001892 embryonic placenta development	112	0.212	0.788879	109	0.951	1	109	0.452455	0.99972
GO:0051092 positive regulation of NF-kappaB transcription factor activity	110	0.339	0.853479	109	0.99	1	109	0.771724	0.99972
GO:0010634 positive regulation of epithelial cell migration	111	0.396	0.873391	109	1	1	109	0.842404	0.99972
GO:0007292 female gamete generation	116	0.462	0.897817	109	0.262	1	109	0.577064	0.99972
GO:0034399 nuclear periphery	110	0.521	0.885814	109	1	1	109	0.352956	0.99972
GO:0005923 bicellular tight junction	112	0.624	0.921541	109	1	1	109	0.461117	0.99972
GO:0003158 endothelium development	110	0.09	0.654139	108	1	1	108	0.572302	0.99972
GO:0043484 regulation of RNA splicing	108	0.232	0.797187	108	1	1	108	0.981022	0.99972
GO:0071326 cellular response to monosaccharide stimulus	120	0.247	0.805572	108	1	1	108	0.617963	0.99972
GO:0071887 leukocyte apoptotic process	128	0.37	0.86372	108	0.884	1	108	0.317736	0.99972
GO:0001889 liver development	110	0.445	0.888408	108	0.258	1	108	0.887295	0.99972
GO:0031234 extrinsic component of cytoplasmic side of plasma membrane	110	0.611	0.921541	108	0.436	1	108	0.866632	0.99972
GO:0051153 regulation of striated muscle cell differentiation	109	0.671	0.966467	108	0.628	1	108	0.891619	0.99972
GO:0019724 B cell mediated immunity	243	1	1	108	0.013	0.593691	108	0	0
GO:0031398 positive regulation of protein ubiquitination	107	0.011	0.439857	107	0.298	1	107	0.797284	0.99972
GO:0044853 plasma membrane raft	107	0.011	0.286263	107	1	1	107	0.301608	0.99972
GO:0015696 ammonium transport	110	0.017	0.467919	107	1	1	107	0.356167	0.99972
GO:0000187 activation of MAPK activity	109	0.039	0.549041	107	1	1	107	0.362453	0.99972
GO:0042089 cytokine biosynthetic process	110	0.069	0.620545	107	0.129	1	107	0.317736	0.99972
GO:0043280 positive regulation of cysteine-type endopeptidase activity involved in apoptotic process	108	0.094	0.662045	107	0.885	1	107	0.434357	0.99972
GO:0031570 DNA integrity checkpoint	109	0.104	0.682	107	0	0	107	0.907761	0.99972
GO:0046545 development of primary female sexual characteristics	110	0.153	0.749792	107	1	1	107	0.871001	0.99972
GO:1901657 glycosyl compound metabolic process	109	0.24	0.800826	107	1	1	107	0.577064	0.99972
GO:0071331 cellular response to hexose stimulus	119	0.277	0.824952	107	1	1	107	0.612105	0.99972
GO:0035326 enhancer binding	110	0.365	1	107	1	1	107	0.607669	0.99972
GO:0042157 lipoprotein metabolic process	110	0.541	0.924974	107	1	1	107	0.573894	0.99972
GO:0010906 regulation of glucose metabolic process	111	0.545	0.926266	107	1	1	107	0.678772	0.99972
GO:0051928 positive regulation of calcium ion transport	111	0.773	0.992921	107	0.356	1	107	0.491686	0.99972
GO:0031929 TOR signaling	117	0.787	0.99518	107	1	1	107	0.847942	0.99972
GO:0007127 meiosis I	110	0.043	0.559182	106	0	0	106	0.575482	0.99972
GO:0016579 protein deubiquitination	110	0.054	0.590824	106	1	1	106	0.871001	0.99972
GO:0030817 regulation of cAMP biosynthetic process	110	0.132	0.720512	106	0.986	1	106	0.947195	0.99972
GO:0030177 positive regulation of Wnt signaling pathway	107	0.147	0.743847	106	1	1	106	0.25839	0.99972
GO:0051701 interaction with host	108	0.216	0.791177	106	0.602	1	106	0.992621	0.99972
GO:0030518 intracellular steroid hormone receptor signaling pathway	107	0.473	0.903884	106	1	1	106	0.968356	0.99972
GO:0030674 protein binding, bridging	108	0.476	1	106	1	1	106	0.452455	0.99972
GO:0032609 interferon-gamma production	112	0.596	0.946384	106	0.994	1	106	0.283828	0.99972
GO:0090279 regulation of calcium ion import	109	0.609	0.948621	106	0.967	1	106	0.812121	0.99972
GO:0060996 dendritic spine development	107	0.623	0.953728	106	1	1	106	0.635171	0.99972
GO:0042542 response to hydrogen peroxide	106	0.915	1	106	0.981	1	106	0.673482	0.99972
GO:0002526 acute inflammatory response	114	0.951	1	106	0.441	1	106	0.544324	0.99972
GO:0016064 immunoglobulin mediated immune response	241	1	1	106	0.02	0.810392	106	0	0
GO:0022626 cytosolic ribosome	115	1	1	106	1	1	106	0.174597	0.99972
GO:0061387 regulation of extent of cell growth	105	0.112	0.697217	105	1	1	105	0.767009	0.99972
GO:1901136 carbohydrate derivative catabolic process	107	0.155	0.751196	105	1	1	105	0.718489	0.99972
GO:0071333 cellular response to glucose stimulus	117	0.218	0.791531	105	1	1	105	0.606182	0.99972
GO:0042476 odontogenesis	106	0.227	0.795376	105	1	1	105	0.636582	0.99972
GO:0008585 female gonad development	108	0.233	0.797187	105	1	1	105	0.914189	0.99972
GO:1903038 negative regulation of leukocyte cell-cell adhesion	108	0.272	0.821824	105	1	1	105	0.103378	0.99972
GO:0009953 dorsal/ventral pattern formation	107	0.33	0.851425	105	1	1	105	0.147559	0.99972
GO:0042752 regulation of circadian rhythm	107	0.496	0.911102	105	0.991	1	105	0.993675	0.99972
GO:0032368 regulation of lipid transport	107	0.54	0.924974	105	1	1	105	0.670821	0.99972
GO:0008637 apoptotic mitochondrial changes	106	0.543	0.925977	105	1	1	105	0.279066	0.99972
GO:0006612 protein targeting to membrane	107	0.652	0.962996	105	0.993	1	105	0.195289	0.99972
GO:0042472 inner ear morphogenesis	108	0.742	0.98245	105	1	1	105	0.252732	0.99972
GO:0072009 nephron epithelium development	107	0.756	0.986884	105	1	1	105	0.790372	0.99972
GO:0001776 leukocyte homeostasis	109	0.766	0.990459	105	0.989	1	105	0.279066	0.99972
GO:0032273 positive regulation of protein polymerization	107	0.818	1	105	1	1	105	0.821165	0.99972
GO:0010565 regulation of cellular ketone metabolic process	111	0.996	1	105	1	1	105	0.951434	0.99972
GO:0004497 monooxygenase activity	125	1	1	105	1	1	105	0.383173	0.99972
GO:0090305 nucleic acid phosphodiester bond hydrolysis	108	0.034	0.533739	104	0.999	1	104	0.654622	0.99972
GO:0042177 negative regulation of protein catabolic process	105	0.057	0.598062	104	0.903	1	104	0.352956	0.99972
GO:0021987 cerebral cortex development	105	0.103	0.6798	104	1	1	104	0.950375	0.99972
GO:0000784 nuclear chromosome, telomeric region	122	0.129	0.599466	104	0.025	0.735484	104	0.404856	0.99972
GO:1904591 positive regulation of protein import	105	0.153	0.749792	104	0.996	1	104	0.784579	0.99972
GO:0043130 ubiquitin binding	108	0.199	0.91514	104	1	1	104	0.719736	0.99972
GO:0009451 RNA modification	105	0.212	0.788879	104	1	1	104	0.644976	0.99972
GO:0090100 positive regulation of transmembrane receptor protein serine/threonine kinase signaling pathway	104	0.239	0.800536	104	1	1	104	0.843513	0.99972
GO:0060606 tube closure	108	0.281	0.828983	104	1	1	104	0.577064	0.99972
GO:0038127 ERBB signaling pathway	105	0.554	0.929492	104	1	1	104	0.951434	0.99972
GO:1902656 calcium ion import into cytosol	105	0.634	0.957552	104	0.992	1	104	0.586446	0.99972
GO:0097553 calcium ion transmembrane import into cytosol	105	0.656	0.962996	104	0.993	1	104	0.603196	0.99972
GO:0001906 cell killing	115	0.71	0.974504	104	0.047	1	104	0.328973	0.99972
GO:1905330 regulation of morphogenesis of an epithelium	107	0.812	1	104	1	1	104	0.837959	0.99972
GO:0051028 mRNA transport	104	0.05	0.57688	103	1	1	103	0.469548	0.99972
GO:0018022 peptidyl-lysine methylation	108	0.199	0.782409	103	0.998	1	103	0.806436	0.99972
GO:0071901 negative regulation of protein serine/threonine kinase activity	104	0.204	0.783574	103	0.956	1	103	0.776417	0.99972
GO:0006939 smooth muscle contraction	105	0.247	0.805572	103	1	1	103	0.895934	0.99972
GO:0001843 neural tube closure	107	0.297	0.834892	103	1	1	103	0.59107	0.99972
GO:0001823 mesonephros development	104	0.311	0.844094	103	1	1	103	0.410001	0.99972
GO:2000045 regulation of G1/S transition of mitotic cell cycle	106	0.324	0.847884	103	0.813	1	103	0.963072	0.99972
GO:0006413 translational initiation	105	0.448	0.890343	103	1	1	103	0.328973	0.99972
GO:0005262 calcium channel activity	106	0.566	1	103	1	1	103	0.647748	0.99972
GO:0050684 regulation of mRNA processing	103	0.58	0.94156	103	1	1	103	0.517996	0.99972
GO:0007200 phospholipase C-activating G-protein coupled receptor signaling pathway	107	0.619	0.951997	103	0.977	1	103	0.772899	0.99972
GO:0044724 single-organism carbohydrate catabolic process	104	0.902	1	103	1	1	103	0.715989	0.99972
GO:0072562 blood microparticle	239	1	1	103	0.999	1	103	0.383173	0.99972
GO:0004867 serine-type endopeptidase inhibitor activity	118	1	1	103	0.982	1	103	0.906688	0.99972
GO:0044839 cell cycle G2/M phase transition	104	0.002	0.279	102	0.488	1	102	0.328973	0.99972
GO:0048144 fibroblast proliferation	104	0.002	0.279	102	0.487	1	102	0.705908	0.99972
GO:0022404 molting cycle process	111	0.209	0.788367	102	1	1	102	0.836845	0.99972
GO:0022405 hair cycle process	111	0.223	0.794875	102	1	1	102	0.845729	0.99972
GO:0098773 skin epidermis development	110	0.249	0.806949	102	1	1	102	0.956727	0.99972
GO:0003705 transcription factor activity, RNA polymerase II distal enhancer sequence-specific binding	104	0.279	0.968778	102	0.999	1	102	0.935518	0.99972
GO:0008344 adult locomotory behavior	106	0.334	0.852252	102	1	1	102	0.763458	0.99972
GO:0022037 metencephalon development	106	0.392	0.871143	102	1	1	102	0.771724	0.99972
GO:0002705 positive regulation of leukocyte mediated immunity	112	0.519	0.920479	102	0.198	1	102	0.297335	0.99972
GO:0045727 positive regulation of translation	103	0.627	0.955562	102	1	1	102	0.612105	0.99972
GO:0098800 inner mitochondrial membrane protein complex	108	0.664	0.93976	102	1	1	102	0.956727	0.99972
GO:0002688 regulation of leukocyte chemotaxis	104	0.72	0.977518	102	0.988	1	102	0.288454	0.99972
GO:0009132 nucleoside diphosphate metabolic process	103	0.721	0.978011	102	1	1	102	0.719736	0.99972
GO:0090277 positive regulation of peptide hormone secretion	106	0.761	0.988889	102	1	1	102	0.997892	0.99972
GO:0017156 calcium ion regulated exocytosis	102	0.768	0.99127	102	1	1	102	0.328973	0.99972
GO:0005884 actin filament	103	0.773	0.97826	102	1	1	102	0.583339	0.99972
GO:0051208 sequestering of calcium ion	102	0.791	0.995726	102	0.926	1	102	0.533998	0.99972
GO:0004222 metalloendopeptidase activity	103	0.796	1	102	1	1	102	0.434357	0.99972
GO:0019783 ubiquitin-like protein-specific protease activity	105	0.023	0.591071	101	1	1	101	0.843513	0.99972
GO:0005604 basement membrane	103	0.221	0.704057	101	0.998	1	101	0.489732	0.99972
GO:0042307 positive regulation of protein import into nucleus	102	0.236	0.797318	101	0.993	1	101	0.891619	0.99972
GO:0008277 regulation of G-protein coupled receptor protein signaling pathway	105	0.25	0.808057	101	0.812	1	101	0.445796	0.99972
GO:0048704 embryonic skeletal system morphogenesis	104	0.355	0.860241	101	1	1	101	0	0
GO:0072164 mesonephric tubule development	101	0.359	0.862186	101	1	1	101	0.434357	0.99972
GO:0072163 mesonephric epithelium development	101	0.378	0.866541	101	1	1	101	0.438986	0.99972
GO:0001657 ureteric bud development	101	0.403	0.875616	101	1	1	101	0.434357	0.99972
GO:0035282 segmentation	103	0.423	0.882643	101	0.999	1	101	0.81891	0.99972
GO:0071621 granulocyte chemotaxis	106	0.477	0.904767	101	0.115	1	101	0.349695	0.99972
GO:0097756 negative regulation of blood vessel diameter	101	0.593	0.945657	101	1	1	101	0.852359	0.99972
GO:2000278 regulation of DNA biosynthetic process	102	0.667	0.965349	101	0.998	1	101	0.269083	0.99972
GO:0043279 response to alkaloid	105	0.699	0.973257	101	1	1	101	0.723466	0.99972
GO:0051282 regulation of sequestering of calcium ion	101	0.731	0.980203	101	0.947	1	101	0.681402	0.99972
GO:0048145 regulation of fibroblast proliferation	102	0.004	0.345803	100	0.577	1	100	0.71724	0.99972
GO:0000922 spindle pole	100	0.01	0.286263	100	0.201	1	100	0.234199	0.99972
GO:0010508 positive regulation of autophagy	100	0.046	0.568677	100	0.988	1	100	0.76819	0.99972
GO:0000077 DNA damage checkpoint	102	0.117	0.705448	100	0.002	0.232845	100	0.964129	0.99972
GO:1903052 positive regulation of proteolysis involved in cellular protein catabolic process	100	0.149	0.747929	100	0.998	1	100	0.595652	0.99972
GO:0001942 hair follicle development	108	0.173	0.765039	100	1	1	100	0.829027	0.99972
GO:0022853 active ion transmembrane transporter activity	103	0.28	0.968778	100	1	1	100	0.966243	0.99972
GO:0044236 multicellular organism metabolic process	102	0.589	0.945657	100	0.673	1	100	0.690528	0.99972
GO:0051209 release of sequestered calcium ion into cytosol	100	0.634	0.957552	100	0.931	1	100	0.613576	0.99972
GO:0051283 negative regulation of sequestering of calcium ion	100	0.648	0.96166	100	0.927	1	100	0.589534	0.99972
GO:1904019 epithelial cell apoptotic process	100	0.762	0.989037	100	0.422	1	100	0.654622	0.99972
GO:0005178 integrin binding	100	0.828	1	100	0.772	1	100	0.385989	0.99972
GO:0002377 immunoglobulin production	216	0.913	1	100	0.756	1	100	0.434357	0.99972
GO:0009636 response to toxic substance	102	0.992	1	100	0.999	1	100	0.147559	0.99972
GO:0019955 cytokine binding	99	0.008	0.591071	99	0.937	1	99	0.185498	0.99972
GO:0046620 regulation of organ growth	103	0.01	0.432254	99	1	1	99	0.909906	0.99972
GO:1901216 positive regulation of neuron death	99	0.024	0.490223	99	0.957	1	99	0.422447	0.99972
GO:0007030 Golgi organization	100	0.041	0.554924	99	1	1	99	0.729645	0.99972
GO:0001936 regulation of endothelial cell proliferation	99	0.115	0.704461	99	0.313	1	99	0.445796	0.99972
GO:0008286 insulin receptor signaling pathway	102	0.13	0.720512	99	0.999	1	99	0.864444	0.99972
GO:0090090 negative regulation of canonical Wnt signaling pathway	101	0.179	0.766982	99	1	1	99	0.661422	0.99972
GO:0030282 bone mineralization	100	0.259	0.813375	99	1	1	99	0.735778	0.99972
GO:0008033 tRNA processing	100	0.28	0.827463	99	1	1	99	0.689231	0.99972
GO:0010927 cellular component assembly involved in morphogenesis	99	0.424	0.882643	99	1	1	99	0.860059	0.99972
GO:0008630 intrinsic apoptotic signaling pathway in response to DNA damage	100	0.432	0.884426	99	0.382	1	99	0.313837	0.99972
GO:0006665 sphingolipid metabolic process	103	0.436	0.884976	99	1	1	99	0.898089	0.99972
GO:0016591 DNA-directed RNA polymerase II, holoenzyme	99	0.444	0.846426	99	1	1	99	0.775246	0.99972
GO:0000956 nuclear-transcribed mRNA catabolic process	100	0.458	0.894718	99	1	1	99	0.975746	0.99972
GO:0044070 regulation of anion transport	100	0.607	0.948621	99	1	1	99	0.625198	0.99972
GO:0061326 renal tubule development	101	0.805	1	99	1	1	99	0.920603	0.99972
GO:0005319 lipid transporter activity	104	1	1	99	1	1	99	0.380323	0.99972
GO:0048525 negative regulation of viral process	100	0.007	0.40534	98	0.002	0.232845	98	0.552739	0.99972
GO:0051219 phosphoprotein binding	99	0.238	0.918432	98	1	1	98	0.532251	0.99972
GO:0015837 amine transport	100	0.44	0.886499	98	0.914	1	98	0.432015	0.99972
GO:0097733 photoreceptor cell cilium	102	0.826	0.982223	98	1	1	98	0.816651	0.99972
GO:0097731 9+0 non-motile cilium	102	0.837	0.982832	98	1	1	98	0.820038	0.99972
GO:0090101 negative regulation of transmembrane receptor protein serine/threonine kinase signaling pathway	102	0.855	1	98	1	1	98	0.533998	0.99972
GO:0034728 nucleosome organization	125	0.009	0.421695	97	0.24	1	97	0.195289	0.99972
GO:0051651 maintenance of location in cell	102	0.031	0.523461	97	0.934	1	97	0.887295	0.99972
GO:0051261 protein depolymerization	100	0.075	0.628464	97	0.086	1	97	0.727179	0.99972
GO:0005913 cell-cell adherens junction	99	0.099	0.53872	97	1	1	97	0.317736	0.99972
GO:0003073 regulation of systemic arterial blood pressure	98	0.127	0.717135	97	1	1	97	0.751526	0.99972
GO:0050868 negative regulation of T cell activation	100	0.229	0.796468	97	1	1	97	0.147559	0.99972
GO:0045446 endothelial cell differentiation	99	0.363	0.863602	97	1	1	97	0.661422	0.99972
GO:0050886 endocrine process	100	0.433	0.884426	97	1	1	97	0.467461	0.99972
GO:0019882 antigen processing and presentation	114	0.638	0.95958	97	0.581	1	97	0.147559	0.99972
GO:0018958 phenol-containing compound metabolic process	100	0.701	0.973257	97	0.895	1	97	0.712224	0.99972
GO:0005976 polysaccharide metabolic process	99	0.78	0.994318	97	0.987	1	97	0.923805	0.99972
GO:0050729 positive regulation of inflammatory response	103	0.057	0.598062	96	0.987	1	96	0.441274	0.99972
GO:0070035 purine NTP-dependent helicase activity	97	0.116	0.801265	96	0.999	1	96	0.410001	0.99972
GO:0008026 ATP-dependent helicase activity	97	0.125	0.824346	96	1	1	96	0.415048	0.99972
GO:0042035 regulation of cytokine biosynthetic process	98	0.145	0.738598	96	0.4	1	96	0.362453	0.99972
GO:0034968 histone lysine methylation	100	0.201	0.783164	96	1	1	96	0.876447	0.99972
GO:2000177 regulation of neural precursor cell proliferation	101	0.222	0.794875	96	1	1	96	0.753924	0.99972
GO:0043500 muscle adaptation	98	0.238	0.798494	96	1	1	96	0.873181	0.99972
GO:0015197 peptide transporter activity	98	0.315	0.993619	96	1	1	96	0.583339	0.99972
GO:0007034 vacuolar transport	100	0.379	0.866541	96	1	1	96	0.456816	0.99972
GO:0042698 ovulation cycle	99	0.397	0.87387	96	1	1	96	0.808713	0.99972
GO:2001237 negative regulation of extrinsic apoptotic signaling pathway	98	0.487	0.908159	96	1	1	96	0.174597	0.99972
GO:0042310 vasoconstriction	96	0.623	0.953728	96	1	1	96	0.812121	0.99972
GO:0032649 regulation of interferon-gamma production	102	0.643	0.960342	96	0.987	1	96	0.317736	0.99972
GO:0001158 enhancer sequence-specific DNA binding	99	0.71	1	96	1	1	96	0.535737	0.99972
GO:0014812 muscle cell migration	97	0.727	0.978746	96	0.999	1	96	0.597169	0.99972
GO:0014074 response to purine-containing compound	98	0.769	0.991414	96	1	1	96	0.976801	0.99972
GO:0048814 regulation of dendrite morphogenesis	98	0.775	0.993315	96	1	1	96	0.434357	0.99972
GO:0051592 response to calcium ion	97	0.86	1	96	1	1	96	0.971524	0.99972
GO:0016407 acetyltransferase activity	101	0.879	1	96	1	1	96	0.714736	0.99972
GO:0000086 G2/M transition of mitotic cell cycle	97	0.001	0.211655	95	0.073	1	95	0.346383	0.99972
GO:0002062 chondrocyte differentiation	97	0.157	0.755816	95	1	1	95	0.984186	0.99972
GO:0046467 membrane lipid biosynthetic process	100	0.247	0.805572	95	1	1	95	0.938706	0.99972
GO:0003697 single-stranded DNA binding	96	0.376	1	95	0.23	1	95	0.902392	0.99972
GO:0043473 pigmentation	103	0.412	0.878676	95	1	1	95	0.654622	0.99972
GO:0001704 formation of primary germ layer	97	0.494	0.910016	95	1	1	95	0.957785	0.99972
GO:0007173 epidermal growth factor receptor signaling pathway	96	0.495	0.910355	95	0.999	1	95	0.978912	0.99972
GO:0046632 alpha-beta T cell differentiation	100	0.631	0.956788	95	0.935	1	95	0.36553	0.99972
GO:0016298 lipase activity	97	0.802	1	95	1	1	95	0.892699	0.99972
GO:0016410 N-acyltransferase activity	101	0.906	1	95	1	1	95	0.976801	0.99972
GO:0001824 blastocyst development	96	0.002	0.279	94	0.971	1	94	0.220164	0.99972
GO:0030316 osteoclast differentiation	96	0.061	0.606345	94	0.74	1	94	0.220164	0.99972
GO:0097014 ciliary plasm	98	0.08	0.503496	94	1	1	94	0.346383	0.99972
GO:0006986 response to unfolded protein	94	0.088	0.650776	94	0.999	1	94	0.725943	0.99972
GO:0005930 axoneme	98	0.103	0.53872	94	1	1	94	0.336118	0.99972
GO:0030048 actin filament-based movement	95	0.142	0.733976	94	1	1	94	0.698258	0.99972
GO:1905269 positive regulation of chromatin organization	98	0.263	0.815506	94	0.814	1	94	0.450252	0.99972
[truncated: 8,338 more rows]
